# Supplementary material for: Association of genes in hereditary metabolic diseases with diagnosis, prognosis, and treatment outcomes in gastric cancer
Source: Front Immunol. 2023 Nov 9;14:1289700. doi: 10.3389/fimmu.2023.1289700 (PMC10665511; doi:10.3389/fimmu.2023.1289700)
Supplement: Supplementary file 9 [file Table_1.xlsx]

## Sheet: Table S1
Table S1. Hereditary metabolic diseases
DISEASE_ID	DISEASE_NAME
ORPHA:14	Abetalipoproteinemia
ORPHA:139417	Acute transverse myelitis
ORPHA:139399	Adrenomyeloneuropathy
ORPHA:280071	ALG11-CDG
ORPHA:79326	ALG2-CDG
ORPHA:79320	ALG6-CDG
ORPHA:79325	ALG8-CDG
ORPHA:93	Aspartylglucosaminuria
OMIM:277460	Ataxia with isolated vitamin E deficiency
ORPHA:3261	Autoimmune lymphoproliferative syndrome
ORPHA:90348	Autosomal dominant cutis laxa
ORPHA:89937	Autosomal dominant hypophosphatemic rickets
ORPHA:352641	Autosomal recessive cerebellar ataxia with late-onset spasticity
ORPHA:357074	Autosomal recessive cutis laxa type 2, classic type
ORPHA:357058	Autosomal recessive cutis laxa type 2A
ORPHA:89842	Autosomal recessive generalized dystrophic epidermolysis bullosa, intermediate form
ORPHA:79408	Autosomal recessive generalized dystrophic epidermolysis bullosa, severe form
ORPHA:289176	Autosomal recessive hypophosphatemic rickets
ORPHA:731	Autosomal recessive polycystic kidney disease
ORPHA:79332	B4GALT1-CDG
OMIM:619481	Bile acid malabsorption, primary, 2
OMIM:214950	Bile acid synthesis defect, congenital, 4
OMIM:617308	Bile acid synthesis defect, congenital, 6
OMIM:617052	Bone marrow failure syndrome 3
OMIM:115300	Carotenemia, familial
OMIM:115430	Carpal tunnel syndrome
OMIM:212750	Celiac disease, susceptibility to, 1
OMIM:118650	Chondrodysplasia punctata, autosomal dominantchondrodysplasia punctata due to vitamin K deficiency, included
ORPHA:71	Chylomicron retention disease
ORPHA:309854	Cirrhosis-dystonia-polycythemia-hypermanganesemia syndrome
ORPHA:79239	Classic galactosemia
ORPHA:394	Classic homocystinuria
ORPHA:263508	COG1-CDG
ORPHA:263501	COG4-CDG
ORPHA:263487	COG5-CDG
ORPHA:79333	COG7-CDG
OMIM:617780	Combined immunodeficiency and megaloblastic anemia with or without hyperhomocysteinemia
ORPHA:289504	Combined malonic and methylmalonic acidemia
ORPHA:79303	Congenital bile acid synthesis defect type 2
ORPHA:79302	Congenital bile acid synthesis defect type 3
ORPHA:79095	Congenital bile acid synthesis defect type 4
OMIM:619493	Congenital disorder of glycosylation, type 2V
OMIM:212065	Congenital disorder of glycosylation, type Ia
OMIM:602579	Congenital disorder of glycosylation, type Ib
OMIM:603147	Congenital disorder of glycosylation, type Ic
OMIM:301031	Congenital disorder of glycosylation, type Icc
OMIM:601110	Congenital disorder of glycosylation, type Id
OMIM:608799	Congenital disorder of glycosylation, type IE
OMIM:607143	Congenital disorder of glycosylation, type Ig
OMIM:608104	Congenital disorder of glycosylation, type Ih
OMIM:607906	Congenital disorder of glycosylation, type Ii
OMIM:212066	Congenital disorder of glycosylation, type IIa
OMIM:607091	Congenital disorder of glycosylation, type IID
OMIM:608779	Congenital disorder of glycosylation, type IIe
OMIM:611209	Congenital disorder of glycosylation, type IIg
OMIM:611182	Congenital disorder of glycosylation, type IIh
OMIM:613612	Congenital disorder of glycosylation, type IIi
OMIM:613489	Congenital disorder of glycosylation, type IIj
OMIM:614576	Congenital disorder of glycosylation, type IIl
OMIM:300896	Congenital disorder of glycosylation, type IIm
OMIM:616828	Congenital disorder of glycosylation, type IIO
OMIM:616829	Congenital disorder of glycosylation, type IIP
OMIM:617395	Congenital disorder of glycosylation, type IIq
OMIM:301045	Congenital disorder of glycosylation, type IIr
OMIM:618885	Congenital disorder of glycosylation, type IIt
OMIM:619525	Congenital disorder of glycosylation, type IIw
OMIM:620200	Congenital disorder of glycosylation, type IIy
OMIM:620201	Congenital disorder of glycosylation, type IIz
OMIM:608093	Congenital disorder of glycosylation, type Ij
OMIM:608540	Congenital disorder of glycosylation, type Ik
OMIM:610768	Congenital disorder of glycosylation, type Im
OMIM:612015	Congenital disorder of glycosylation, type In
OMIM:613661	Congenital disorder of glycosylation, type Ip
OMIM:612379	Congenital disorder of glycosylation, type IQ
OMIM:614507	Congenital disorder of glycosylation, type IR
OMIM:614921	Congenital disorder of glycosylation, type It
OMIM:615042	Congenital disorder of glycosylation, type Iu
OMIM:615596	Congenital disorder of glycosylation, type Iw
OMIM:615597	Congenital disorder of glycosylation, type Ix
OMIM:300934	Congenital disorder of glycosylation, type Iy
ORPHA:79277	Congenital erythropoietic porphyria
ORPHA:329178	Congenital muscular dystrophy with intellectual disability and severe epilepsy
OMIM:219200	Cutis laxa, autosomal recessive, type IIA
ORPHA:214	Cystinuria
ORPHA:300536	DDOST-CDG
ORPHA:90646	Deafness-hypogonadism syndrome
OMIM:619488	DEGCAGS syndrome
ORPHA:1652	Dent disease
OMIM:300009	Dent disease 1
OMIM:616457	Developmental and epileptic encephalopathy 50
OMIM:619475	Developmental delay, impaired speech, and behavioral abnormalities
OMIM:612562	Diamond-Blackfan anemia 7
OMIM:613308	Diamond-Blackfan anemia 9
OMIM:614616	Diarrhea 6
ORPHA:139507	Dietary iron overload disease
ORPHA:91131	DK1-CDG
ORPHA:263494	DPM3-CDG
OMIM:600002	Eiken syndrome
ORPHA:35125	Epidermal nevus syndrome
OMIM:300884	Epileptic encephalopathy, early infantile, 36
ORPHA:2056	Essential fructosuria
OMIM:613388	Fanconi renotubular syndrome 2
OMIM:227810	Fanconi-Bickel syndrome
ORPHA:2088	Fanconi-Bickel syndrome
ORPHA:17	Fatal infantile lactic acidosis with methylmalonic aciduria
OMIM:229050	Folate malabsorption, hereditary
ORPHA:79097	Folinic acid-responsive seizures
ORPHA:51208	Formiminoglutamic aciduria
OMIM:229500	Fructose and galactose intolerance
OMIM:229600	Fructose intolerance, hereditary
OMIM:229800	Fructosuria, essential
ORPHA:79238	Galactose epimerase deficiency
ORPHA:570422	Galactose mutarotase deficiency
ORPHA:157991	Generalized eruptive histiocytosis
OMIM:231070	Geroderma osteodysplasticum
ORPHA:79259	Glycogen storage disease due to glucose-6-phosphatase deficiency type Ib
ORPHA:541423	Growth delay-intellectual disability-hepatopathy syndrome
ORPHA:157215	Hereditary hypophosphatemic rickets with hypercalciuria
OMIM:236270	Homocystinuria-megaloblastic anemia, cbl E type
OMIM:250940	Homocystinuria-megaloblastic anemia, cblg Complementation type
OMIM:607748	Hypercholanemia, familial
OMIM:619256	Hypercholanemia, familial 2
ORPHA:209902	Hypercholesterolemia due to cholesterol 7alpha-hydroxylase deficiency
ORPHA:79101	Hyperprolinemia type 2
OMIM:615558	Hypobetalipoproteinemia, familial, 1
ORPHA:289157	Hypocalcemic vitamin D-dependent rickets
ORPHA:363523	Hypohidrosis-enamel hypoplasia-palmoplantar keratoderma-intellectual disability syndrome
OMIM:241530	Hypophosphatemic rickets with hypercalciuria, hereditary
OMIM:300554	Hypophosphatemic rickets, X-linked recessive
ORPHA:35858	Imerslund-Gräsbeck syndrome
OMIM:618882	Imerslund-Grasbeck syndrome 2
OMIM:300972	Immunodeficiency 47
ORPHA:411629	Infantile nephropathic cystinosis
OMIM:261000	Intrinsic factor deficiency
ORPHA:411634	Juvenile nephropathic cystinosis
ORPHA:330015	Lead poisoning
OMIM:619991	Liver disease, severe congenital
ORPHA:397941	MAN1B1-CDG
ORPHA:221074	Marchiafava-Bignami disease
ORPHA:96180	Maternal uniparental disomy of chromosome 4
ORPHA:1248	Maxillonasal dysplasia
OMIM:261100	Megaloblastic anemia 1
OMIM:613839	Megaloblastic anemia due to dihydrofolate reductase deficiency
OMIM:601775	Megaloblastic anemia, folate-responsive
OMIM:614105	Methylmalonate semialdehyde dehydrogenase deficiency
OMIM:309541	Methylmalonic acidemia and homocysteinemia, Cblx type
ORPHA:79284	Methylmalonic acidemia with homocystinuria type cblF
ORPHA:79282	Methylmalonic acidemia with homocystinuria, type cblC
OMIM:277400	Methylmalonic aciduria and homocystinuria, Cblc type
OMIM:277410	Methylmalonic aciduria and homocystinuria, Cbld type
OMIM:277380	Methylmalonic aciduria and homocystinuria, Cblf type
OMIM:614857	Methylmalonic aciduria and homocystinuria, Cblj type
OMIM:251000	Methylmalonic aciduria due to methylmalonyl-coa mutase deficiency
OMIM:613646	Methylmalonic aciduria, transient, due to transcobalamin receptor defect
OMIM:251100	Methylmalonic aciduria, vitamin B12-responsive, cblA type
OMIM:251110	Methylmalonic aciduria, vitamin B12-responsive, cblB type
OMIM:612073	Mitochondrial DNA depletion syndrome 5 (encephalomyopathic with or without methylmalonic aciduria)
OMIM:251950	Mitochondrial myopathy with lactic acidosis
ORPHA:77296	Morgagni-Stewart-Morel syndrome
ORPHA:79323	MPDU1-CDG
ORPHA:581	Mucopolysaccharidosis type 3
OMIM:301056	Multiple congenital anomalies-neurodevelopmental syndrome, X-linked
ORPHA:29073	Multiple myeloma
OMIM:612937	Muscular dystrophy-dystroglycanopathy (limb-girdle), type C, 15
OMIM:620191	Neurodevelopmental disorder with hypotonia, dysmorphic facies, and skin abnormalities
OMIM:618922	Neurodevelopmental disorder with seizures, hypotonia, and brain imaging abnormalities
ORPHA:369873	Obesity due to SIM1 deficiency
ORPHA:534	Oculocerebrorenal syndrome of Lowe
OMIM:259750	Osteoporosis, juvenile
ORPHA:2788	Osteoporosis-pseudoglioma syndrome
ORPHA:309031	Pancreatic triacylglycerol lipase deficiency
ORPHA:567983	Parenteral nutrition-associated cholestasis
ORPHA:699	Pearson syndrome
OMIM:170900	Pernicious anemia
ORPHA:565899	POMGNT2-related limb-girdle muscular dystrophy R24
ORPHA:90362	Primary intestinal lymphangiectasia
ORPHA:171	Primary sclerosing cholangitis
ORPHA:438213	PURA-related severe neonatal hypotonia-seizures-encephalopathy syndrome
ORPHA:79244	Pyruvate dehydrogenase E2 deficiency
OMIM:613658	Rajab interstitial lung disease with brain calcifications
ORPHA:398063	Refractory celiac disease
OMIM:615026	Riboflavin deficiency
OMIM:277440	Rickets, vitamin D-resistant, type IIA
ORPHA:544503	RNF13-related severe early-onset epileptic encephalopathy
ORPHA:95427	Secondary short bowel syndrome
ORPHA:811	Shwachman-Diamond syndrome
ORPHA:356961	SLC35A2-CDG
ORPHA:468699	SLC39A8-CDG
ORPHA:324737	SRD5A3-CDG
ORPHA:370921	STT3A-CDG
ORPHA:370924	STT3B-CDG
OMIM:275350	Transcobalamin II deficiency
OMIM:211900	Tumoral calcinosis, hyperphosphatemic, familial, 1
OMIM:617994	Tumoral calcinosis, hyperphosphatemic, familial, 3
ORPHA:28378	Tyrosinemia type 2
OMIM:277350	Vitamin A metabolic defect
OMIM:264700	Vitamin D hydroxylation-deficient rickets, type 1A
OMIM:600081	Vitamin D hydroxylation-deficient rickets, type 1B
OMIM:600785	Vitamin D-dependent rickets type 2B with normal vitamin D receptor
OMIM:619073	Vitamin d-dependent rickets, type 3
OMIM:278250	Wrinkly skin syndrome
ORPHA:2834	Wrinkly skin syndrome
ORPHA:220295	Xeroderma pigmentosum-Cockayne syndrome complex

## Sheet: Table S2
Table S2. Genes associated with hereditary metabolic diseases
GENE_ENTREZ_ID	GENE_SYMBOL	DISEASE_IDS
215	ABCD1	ORPHA:139399,OMIM:300100,ORPHA:139396,ORPHA:388
5826	ABCD4	OMIM:614857
8309	ACOX2	OMIM:617308
197322	ACSF3	ORPHA:289504,OMIM:614265
175	AGA	OMIM:208400,ORPHA:93
6718	AKR1D1	ORPHA:79303,OMIM:235555
5832	ALDH18A1	OMIM:601162,OMIM:616586,ORPHA:447757,OMIM:616603,ORPHA:35664,ORPHA:90348,ORPHA:447753,ORPHA:447760,OMIM:219150
8659	ALDH4A1	OMIM:239510,ORPHA:79101
4329	ALDH6A1	OMIM:614105
229	ALDOB	ORPHA:469,OMIM:229600
56052	ALG1	OMIM:608540,ORPHA:79327
440138	ALG11	ORPHA:280071,OMIM:613661
79087	ALG12	OMIM:607143,ORPHA:79324
79868	ALG13	OMIM:300884,ORPHA:324422
85365	ALG2	OMIM:607906,ORPHA:79326,OMIM:616228,ORPHA:353327
10195	ALG3	OMIM:601110,ORPHA:79321
29929	ALG6	OMIM:603147,ORPHA:79320
79053	ALG8	ORPHA:79325,OMIM:608104,OMIM:617874
23600	AMACR	OMIM:614307,ORPHA:79095,OMIM:214950
81693	AMN	ORPHA:35858,OMIM:618882
338	APOB	OMIM:144010,ORPHA:391665,OMIM:615558
537	ATP6AP1	OMIM:300972
10159	ATP6AP2	OMIM:300423,OMIM:301045,OMIM:300911,ORPHA:363654,ORPHA:93952
23545	ATP6V0A2	OMIM:219200,ORPHA:2834,OMIM:278250,ORPHA:357074
523	ATP6V1A	ORPHA:442835,OMIM:617403,OMIM:618012,ORPHA:357074
529	ATP6V1E1	OMIM:617402,ORPHA:357074
2683	B4GALT1	OMIM:607091,ORPHA:79332
53630	BCO1	OMIM:115300
790	CAD	OMIM:616457
819	CAMLG	OMIM:620201
843	CASP10	OMIM:605027,ORPHA:3261,OMIM:603909,OMIM:613659
2694	CBLIF	OMIM:261000
875	CBS	OMIM:236200,ORPHA:394
84317	CCDC115	OMIM:616828
595	CCND1	OMIM:114500,ORPHA:29073,ORPHA:52416,OMIM:193300,OMIM:254500,ORPHA:892
51293	CD320	OMIM:613646
1184	CLCN5	OMIM:300009,OMIM:308990,OMIM:300554,OMIM:310468
9382	COG1	OMIM:611209,ORPHA:263508
22796	COG2	ORPHA:435934,OMIM:617395
25839	COG4	OMIM:613489,ORPHA:263501,ORPHA:85172,OMIM:618150
10466	COG5	ORPHA:263487,OMIM:613612
57511	COG6	OMIM:614576,ORPHA:363523,OMIM:615328
91949	COG7	OMIM:608779,ORPHA:79333
84342	COG8	ORPHA:95428,OMIM:611182
1294	COL7A1	OMIM:132000,ORPHA:79409,ORPHA:158673,OMIM:131750,OMIM:131705,OMIM:607523,ORPHA:231568,OMIM:604129,ORPHA:89842,ORPHA:89843,OMIM:131850,ORPHA:79410,ORPHA:158676,ORPHA:79408,ORPHA:79411,OMIM:226600
1497	CTNS	OMIM:219900,ORPHA:411641,OMIM:219750,OMIM:219800,ORPHA:411634,ORPHA:411629
8029	CUBN	ORPHA:35858,OMIM:618884,OMIM:261100
1594	CYP27B1	OMIM:264700,ORPHA:289157
120227	CYP2R1	ORPHA:289157,OMIM:600081
1576	CYP3A4	OMIM:619073
1581	CYP7A1	ORPHA:209902
9420	CYP7B1	OMIM:270800,ORPHA:79302,OMIM:613812,ORPHA:100986
1650	DDOST	ORPHA:300536,OMIM:614507
1719	DHFR	OMIM:613839
1737	DLAT	ORPHA:79244,OMIM:245348
1758	DMP1	ORPHA:289176,OMIM:241520
134218	DNAJC21	OMIM:260400,ORPHA:811,OMIM:617052
22845	DOLK	ORPHA:91131,ORPHA:154,OMIM:610768
1798	DPAGT1	ORPHA:86309,OMIM:614750,OMIM:608093,ORPHA:353327
8813	DPM1	ORPHA:79322,OMIM:608799
8818	DPM2	OMIM:615042,ORPHA:329178
54344	DPM3	OMIM:612937,OMIM:618992,ORPHA:263494
199221	DZIP1L	ORPHA:731,OMIM:617610
80267	EDEM3	OMIM:619493
79631	EFL1	ORPHA:811,OMIM:617941
2006	ELN	OMIM:123700,ORPHA:90348,ORPHA:904,OMIM:185500,ORPHA:3193,ORPHA:91387,OMIM:194050
5167	ENPP1	OMIM:615522,ORPHA:758,ORPHA:289176,OMIM:208000,OMIM:125853,ORPHA:51608,OMIM:613312,OMIM:601665
2068	ERCC2	OMIM:610756,OMIM:601675,ORPHA:1466,ORPHA:910,ORPHA:220295,ORPHA:33364,OMIM:278730
2071	ERCC3	ORPHA:910,ORPHA:220295,OMIM:610651,ORPHA:33364,OMIM:616390
2072	ERCC4	OMIM:278760,ORPHA:90321,ORPHA:910,ORPHA:84,ORPHA:220295,OMIM:615272,OMIM:610965
2073	ERCC5	OMIM:616570,OMIM:278780,ORPHA:1466,ORPHA:910,ORPHA:220295
10056	FARSB	OMIM:613658
355	FAS	ORPHA:3261,ORPHA:117,ORPHA:3437,OMIM:601859
356	FASLG	ORPHA:3261,OMIM:211980,OMIM:601859
10516	FBLN5	OMIM:619764,OMIM:614434,ORPHA:90348,OMIM:608895,ORPHA:90349,OMIM:219100
8074	FGF23	OMIM:617993,OMIM:193100,ORPHA:89937
54914	FOCAD	OMIM:619991
10841	FTCD	ORPHA:51208,OMIM:229100
130589	GALM	OMIM:618881,ORPHA:570422
2590	GALNT2	OMIM:618885
2591	GALNT3	OMIM:211900
2592	GALT	ORPHA:79239,OMIM:230400
2623	GATA1	OMIM:190685,ORPHA:67044,OMIM:300835,OMIM:301083,ORPHA:79277,ORPHA:124,ORPHA:231393,OMIM:314050,OMIM:300367
57704	GBA2	OMIM:614409,ORPHA:352641,ORPHA:320391
51608	GET4	OMIM:620200
92344	GORAB	ORPHA:2078,OMIM:231070
2859	GPR35	ORPHA:171
2917	GRM7	OMIM:618922,ORPHA:1934
2984	GUCY2C	OMIM:614665,OMIM:614616
3054	HCFC1	OMIM:309541
3117	HLA-DQA1	OMIM:212750,ORPHA:930
3119	HLA-DQB1	ORPHA:703,OMIM:212750,OMIM:123400,OMIM:126200,ORPHA:2073,ORPHA:930,ORPHA:83465
3376	IARS1	ORPHA:541423,OMIM:617093
3795	KHK	ORPHA:2056,OMIM:229800
9365	KL	OMIM:617994
55788	LMBRD1	ORPHA:79284,OMIM:277380
4041	LRP5	OMIM:617875,OMIM:601813,ORPHA:2788,OMIM:144750,ORPHA:891,OMIM:607634,OMIM:259770,ORPHA:90050,ORPHA:2790,ORPHA:3416,ORPHA:178377,ORPHA:2924,OMIM:133780
84061	MAGT1	OMIM:301031,OMIM:300853
11253	MAN1B1	OMIM:614202,ORPHA:397941
4247	MGAT2	ORPHA:79329,OMIM:212066
166785	MMAA	OMIM:251100
326625	MMAB	OMIM:251110
25974	MMACHC	OMIM:277400,ORPHA:79282
27249	MMADHC	ORPHA:79283,OMIM:277410
4312	MMP1	OMIM:606963,ORPHA:79408,OMIM:226600
4594	MMUT	ORPHA:79312,OMIM:251000,ORPHA:289916
9526	MPDU1	OMIM:609180,ORPHA:79323
4351	MPI	OMIM:602579,ORPHA:79319
4485	MST1	ORPHA:171
4522	MTHFD1	OMIM:601634,OMIM:617780
4548	MTR	OMIM:601634,OMIM:250940
4552	MTRR	OMIM:601634,ORPHA:2169,OMIM:236270
4547	MTTP	ORPHA:14,OMIM:200100
4952	OCRL	ORPHA:534,OMIM:300555,OMIM:309000
55593	OTUD5	OMIM:301056
5236	PGM1	OMIM:614921
283209	PGM2L1	OMIM:620191
5314	PKHD1	ORPHA:731,OMIM:263200,ORPHA:53035
5373	PMM2	OMIM:212065,ORPHA:79318
50640	PNPLA8	OMIM:251950
5052	PRDX1	OMIM:277400
5580	PRKCD	ORPHA:3261,ORPHA:1572,OMIM:615559
5745	PTH1R	ORPHA:50945,ORPHA:296,OMIM:600002,OMIM:156400,ORPHA:79106,OMIM:215045,OMIM:125350
10125	RASGRP1	ORPHA:3261,OMIM:618534
91869	RFT1	ORPHA:244310,OMIM:612015
11342	RNF13	ORPHA:544503,OMIM:618379
6135	RPL11	OMIM:612562,ORPHA:124
6204	RPS10	OMIM:613308,ORPHA:124
51128	SAR1B	ORPHA:71,OMIM:246700
51119	SBDS	OMIM:609135,OMIM:260400,ORPHA:811,ORPHA:88
10507	SEMA4D	ORPHA:171
6492	SIM1	ORPHA:369873,ORPHA:398079,ORPHA:171829
6554	SLC10A1	OMIM:619256
6573	SLC19A1	OMIM:601775
6514	SLC2A2	OMIM:227810,OMIM:125853,ORPHA:2088
55532	SLC30A10	ORPHA:309854,OMIM:613280
6569	SLC34A1	OMIM:616963,OMIM:612286,ORPHA:157215,ORPHA:3337,OMIM:613388
142680	SLC34A3	ORPHA:157215,OMIM:241530
7355	SLC35A2	OMIM:300896,ORPHA:356961
2542	SLC37A4	OMIM:619525,ORPHA:79259,OMIM:232220,OMIM:232240
64116	SLC39A8	ORPHA:468699,OMIM:616721
113235	SLC46A1	ORPHA:90045,OMIM:229050
123264	SLC51B	OMIM:619481
55065	SLC52A1	OMIM:615026
6711	SPTBN1	OMIM:619475
79644	SRD5A3	OMIM:612379,ORPHA:324737,OMIM:612713
6729	SRP54	OMIM:260400,OMIM:618752,ORPHA:486,ORPHA:811
6748	SSR4	ORPHA:370927,OMIM:300934
3703	STT3A	OMIM:615596,OMIM:619714,ORPHA:370921
201595	STT3B	OMIM:615597,ORPHA:370924
8803	SUCLA2	ORPHA:1933,OMIM:612073
8802	SUCLG1	ORPHA:17,OMIM:245400
6898	TAT	ORPHA:28378,OMIM:276600
6925	TCF4	ORPHA:171,ORPHA:98974,ORPHA:2896,OMIM:610954,OMIM:613267
6948	TCN2	ORPHA:859,OMIM:275350
9414	TJP2	OMIM:607748,OMIM:615878
147007	TMEM199	OMIM:616829
7274	TTPA	ORPHA:96,OMIM:277460
7276	TTR	OMIM:115430,OMIM:145680,OMIM:105210,ORPHA:85447,ORPHA:85451
7390	UROS	ORPHA:79277,OMIM:263700
7421	VDR	ORPHA:93160,OMIM:277440
374879	ZNF699	OMIM:619488

## Sheet: Table S3
Table S3. Gastric cancer cohorts for the construction of diagnostic AMscore
ID	Cohort	Type
T16090527586	AHJU	N
T16090527586	AHJU	T
T16090527596	AHJU	N
T16090527596	AHJU	T
T16090527598	AHJU	N
T16090527598	AHJU	T
T16090527618	AHJU	N
T16090527618	AHJU	T
T16090527622	AHJU	N
T16090527622	AHJU	T
T16090527632	AHJU	N
T16090527632	AHJU	T
T16090527634	AHJU	N
T16090527634	AHJU	T
T16090527636	AHJU	N
T16090527636	AHJU	T
T16101230989	AHJU	T
T16101230989	AHJU	N
T16101230997	AHJU	T
T16101230997	AHJU	N
T16101230999	AHJU	T
T16101230999	AHJU	N
T16101231003	AHJU	T
T16101231003	AHJU	N
T16101231007	AHJU	T
T16101231007	AHJU	N
T16101231009	AHJU	T
T16101231009	AHJU	N
T16101231025	AHJU	T
T16101231025	AHJU	N
T16101231027	AHJU	T
T16101231027	AHJU	N
T16101231033	AHJU	T
T16101231033	AHJU	N
T16101231035	AHJU	T
T16101231035	AHJU	N
T16101231037	AHJU	T
T16101231037	AHJU	N
T16101231053	AHJU	T
T16101231053	AHJU	N
T16101231059	AHJU	T
T16101231059	AHJU	N
T16101231069	AHJU	T
T16101231069	AHJU	N
T16101231071	AHJU	T
T16101231071	AHJU	N
T16101231075	AHJU	T
T16101231075	AHJU	N
T16101231081	AHJU	T
T16101231081	AHJU	N
T16101231083	AHJU	T
T16101231083	AHJU	N
T16101231101	AHJU	T
T16101231101	AHJU	N
T16101231103	AHJU	T
T16101231103	AHJU	N
T16101231105	AHJU	T
T16101231105	AHJU	N
T16101231107	AHJU	T
T16101231107	AHJU	N
T16101231109	AHJU	T
T16101231109	AHJU	N
T16101231111	AHJU	T
T16101231111	AHJU	N
T16101231139	AHJU	T
T16101231139	AHJU	N
T16101231165	AHJU	T
T16101231165	AHJU	N
TCGA-BR-6453	TCGA	N
TCGA-BR-6453	TCGA	T
TCGA-BR-6454	TCGA	N
TCGA-BR-6454	TCGA	T
TCGA-BR-6457	TCGA	N
TCGA-BR-6457	TCGA	T
TCGA-BR-6802	TCGA	N
TCGA-BR-6802	TCGA	T
TCGA-BR-7704	TCGA	N
TCGA-BR-7704	TCGA	T
TCGA-BR-7715	TCGA	N
TCGA-BR-7715	TCGA	T
TCGA-BR-7716	TCGA	N
TCGA-BR-7716	TCGA	T
TCGA-BR-7717	TCGA	N
TCGA-BR-7717	TCGA	T
TCGA-BR-7851	TCGA	N
TCGA-BR-7851	TCGA	T
TCGA-BR-8060	TCGA	N
TCGA-BR-8060	TCGA	T
TCGA-CG-5720	TCGA	N
TCGA-CG-5720	TCGA	T
TCGA-CG-5721	TCGA	N
TCGA-CG-5721	TCGA	T
TCGA-CG-5722	TCGA	N
TCGA-CG-5722	TCGA	T
TCGA-CG-5734	TCGA	N
TCGA-CG-5734	TCGA	T
TCGA-FP-7735	TCGA	N
TCGA-FP-7735	TCGA	T
TCGA-FP-7829	TCGA	N
TCGA-FP-7829	TCGA	T
TCGA-HU-8238	TCGA	N
TCGA-HU-8238	TCGA	T
TCGA-HU-A4GC	TCGA	N
TCGA-HU-A4GC	TCGA	T
TCGA-HU-A4GH	TCGA	N
TCGA-HU-A4GH	TCGA	T
TCGA-HU-A4GP	TCGA	N
TCGA-HU-A4GP	TCGA	T
TCGA-HU-A4GY	TCGA	N
TCGA-HU-A4GY	TCGA	T
TCGA-HU-A4HB	TCGA	N
TCGA-HU-A4HB	TCGA	T
TCGA-IN-7806	TCGA	N
TCGA-IN-7806	TCGA	T
TCGA-IN-8663	TCGA	N
TCGA-IN-8663	TCGA	T
TCGA-IN-AB1V	TCGA	N
TCGA-IN-AB1V	TCGA	T
TCGA-IN-AB1X	TCGA	N
TCGA-IN-AB1X	TCGA	T
TCGA-IP-7968	TCGA	N
TCGA-IP-7968	TCGA	T
GSM1308392	GSE54129	normal
GSM1308393	GSE54129	normal
GSM1308394	GSE54129	normal
GSM1308395	GSE54129	normal
GSM1308396	GSE54129	normal
GSM1308397	GSE54129	normal
GSM1308398	GSE54129	normal
GSM1308399	GSE54129	normal
GSM1308400	GSE54129	normal
GSM1308401	GSE54129	normal
GSM1308402	GSE54129	normal
GSM1308403	GSE54129	normal
GSM1308404	GSE54129	normal
GSM1308405	GSE54129	normal
GSM1308406	GSE54129	normal
GSM1308407	GSE54129	normal
GSM1308408	GSE54129	normal
GSM1308409	GSE54129	normal
GSM1308410	GSE54129	normal
GSM1308411	GSE54129	normal
GSM1308412	GSE54129	normal
GSM1308413	GSE54129	tumor
GSM1308414	GSE54129	tumor
GSM1308415	GSE54129	tumor
GSM1308416	GSE54129	tumor
GSM1308417	GSE54129	tumor
GSM1308418	GSE54129	tumor
GSM1308419	GSE54129	tumor
GSM1308420	GSE54129	tumor
GSM1308421	GSE54129	tumor
GSM1308422	GSE54129	tumor
GSM1308423	GSE54129	tumor
GSM1308424	GSE54129	tumor
GSM1308425	GSE54129	tumor
GSM1308426	GSE54129	tumor
GSM1308427	GSE54129	tumor
GSM1308428	GSE54129	tumor
GSM1308429	GSE54129	tumor
GSM1308430	GSE54129	tumor
GSM1308431	GSE54129	tumor
GSM1308432	GSE54129	tumor
GSM1308433	GSE54129	tumor
GSM1308434	GSE54129	tumor
GSM1308435	GSE54129	tumor
GSM1308436	GSE54129	tumor
GSM1308437	GSE54129	tumor
GSM1308438	GSE54129	tumor
GSM1308439	GSE54129	tumor
GSM1308440	GSE54129	tumor
GSM1308441	GSE54129	tumor
GSM1308442	GSE54129	tumor
GSM1308443	GSE54129	tumor
GSM1308444	GSE54129	tumor
GSM1308445	GSE54129	tumor
GSM1308446	GSE54129	tumor
GSM1308447	GSE54129	tumor
GSM1308448	GSE54129	tumor
GSM1308449	GSE54129	tumor
GSM1308450	GSE54129	tumor
GSM1308451	GSE54129	tumor
GSM1308452	GSE54129	tumor
GSM1308453	GSE54129	tumor
GSM1308454	GSE54129	tumor
GSM1308455	GSE54129	tumor
GSM1308456	GSE54129	tumor
GSM1308457	GSE54129	tumor
GSM1308458	GSE54129	tumor
GSM1308459	GSE54129	tumor
GSM1308460	GSE54129	tumor
GSM1308461	GSE54129	tumor
GSM1308462	GSE54129	tumor
GSM1308463	GSE54129	tumor
GSM1308464	GSE54129	tumor
GSM1308465	GSE54129	tumor
GSM1308466	GSE54129	tumor
GSM1308467	GSE54129	tumor
GSM1308468	GSE54129	tumor
GSM1308469	GSE54129	tumor
GSM1308470	GSE54129	tumor
GSM1308471	GSE54129	tumor
GSM1308472	GSE54129	tumor
GSM1308473	GSE54129	tumor
GSM1308474	GSE54129	tumor
GSM1308475	GSE54129	tumor
GSM1308476	GSE54129	tumor
GSM1308477	GSE54129	tumor
GSM1308478	GSE54129	tumor
GSM1308479	GSE54129	tumor
GSM1308480	GSE54129	tumor
GSM1308481	GSE54129	tumor
GSM1308482	GSE54129	tumor
GSM1308483	GSE54129	tumor
GSM1308484	GSE54129	tumor
GSM1308485	GSE54129	tumor
GSM1308486	GSE54129	tumor
GSM1308487	GSE54129	tumor
GSM1308488	GSE54129	tumor
GSM1308489	GSE54129	tumor
GSM1308490	GSE54129	tumor
GSM1308491	GSE54129	tumor
GSM1308492	GSE54129	tumor
GSM1308493	GSE54129	tumor
GSM1308494	GSE54129	tumor
GSM1308495	GSE54129	tumor
GSM1308496	GSE54129	tumor
GSM1308497	GSE54129	tumor
GSM1308498	GSE54129	tumor
GSM1308499	GSE54129	tumor
GSM1308500	GSE54129	tumor
GSM1308501	GSE54129	tumor
GSM1308502	GSE54129	tumor
GSM1308503	GSE54129	tumor
GSM1308504	GSE54129	tumor
GSM1308505	GSE54129	tumor
GSM1308506	GSE54129	tumor
GSM1308507	GSE54129	tumor
GSM1308508	GSE54129	tumor
GSM1308509	GSE54129	tumor
GSM1308510	GSE54129	tumor
GSM1308511	GSE54129	tumor
GSM1308512	GSE54129	tumor
GSM1308513	GSE54129	tumor
GSM1308514	GSE54129	tumor
GSM1308515	GSE54129	tumor
GSM1308516	GSE54129	tumor
GSM1308517	GSE54129	tumor
GSM1308518	GSE54129	tumor
GSM1308519	GSE54129	tumor
GSM1308520	GSE54129	tumor
GSM1308521	GSE54129	tumor
GSM1308522	GSE54129	tumor
GSM1308523	GSE54129	tumor
GSM2758660	GSE103236	normal
GSM2758661	GSE103236	tumor
GSM2758662	GSE103236	normal
GSM2758663	GSE103236	tumor
GSM2758664	GSE103236	normal
GSM2758665	GSE103236	tumor
GSM2758666	GSE103236	normal
GSM2758667	GSE103236	tumor
GSM2758668	GSE103236	normal
GSM2758669	GSE103236	tumor
GSM2758670	GSE103236	normal
GSM2758671	GSE103236	tumor
GSM2758672	GSE103236	normal
GSM2758673	GSE103236	tumor
GSM2758674	GSE103236	tumor
GSM2758675	GSE103236	normal
GSM2758676	GSE103236	tumor
GSM2758677	GSE103236	normal
GSM2758678	GSE103236	tumor

## Sheet: Table S4
Table S4. Gastric cancer cohorts for the construction of prognostic or predictive AMscore
ID	AMscore	os	death	cohort
GSM1523727	-1.87665	88.7333	0	ACRG
GSM1523728	-1.16481	88.2333	0	ACRG
GSM1523729	-1.57393	88.2333	0	ACRG
GSM1523744	-1.14646	105.7	0	ACRG
GSM1523745	-1.14059	105.533	0	ACRG
GSM1523746	-0.336783	25.5	1	ACRG
GSM1523747	-0.111285	8.7	1	ACRG
GSM1523748	-1.01212	104.933	0	ACRG
GSM1523765	-0.324925	14.2	1	ACRG
GSM1523768	-0.321986	24.2333	1	ACRG
GSM1523769	-0.545826	13.7333	1	ACRG
GSM1523770	-0.485566	22.0667	1	ACRG
GSM1523771	0.967344	12.6667	1	ACRG
GSM1523772	0.48074	10.0333	1	ACRG
GSM1523773	0.963813	4.33333	1	ACRG
GSM1523774	-0.351394	97.7	0	ACRG
GSM1523775	-2.27134	97.6	0	ACRG
GSM1523776	-1.54833	97.4667	0	ACRG
GSM1523777	-1.07935	92.9333	0	ACRG
GSM1523778	-0.513612	92.6333	0	ACRG
GSM1523779	-0.856085	92.6	0	ACRG
GSM1523780	-0.952497	16.4	1	ACRG
GSM1523781	0.345008	2.93333	1	ACRG
GSM1523782	-0.996594	4.4	1	ACRG
GSM1523783	-0.483672	91.9333	0	ACRG
GSM1523784	-0.99268	91.3	0	ACRG
GSM1523785	-0.904014	11.7667	1	ACRG
GSM1523786	-1.15359	28.4667	1	ACRG
GSM1523787	-1.24673	89.6333	0	ACRG
GSM1523788	0.452955	8.26667	1	ACRG
GSM1523789	-0.302835	11.8	1	ACRG
GSM1523790	-0.570866	80.9333	0	ACRG
GSM1523791	-1.48572	81.1333	0	ACRG
GSM1523792	-1.7563	80.8	0	ACRG
GSM1523793	-0.652237	80.7333	0	ACRG
GSM1523794	-0.113567	27	1	ACRG
GSM1523795	-0.924349	80.0667	0	ACRG
GSM1523796	0.467804	57.6333	1	ACRG
GSM1523797	-0.921207	28.2667	1	ACRG
GSM1523798	-0.123133	61.8333	1	ACRG
GSM1523799	0.18196	77.5	0	ACRG
GSM1523800	-1.41842	76.9333	0	ACRG
GSM1523801	-1.54915	76.9333	0	ACRG
GSM1523802	-1.61263	76.7667	0	ACRG
GSM1523803	-0.816676	7.06667	1	ACRG
GSM1523804	-1.59185	76.7	0	ACRG
GSM1523805	0.323278	4.46667	1	ACRG
GSM1523806	-0.948131	12.7	1	ACRG
GSM1523807	-0.860389	73.7333	0	ACRG
GSM1523808	-0.985991	73.5	0	ACRG
GSM1523809	-1.24501	73.4333	0	ACRG
GSM1523810	-1.63805	73.0667	0	ACRG
GSM1523811	-1.14241	72.8667	0	ACRG
GSM1523812	-0.866889	72.8333	0	ACRG
GSM1523813	-1.57289	72.8333	0	ACRG
GSM1523814	-0.353944	72.7333	0	ACRG
GSM1523815	-0.0816155	25.1667	1	ACRG
GSM1523816	-1.96782	72.0667	0	ACRG
GSM1523817	0.226506	6.23333	1	ACRG
GSM1523818	-1.04915	9.83333	1	ACRG
GSM1523819	-0.407133	10.1	1	ACRG
GSM1523820	-0.0099065	23.7	1	ACRG
GSM1523821	-1.24786	71.1	0	ACRG
GSM1523822	-0.572394	70.9667	0	ACRG
GSM1523823	-1.22502	70.9	0	ACRG
GSM1523824	-1.0479	70.6667	0	ACRG
GSM1523825	-0.0388707	4	1	ACRG
GSM1523826	0.235211	2.7	1	ACRG
GSM1523827	-0.415916	70.0333	0	ACRG
GSM1523828	-0.26694	5.86667	1	ACRG
GSM1523829	-0.576653	69.8333	0	ACRG
GSM1523830	-1.27302	53.4333	1	ACRG
GSM1523831	0.0962926	30.9	1	ACRG
GSM1523832	-0.146814	17.6667	1	ACRG
GSM1523833	0.0582063	8.86667	1	ACRG
GSM1523834	-0.257312	44.5667	1	ACRG
GSM1523835	0.403203	69.3	0	ACRG
GSM1523836	-1.14774	69.2333	0	ACRG
GSM1523837	-0.989629	26.8333	1	ACRG
GSM1523838	-0.531314	10.3333	1	ACRG
GSM1523839	-0.285324	69.1333	0	ACRG
GSM1523840	-0.209556	22.8333	1	ACRG
GSM1523841	-0.738962	42.0667	1	ACRG
GSM1523842	-0.0403519	48.7333	1	ACRG
GSM1523843	-0.365493	25.8667	1	ACRG
GSM1523844	-0.207426	68.9	0	ACRG
GSM1523845	0.386834	9.66667	1	ACRG
GSM1523846	-0.405248	68.3667	0	ACRG
GSM1523847	-1.21681	68.1333	0	ACRG
GSM1523848	-0.461236	68.1333	0	ACRG
GSM1523849	-0.300174	28.0333	1	ACRG
GSM1523850	-0.442916	36.4	1	ACRG
GSM1523851	-1.6656	67.2333	0	ACRG
GSM1523852	-0.720789	31	1	ACRG
GSM1523853	-1.10289	66.7333	0	ACRG
GSM1523854	-0.371988	66.7333	0	ACRG
GSM1523855	0.0339935	21.9333	1	ACRG
GSM1523856	-0.232835	66.2	0	ACRG
GSM1523857	0.605269	14.4333	1	ACRG
GSM1523858	1.08857	17.1	1	ACRG
GSM1523859	-0.69636	53.1333	0	ACRG
GSM1523860	-0.817641	42.2	1	ACRG
GSM1523861	-1.03833	64.8	0	ACRG
GSM1523862	1.09529	21	1	ACRG
GSM1523863	-1.20712	64.5667	0	ACRG
GSM1523864	-1.69314	63.9667	0	ACRG
GSM1523865	-1.24911	63.7	0	ACRG
GSM1523866	0.0574132	4.36667	1	ACRG
GSM1523867	-0.678613	33.2667	1	ACRG
GSM1523868	0.0896643	63.2667	0	ACRG
GSM1523869	-1.50274	62.5333	0	ACRG
GSM1523870	-1.19833	62.4667	0	ACRG
GSM1523871	-1.47308	62.3667	0	ACRG
GSM1523872	-0.272852	15.0333	1	ACRG
GSM1523873	-0.475701	24.0333	1	ACRG
GSM1523874	-0.377791	62.1	0	ACRG
GSM1523875	0.182696	8.46667	1	ACRG
GSM1523876	-1.39871	61.9	0	ACRG
GSM1523877	-0.973587	13.1	1	ACRG
GSM1523878	-1.19926	61.8667	0	ACRG
GSM1523879	-0.974089	61.1667	0	ACRG
GSM1523880	-1.40593	60.9667	0	ACRG
GSM1523881	-0.209884	14.9	1	ACRG
GSM1523882	-2.13898	60.7	0	ACRG
GSM1523883	-1.46923	39.5333	1	ACRG
GSM1523884	-0.951177	60.4333	0	ACRG
GSM1523885	-1.33354	60.2333	0	ACRG
GSM1523886	0.344485	5.6	1	ACRG
GSM1523887	-0.555748	60.2	0	ACRG
GSM1523888	-1.45591	59.9	0	ACRG
GSM1523889	-1.26107	59.6667	0	ACRG
GSM1523890	-0.984002	59.5667	0	ACRG
GSM1523891	-0.755376	59.5667	0	ACRG
GSM1523892	-0.657329	59.4667	0	ACRG
GSM1523893	-0.314776	20.1	1	ACRG
GSM1523894	-0.943635	35.7667	1	ACRG
GSM1523895	-0.672718	59.0333	0	ACRG
GSM1523896	-0.141439	28.0333	1	ACRG
GSM1523897	-1.06848	58.8667	0	ACRG
GSM1523898	-1.11533	58.8333	0	ACRG
GSM1523899	-0.489546	58.0667	0	ACRG
GSM1523901	-1.76031	57.4667	0	ACRG
GSM1523903	-0.745033	39.8	1	ACRG
GSM1523904	-1.05095	55.3667	0	ACRG
GSM1523905	-0.667486	55.3	0	ACRG
GSM1523906	-0.385048	55.3	0	ACRG
GSM1523908	-0.204816	55.0667	0	ACRG
GSM1523909	-0.686057	54.5333	0	ACRG
GSM1523910	-1.07567	54.3333	0	ACRG
GSM1523911	-0.722538	21.8333	1	ACRG
GSM1523918	0.245687	28.1333	1	ACRG
GSM1523919	-0.967523	84.1	0	ACRG
GSM1523920	-0.296128	9.33333	1	ACRG
GSM1523921	-1.63663	83.3	0	ACRG
GSM1523922	-0.487097	23.6	1	ACRG
GSM1523923	-1.49325	26.4	1	ACRG
GSM1523924	-1.30077	82.2	0	ACRG
GSM1523925	-0.00834872	6.3	1	ACRG
GSM1523926	-1.33136	69.0333	0	ACRG
GSM1523927	-1.82784	80.7667	0	ACRG
GSM1523928	-0.817718	54.1333	1	ACRG
GSM1523929	-1.10432	88.3333	0	ACRG
GSM1523930	-0.559109	78.5333	0	ACRG
GSM1523931	-1.47331	77.6	0	ACRG
GSM1523932	-0.563023	12.6667	1	ACRG
GSM1523933	-0.984726	75.2667	0	ACRG
GSM1523934	-0.3377	12.8	1	ACRG
GSM1523935	0.064647	87.4	0	ACRG
GSM1523936	0.078408	17.5667	1	ACRG
GSM1523937	-0.489829	19.6667	1	ACRG
GSM1523938	1.12408	5.76667	1	ACRG
GSM1523939	0.621005	11.2333	1	ACRG
GSM1523940	-0.437286	20.0333	1	ACRG
GSM1523941	0.555387	4.53333	1	ACRG
GSM1523942	-0.991292	70.2667	0	ACRG
GSM1523943	-0.960409	5.53333	1	ACRG
GSM1523944	-0.938474	69.6333	0	ACRG
GSM1523945	0.00246131	17.5333	1	ACRG
GSM1523946	-0.639399	68.9333	0	ACRG
GSM1523947	-1.80511	68.4333	0	ACRG
GSM1523948	0.195351	27.4667	1	ACRG
GSM1523949	1.00035	10.1	1	ACRG
GSM1523950	-1.55463	68.2	0	ACRG
GSM1523951	-0.219959	53.0333	1	ACRG
GSM1523952	-1.71939	100.867	0	ACRG
GSM1523953	-1.02762	84.7667	0	ACRG
GSM1523954	-1.71304	100.867	0	ACRG
GSM1523955	0.350214	34.3667	1	ACRG
GSM1523956	-0.0164452	31.1333	1	ACRG
GSM1523957	-1.35585	100.633	0	ACRG
GSM1523958	-0.916182	100.233	0	ACRG
GSM1523959	-0.838505	17.4333	1	ACRG
GSM1523960	-1.52158	99	0	ACRG
GSM1523961	-0.0860318	9.5	1	ACRG
GSM1523962	0.217789	20.1333	1	ACRG
GSM1523963	-0.402986	45.7667	1	ACRG
GSM1523964	-1.44631	98.5333	0	ACRG
GSM1523965	0.133905	11.4667	1	ACRG
GSM1523966	-0.747887	51.8	1	ACRG
GSM1523967	-1.42717	98.4667	0	ACRG
GSM1523968	0.50375	45.1667	1	ACRG
GSM1523969	-0.953499	17.9	1	ACRG
GSM1523970	-0.718882	15.7	1	ACRG
GSM1523971	0.158414	13.3	1	ACRG
GSM1523972	0.246086	6.5	1	ACRG
GSM1523973	-1.29194	87.2667	0	ACRG
GSM1523974	-0.633186	98.2333	0	ACRG
GSM1523975	0.832511	7.2	1	ACRG
GSM1523976	-0.311564	56	1	ACRG
GSM1523977	0.362828	1	1	ACRG
GSM1523978	-0.81505	16.2333	1	ACRG
GSM1523979	-0.886692	9.43333	1	ACRG
GSM1523980	-0.231725	6.7	1	ACRG
GSM1523981	0.320983	97.2	0	ACRG
GSM1523982	0.149399	8.7	1	ACRG
GSM1523983	-0.487815	10.1	1	ACRG
GSM1523984	0.506007	96.9667	0	ACRG
GSM1523985	-0.972126	77.5333	1	ACRG
GSM1523986	-0.491547	86.8	0	ACRG
GSM1523987	-0.988019	18.2667	1	ACRG
GSM1523988	0.742841	14.8333	1	ACRG
GSM1523989	-0.808362	86.7	0	ACRG
GSM1523990	-0.219067	14.1667	1	ACRG
GSM1523991	-0.893321	95.2	0	ACRG
GSM1523992	-0.955472	20.1333	1	ACRG
GSM1523993	-0.969555	68.1333	1	ACRG
GSM1523994	-1.09721	86.3667	0	ACRG
GSM1523995	-0.530388	6.36667	1	ACRG
GSM1523996	-0.532496	35.2	1	ACRG
GSM1523997	-0.792779	25.2	1	ACRG
GSM1523998	-0.392126	21.2333	1	ACRG
GSM1523999	-1.81507	93.8667	0	ACRG
GSM1524000	-1.10002	93.8667	0	ACRG
GSM1524001	-0.876004	93.6333	0	ACRG
GSM1524002	-1.054	86.1333	0	ACRG
GSM1524003	-0.703106	85.9333	0	ACRG
GSM1524004	-1.37376	5.93333	1	ACRG
GSM1524005	0.169641	9.46667	1	ACRG
GSM1524006	1.19654	26.2667	1	ACRG
GSM1524007	0.42165	10.3667	1	ACRG
GSM1524008	0.030763	10.8333	1	ACRG
GSM1524009	-0.525753	65	1	ACRG
GSM1524010	0.567128	19.7	1	ACRG
GSM1524011	-2.16018	90.2	0	ACRG
GSM1524012	-0.509661	85.2333	0	ACRG
GSM1524013	-0.495698	89.9	0	ACRG
GSM1524014	-0.425574	11.3333	1	ACRG
GSM1524015	0.13425	24.8667	1	ACRG
GSM1524016	-0.898432	27.8	1	ACRG
GSM1524017	-1.78048	85.0333	0	ACRG
GSM1524018	-1.87439	84.7667	0	ACRG
GSM1524019	-0.185953	8.33333	1	ACRG
GSM1524020	-1.50238	84.3	0	ACRG
GSM1524021	-0.434768	12.9333	1	ACRG
GSM1524022	-0.0133444	8.03333	1	ACRG
GSM1524023	-1.40134	83.8333	0	ACRG
GSM1524024	-0.632414	89.4333	1	ACRG
GSM1524025	-1.22247	81.8333	1	ACRG
GSM1524026	-0.572069	83.6	0	ACRG
GSM1524027	-0.89675	59.7	1	ACRG
GSM1524028	-0.591727	47.7	1	ACRG
GSM1524029	0.53389	31.1	1	ACRG
GSM1524030	0.947437	31.3333	1	ACRG
GSM1524031	-1.33328	82	0	ACRG
GSM1524032	-1.3097	77.2	1	ACRG
GSM1524033	-0.577431	80.8333	0	ACRG
GSM1524034	-0.633793	44.0667	1	ACRG
GSM1524035	-0.0480092	80.3	0	ACRG
GSM1524036	-0.819699	79.9333	0	ACRG
GSM1524037	-0.340704	23.4333	1	ACRG
GSM1524038	-0.269125	8.63333	1	ACRG
GSM1524039	0.379329	12.0667	1	ACRG
GSM1524040	-1.30934	36.1667	1	ACRG
GSM1524041	-1.52751	77.3333	0	ACRG
GSM1524042	0.23561	10.8333	1	ACRG
GSM1524043	-0.851253	16.8333	1	ACRG
GSM1524044	-0.0836772	22.8667	1	ACRG
GSM1524045	-0.832049	89.1333	0	ACRG
GSM1524046	-0.339855	88.0333	0	ACRG
GSM1524047	-1.36316	69.8667	0	ACRG
GSM1524048	-0.759471	46.8	1	ACRG
GSM1524049	-0.199572	87.8	0	ACRG
GSM1524050	-1.22631	57.1333	1	ACRG
GSM1524051	-1.0822	87.2667	0	ACRG
GSM1524052	-0.148855	13.1667	1	ACRG
GSM1524053	-0.756716	86.9333	0	ACRG
GSM1524054	-1.31435	86.5667	0	ACRG
GSM1524055	-0.113478	37.9333	1	ACRG
GSM1524056	-0.57924	14.1667	1	ACRG
GSM1524057	0.673138	15.9333	1	ACRG
GSM1524058	-0.429967	85.4667	0	ACRG
GSM1524059	-0.0400659	85.2	0	ACRG
GSM1524060	-0.852862	84.8333	0	ACRG
GSM1524061	-1.89589	84.6	0	ACRG
GSM1524062	0.751513	70.2	1	ACRG
GSM1524068	-1.73809	92.8667	0	ACRG
GSM1524069	-1.40928	85.6	1	ACRG
GSM1524070	-1.57795	91.6333	0	ACRG
GSM1524071	-0.942498	90.7667	0	ACRG
GSM1524072	-0.633019	42.9333	1	ACRG
T16090527587	0.525854	46	0	AHJU
T16090527597	0.71629	39	1	AHJU
T16090527599	-0.730989	46	0	AHJU
T16090527619	-0.208092	46	0	AHJU
T16090527623	-0.210623	45	0	AHJU
T16090527633	0.14718	45	0	AHJU
T16090527635	0.0624798	45	0	AHJU
T16090527637	-1.39799	45	0	AHJU
T16101230989	-0.403763	3	1	AHJU
T16101230997	-0.947086	43	0	AHJU
T16101230999	0.203786	42	0	AHJU
T16101231003	-0.180596	42	0	AHJU
T16101231007	-1.04786	60	0	AHJU
T16101231009	-0.602434	60	0	AHJU
T16101231025	-0.0759474	40	0	AHJU
T16101231027	1.4017	46	1	AHJU
T16101231033	0.63059	40	1	AHJU
T16101231035	-0.845706	37	0	AHJU
T16101231037	-0.615899	60	0	AHJU
T16101231053	-1.18539	36	0	AHJU
T16101231059	-1.48051	35	0	AHJU
T16101231069	-0.679897	34	0	AHJU
T16101231071	0.743033	16	1	AHJU
T16101231075	-0.0243994	12	1	AHJU
T16101231081	0.00279501	5	1	AHJU
T16101231083	0.242522	34	1	AHJU
T16101231101	-1.50144	57	0	AHJU
T16101231103	0.262475	12	1	AHJU
T16101231105	-1.55835	48	0	AHJU
T16101231107	-0.186145	32	1	AHJU
T16101231109	-1.43192	54	0	AHJU
T16101231111	-0.0193444	48	0	AHJU
T16101231139	-0.224091	22	0	AHJU
T16101231165	-1.06086	20	0	AHJU
TCGA-3M-AB46	0.0262853	57.98	0	TCGA
TCGA-B7-5816	0.277195	26.68	0	TCGA
TCGA-B7-5818	-0.469965	11.7	0	TCGA
TCGA-B7-A5TI	-0.787885	19.55	0	TCGA
TCGA-B7-A5TJ	-0.955775	11.01	0	TCGA
TCGA-B7-A5TK	0.576344	9.46	0	TCGA
TCGA-B7-A5TN	0.215477	9.43	0	TCGA
TCGA-BR-4187	0.776217	4.63	1	TCGA
TCGA-BR-4257	-0.270345	9.66	1	TCGA
TCGA-BR-4280	-0.90844	6.6	1	TCGA
TCGA-BR-6452	-0.878823	34.66	0	TCGA
TCGA-BR-6453	0.441047	15.93	0	TCGA
TCGA-BR-6455	0.406258	13.86	1	TCGA
TCGA-BR-6456	0.719011	17.28	1	TCGA
TCGA-BR-6457	0.806574	13.67	0	TCGA
TCGA-BR-6458	0.0698098	19.32	1	TCGA
TCGA-BR-6563	0.0344918	39.09	0	TCGA
TCGA-BR-6564	0.581016	26.08	1	TCGA
TCGA-BR-6565	-0.0129614	9.17	1	TCGA
TCGA-BR-6566	-0.491493	32.75	0	TCGA
TCGA-BR-6705	0.678675	25.59	1	TCGA
TCGA-BR-6706	0.448538	18.04	1	TCGA
TCGA-BR-6707	-0.00063183	19.88	1	TCGA
TCGA-BR-6709	0.761342	12.16	1	TCGA
TCGA-BR-6801	-0.361368	40.18	0	TCGA
TCGA-BR-6802	-0.301222	30.88	0	TCGA
TCGA-BR-6803	0.28373	31.18	0	TCGA
TCGA-BR-6852	-0.658016	44.91	0	TCGA
TCGA-BR-7196	0.495567	21.88	0	TCGA
TCGA-BR-7197	-0.371242	9.2	0	TCGA
TCGA-BR-7703	-0.313035	36.14	0	TCGA
TCGA-BR-7704	-0.18551	35.22	0	TCGA
TCGA-BR-7707	-2.14435	35.81	0	TCGA
TCGA-BR-7715	-0.554544	33.61	0	TCGA
TCGA-BR-7716	-0.360894	39.75	0	TCGA
TCGA-BR-7717	-0.130501	18.13	1	TCGA
TCGA-BR-7722	0.197757	15.31	1	TCGA
TCGA-BR-7723	-0.299422	28.71	1	TCGA
TCGA-BR-7851	-1.03381	19.1333	1	TCGA
TCGA-BR-7901	1.07858	3.45	1	TCGA
TCGA-BR-7957	0.236706	9.07	1	TCGA
TCGA-BR-7958	0.118626	29.53	0	TCGA
TCGA-BR-7959	0.028079	33.18	0	TCGA
TCGA-BR-8058	0.672751	37.22	0	TCGA
TCGA-BR-8059	0.034142	14.42	1	TCGA
TCGA-BR-8060	0.59821	11.43	1	TCGA
TCGA-BR-8077	0.460195	0.69	0	TCGA
TCGA-BR-8078	-0.95777	29.57	0	TCGA
TCGA-BR-8080	0.576103	9.59	1	TCGA
TCGA-BR-8081	-0.493682	32.23	0	TCGA
TCGA-BR-8284	0.218912	8.05	1	TCGA
TCGA-BR-8286	-0.986392	29.4	0	TCGA
TCGA-BR-8289	-0.0520585	2.66	1	TCGA
TCGA-BR-8291	0.697916	19.94	1	TCGA
TCGA-BR-8295	0.210219	2.2	1	TCGA
TCGA-BR-8296	0.294018	15.57	1	TCGA
TCGA-BR-8297	0.379444	7.39	0	TCGA
TCGA-BR-8361	-0.872598	31.08	0	TCGA
TCGA-BR-8362	-0.105384	13.07	1	TCGA
TCGA-BR-8363	0.116903	0.26	1	TCGA
TCGA-BR-8364	0.573666	22.17	0	TCGA
TCGA-BR-8365	1.14587	17.51	1	TCGA
TCGA-BR-8366	-0.423244	0.95	0	TCGA
TCGA-BR-8367	-0.304413	26.31	1	TCGA
TCGA-BR-8368	-0.8643	4.3	0	TCGA
TCGA-BR-8369	-0.338479	14.03	0	TCGA
TCGA-BR-8371	1.28175	11.79	1	TCGA
TCGA-BR-8372	-1.01576	31.24	0	TCGA
TCGA-BR-8373	-0.603116	14.78	0	TCGA
TCGA-BR-8381	0.0184683	7.36	0	TCGA
TCGA-BR-8382	-0.149145	25.03	1	TCGA
TCGA-BR-8384	1.1407	3.71	0	TCGA
TCGA-BR-8483	0.195944	5.39	0	TCGA
TCGA-BR-8484	-0.0498087	25.16	1	TCGA
TCGA-BR-8485	-0.34934	9.2	0	TCGA
TCGA-BR-8486	-0.513975	20.2	0	TCGA
TCGA-BR-8487	-1.05663	1.12	0	TCGA
TCGA-BR-8588	-0.456146	12.78	0	TCGA
TCGA-BR-8589	-1.39219	27.1	0	TCGA
TCGA-BR-8590	0.737109	9.33	1	TCGA
TCGA-BR-8591	-0.74085	28.12	0	TCGA
TCGA-BR-8592	1.02099	6.27	1	TCGA
TCGA-BR-8676	-0.633537	7.52	0	TCGA
TCGA-BR-8677	0.302003	26.71	0	TCGA
TCGA-BR-8678	-0.99266	24.77	0	TCGA
TCGA-BR-8680	-0.991011	31.93	0	TCGA
TCGA-BR-8682	-1.04785	32.56	0	TCGA
TCGA-BR-8683	0.700349	9.86	1	TCGA
TCGA-BR-8686	0.456202	20.86	1	TCGA
TCGA-BR-8687	0.10064	8.21	1	TCGA
TCGA-BR-8690	0.309303	10.68	0	TCGA
TCGA-BR-A44T	0.498962	34.1	0	TCGA
TCGA-BR-A44U	-0.14634	13.86	1	TCGA
TCGA-BR-A452	0.594143	7.52	1	TCGA
TCGA-BR-A453	0.892222	6.08	1	TCGA
TCGA-BR-A4CS	1.00761	1.48	1	TCGA
TCGA-BR-A4IU	0.437038	27.53	0	TCGA
TCGA-BR-A4IV	0.606514	28.55	1	TCGA
TCGA-BR-A4IY	-0.187386	12.88	0	TCGA
TCGA-BR-A4IZ	0.638911	8.97	1	TCGA
TCGA-BR-A4J1	0.403526	0.72	1	TCGA
TCGA-BR-A4J2	0.30014	14.16	0	TCGA
TCGA-BR-A4J4	-0.84408	0.53	0	TCGA
TCGA-BR-A4J5	0.358008	28.32	0	TCGA
TCGA-BR-A4J6	-0.107979	0.66	0	TCGA
TCGA-BR-A4J7	0.134377	32.49	0	TCGA
TCGA-BR-A4J8	-0.435786	13.5	0	TCGA
TCGA-BR-A4J9	1.01542	0.46	0	TCGA
TCGA-BR-A4PD	-0.122299	20.63	0	TCGA
TCGA-BR-A4PE	-1.02545	20.4	0	TCGA
TCGA-BR-A4PF	-0.633056	1.15	0	TCGA
TCGA-BR-A4QI	-0.0967241	21.42	1	TCGA
TCGA-BR-A4QL	-0.281474	16.13	1	TCGA
TCGA-BR-A4QM	-0.757655	5.12	0	TCGA
TCGA-CD-5798	0.59913	13.4	0	TCGA
TCGA-CD-5799	-0.536142	13.01	0	TCGA
TCGA-CD-5800	0.277888	13.14	0	TCGA
TCGA-CD-5801	0.0183751	13.17	1	TCGA
TCGA-CD-5803	1.18093	11.2	1	TCGA
TCGA-CD-5804	-0.240653	12.09	0	TCGA
TCGA-CD-5813	0.897853	12.39	1	TCGA
TCGA-CD-8524	0.0792664	12.75	0	TCGA
TCGA-CD-8525	0.308585	12.58	0	TCGA
TCGA-CD-8526	0.203728	12.52	0	TCGA
TCGA-CD-8527	0.21745	7.16	1	TCGA
TCGA-CD-8528	-0.580624	12.32	0	TCGA
TCGA-CD-8529	-0.606707	12.29	0	TCGA
TCGA-CD-8530	0.364713	12.39	0	TCGA
TCGA-CD-8531	-0.119501	12.58	0	TCGA
TCGA-CD-8532	0.37772	11.63	1	TCGA
TCGA-CD-8533	-0.271449	15.37	0	TCGA
TCGA-CD-8534	0.024004	12.06	0	TCGA
TCGA-CD-8535	-0.952065	12.81	0	TCGA
TCGA-CD-8536	-0.518565	12.42	0	TCGA
TCGA-CD-A486	0.50383	6.31	1	TCGA
TCGA-CD-A487	0.132743	12.29	0	TCGA
TCGA-CD-A489	0.759742	11.3	1	TCGA
TCGA-CD-A48A	-0.492827	12.42	0	TCGA
TCGA-CD-A48C	0.700754	11.6	1	TCGA
TCGA-CD-A4MG	-0.205872	6.57	1	TCGA
TCGA-CD-A4MH	-0.113189	12.19	0	TCGA
TCGA-CD-A4MI	0.753569	11.76	1	TCGA
TCGA-CD-A4MJ	-0.942262	12.61	0	TCGA
TCGA-CG-4437	-0.190162	8.05	0	TCGA
TCGA-CG-4441	-0.186014	13.99	1	TCGA
TCGA-CG-5717	0.0044827	6.96	1	TCGA
TCGA-CG-5718	0.124525	35.97	1	TCGA
TCGA-CG-5719	0.622204	1.02	0	TCGA
TCGA-CG-5720	0.0404241	0.99	1	TCGA
TCGA-CG-5721	0.224322	6.01	0	TCGA
TCGA-CG-5722	0.335619	0.99	0	TCGA
TCGA-CG-5723	-0.100448	104.99	0	TCGA
TCGA-CG-5724	0.0382878	12.02	1	TCGA
TCGA-CG-5725	0.300727	15.01	1	TCGA
TCGA-CG-5726	-1.3007	28.94	1	TCGA
TCGA-CG-5732	0.148798	68.99	1	TCGA
TCGA-CG-5734	0.357692	7.98	1	TCGA
TCGA-D7-5577	-0.183097	25.69	1	TCGA
TCGA-D7-5578	-0.0897189	12.65	0	TCGA
TCGA-D7-6518	0.437399	19.12	0	TCGA
TCGA-D7-6519	0.451207	20.53	0	TCGA
TCGA-D7-6520	0.144823	18.82	0	TCGA
TCGA-D7-6521	0.686801	18.53	0	TCGA
TCGA-D7-6522	0.222801	18.59	0	TCGA
TCGA-D7-6524	0.331071	17.84	0	TCGA
TCGA-D7-6525	0.160406	13.34	1	TCGA
TCGA-D7-6526	-1.05796	17.18	0	TCGA
TCGA-D7-6527	0.143456	10.25	1	TCGA
TCGA-D7-6528	-1.46341	15.21	0	TCGA
TCGA-D7-6815	-0.619758	15.97	0	TCGA
TCGA-D7-6817	-0.179139	12.78	0	TCGA
TCGA-D7-6818	0.640317	12.35	1	TCGA
TCGA-D7-6820	-0.500705	11.3	0	TCGA
TCGA-D7-6822	-0.765144	12.32	0	TCGA
TCGA-D7-8570	-1.41565	24.7	0	TCGA
TCGA-D7-8572	-0.0284808	16.79	0	TCGA
TCGA-D7-8573	-1.5288	19.48	0	TCGA
TCGA-D7-8574	0.310761	17.18	0	TCGA
TCGA-D7-8575	0.0605311	18.2	1	TCGA
TCGA-D7-8576	-0.0180691	14.65	1	TCGA
TCGA-D7-8578	-0.0607924	21.12	0	TCGA
TCGA-D7-8579	-0.180353	20.89	0	TCGA
TCGA-D7-A4YT	-0.965856	14.26	0	TCGA
TCGA-D7-A4YU	-0.0992168	16.43	0	TCGA
TCGA-D7-A4YV	-0.288222	5.91	1	TCGA
TCGA-D7-A4YX	-0.489707	36.4	0	TCGA
TCGA-D7-A4YY	-0.748531	13.76	0	TCGA
TCGA-D7-A4Z0	-0.763846	14.75	0	TCGA
TCGA-D7-A6EV	-0.829298	11.24	0	TCGA
TCGA-D7-A6EX	-0.577802	11.3	0	TCGA
TCGA-D7-A6EY	0.281011	11.43	1	TCGA
TCGA-D7-A6EZ	-0.266628	20.3	1	TCGA
TCGA-D7-A6F0	-0.437935	22.27	0	TCGA
TCGA-D7-A6F2	-0.557419	15.64	0	TCGA
TCGA-D7-A747	0.875787	8.38	1	TCGA
TCGA-D7-A748	0.885673	4.34	1	TCGA
TCGA-D7-A74A	-1.10345	19.94	0	TCGA
TCGA-EQ-8122	0.193124	7.98	1	TCGA
TCGA-EQ-A4SO	-0.855183	16.23	0	TCGA
TCGA-F1-6874	-1.3763	14.45	0	TCGA
TCGA-F1-6875	-0.546592	72.17	1	TCGA
TCGA-F1-A448	-0.74016	21.25	0	TCGA
TCGA-F1-A72C	0.423303	11.37	0	TCGA
TCGA-FP-7735	-0.243602	3.48	1	TCGA
TCGA-FP-7829	-0.609516	19.51	0	TCGA
TCGA-FP-7916	0.438624	14.06	1	TCGA
TCGA-FP-7998	-0.0535451	22.27	0	TCGA
TCGA-FP-8099	-0.2651	17.05	0	TCGA
TCGA-FP-8209	0.760128	59.49	1	TCGA
TCGA-FP-8210	0.680134	5.03	1	TCGA
TCGA-FP-8211	-0.0609512	13.57	0	TCGA
TCGA-FP-8631	0.200621	0.56	0	TCGA
TCGA-FP-A4BE	-0.67984	11.07	0	TCGA
TCGA-FP-A4BF	0.333542	5.52	1	TCGA
TCGA-FP-A8CX	-0.396435	0.23	0	TCGA
TCGA-FP-A9TM	-0.394687	6.21	0	TCGA
TCGA-HF-7132	-0.47068	77.23	0	TCGA
TCGA-HF-7133	-0.249056	63.01	0	TCGA
TCGA-HF-7134	-1.57013	52.17	0	TCGA
TCGA-HF-A5NB	-1.26028	30.49	0	TCGA
TCGA-HJ-7597	-1.32868	26.45	1	TCGA
TCGA-HU-8238	-0.59532	1.51	0	TCGA
TCGA-HU-8243	0.171477	5.91	1	TCGA
TCGA-HU-8244	-1.62437	24.38	0	TCGA
TCGA-HU-8249	-1.89698	28.94	0	TCGA
TCGA-HU-8602	-0.697529	22.31	0	TCGA
TCGA-HU-8604	-0.783166	22.8	0	TCGA
TCGA-HU-8608	-0.580832	21.06	0	TCGA
TCGA-HU-8610	-0.776088	0.76	0	TCGA
TCGA-HU-A4G2	-1.2338	24.28	0	TCGA
TCGA-HU-A4G3	-0.618455	5.58	0	TCGA
TCGA-HU-A4G6	-1.32554	24.24	0	TCGA
TCGA-HU-A4G8	-0.757075	22.67	0	TCGA
TCGA-HU-A4G9	-2.05293	24.18	0	TCGA
TCGA-HU-A4GC	-0.165072	3.25	0	TCGA
TCGA-HU-A4GD	-1.05983	22.73	0	TCGA
TCGA-HU-A4GF	-0.845371	25.79	0	TCGA
TCGA-HU-A4GH	-1.15037	11.76	0	TCGA
TCGA-HU-A4GJ	0.375803	21.35	0	TCGA
TCGA-HU-A4GN	-1.29461	29.96	0	TCGA
TCGA-HU-A4GP	-1.19022	8.97	0	TCGA
TCGA-HU-A4GQ	0.279865	0.1	1	TCGA
TCGA-HU-A4GT	-1.09375	6.5	0	TCGA
TCGA-HU-A4GU	-1.23216	6.57	0	TCGA
TCGA-HU-A4GX	-0.934444	20.24	0	TCGA
TCGA-HU-A4GY	0.675939	0.26	0	TCGA
TCGA-HU-A4H0	-0.937469	2.1	0	TCGA
TCGA-HU-A4H2	0.163371	12.94	0	TCGA
TCGA-HU-A4H3	-0.927469	28.98	0	TCGA
TCGA-HU-A4H4	-1.45556	23.82	0	TCGA
TCGA-HU-A4H5	-0.75154	23.78	0	TCGA
TCGA-HU-A4H6	-0.283309	21.16	0	TCGA
TCGA-HU-A4H8	-1.18732	14.06	0	TCGA
TCGA-HU-A4HB	0.59281	15.67	1	TCGA
TCGA-HU-A4HD	0.288135	33.38	0	TCGA
TCGA-IN-7806	-0.658386	36.33	0	TCGA
TCGA-IN-7808	-0.28935	3.45	1	TCGA
TCGA-IN-8462	-0.0174079	18.79	0	TCGA
TCGA-IN-8663	-0.84502	3.38	1	TCGA
TCGA-IN-A6RI	-0.927432	18.36	0	TCGA
TCGA-IN-A6RJ	-0.494253	12.45	0	TCGA
TCGA-IN-A6RL	0.700923	13.34	1	TCGA
TCGA-IN-A6RN	-0.00371559	19.51	0	TCGA
TCGA-IN-A6RR	-0.0670715	6.73	1	TCGA
TCGA-IN-A6RS	-0.878037	12.58	0	TCGA
TCGA-IN-A7NR	-0.0837258	6.5	0	TCGA
TCGA-IN-A7NT	0.187136	10.61	0	TCGA
TCGA-IN-A7NU	-0.344998	11.7	0	TCGA
TCGA-IN-AB1V	0.00152728	15.74	0	TCGA
TCGA-IN-AB1X	-0.708808	13.5	0	TCGA
TCGA-IP-7968	-0.848376	2.53	0	TCGA
TCGA-KB-A6F7	-0.315778	63.57	0	TCGA
TCGA-KB-A93G	-0.112061	20.14	0	TCGA
TCGA-KB-A93H	-0.91802	37.61	0	TCGA
TCGA-KB-A93J	0.176742	36.93	0	TCGA
TCGA-MX-A5UG	0.537266	3.71	1	TCGA
TCGA-MX-A5UJ	0.599306	19.71	0	TCGA
TCGA-MX-A663	0.416734	9.86	1	TCGA
TCGA-MX-A666	-0.235284	14.03	0	TCGA
TCGA-R5-A7O7	-0.349033	45.63	0	TCGA
TCGA-R5-A7ZE	-0.256316	18.2	1	TCGA
TCGA-R5-A7ZF	-0.468128	8.51	1	TCGA
TCGA-R5-A7ZI	-0.449523	74.47	0	TCGA
TCGA-R5-A7ZR	-0.410152	6.08	1	TCGA
TCGA-R5-A805	0.163485	9.23	1	TCGA
TCGA-RD-A7BS	0.598643	11.04	1	TCGA
TCGA-RD-A7BT	0.017942	8.61	1	TCGA
TCGA-RD-A7BW	0.949439	5.12	1	TCGA
TCGA-RD-A7C1	-0.230576	16.66	1	TCGA
TCGA-RD-A8MV	-1.3002	122.21	0	TCGA
TCGA-RD-A8MW	0.779656	37.88	1	TCGA
TCGA-RD-A8N0	-0.236059	40.6	0	TCGA
TCGA-RD-A8N1	-0.522652	115.6	0	TCGA
TCGA-RD-A8N2	0.270581	116.29	0	TCGA
TCGA-RD-A8N4	0.918685	71.32	0	TCGA
TCGA-RD-A8N5	-0.0019192	57.39	1	TCGA
TCGA-RD-A8N6	0.0653147	8.94	1	TCGA
TCGA-RD-A8N9	-0.102535	35.58	0	TCGA
TCGA-RD-A8NB	-0.747916	16.85	1	TCGA
TCGA-SW-A7EA	-0.368847	19.02	0	TCGA
TCGA-SW-A7EB	0.236806	5.78	0	TCGA
TCGA-VQ-A8DT	-1.42998	48.75	0	TCGA
TCGA-VQ-A8DU	-0.300089	5.45	1	TCGA
TCGA-VQ-A8DV	-0.310797	13.24	1	TCGA
TCGA-VQ-A8DZ	-0.124502	13.01	1	TCGA
TCGA-VQ-A8E0	-0.0333865	18.46	1	TCGA
TCGA-VQ-A8E2	-0.0976585	43.33	0	TCGA
TCGA-VQ-A8E3	-0.709939	21.71	1	TCGA
TCGA-VQ-A8E7	-1.48067	37.39	0	TCGA
TCGA-VQ-A8P2	-1.74851	38.11	0	TCGA
TCGA-VQ-A8P3	-0.184352	37.19	0	TCGA
TCGA-VQ-A8P5	-0.175461	7.72	1	TCGA
TCGA-VQ-A8P8	-0.795696	30.95	0	TCGA
TCGA-VQ-A8PB	-1.04358	34.26	1	TCGA
TCGA-VQ-A8PC	-0.166275	46.22	1	TCGA
TCGA-VQ-A8PD	-0.151754	16.29	1	TCGA
TCGA-VQ-A8PE	-0.105507	22.17	1	TCGA
TCGA-VQ-A8PF	0.272618	2.5	1	TCGA
TCGA-VQ-A8PH	0.232823	12.78	1	TCGA
TCGA-VQ-A8PJ	-0.262206	2.69	1	TCGA
TCGA-VQ-A8PK	-0.0780441	17.84	1	TCGA
TCGA-VQ-A8PM	-0.124562	1.87	1	TCGA
TCGA-VQ-A8PO	-1.11542	9.26	1	TCGA
TCGA-VQ-A8PP	-0.289488	23.39	1	TCGA
TCGA-VQ-A8PQ	0.538253	15.64	1	TCGA
TCGA-VQ-A8PU	-0.504495	27.33	1	TCGA
TCGA-VQ-A8PX	-1.15509	64.52	0	TCGA
TCGA-VQ-A91A	-0.383277	39.42	0	TCGA
TCGA-VQ-A91D	-0.999597	11.7	1	TCGA
TCGA-VQ-A91E	-1.51343	21.81	0	TCGA
TCGA-VQ-A91K	-1.16566	61.17	0	TCGA
TCGA-VQ-A91N	-0.688921	18.73	1	TCGA
TCGA-VQ-A91Q	0.54434	20.8	1	TCGA
TCGA-VQ-A91S	-0.47133	32.85	0	TCGA
TCGA-VQ-A91U	0.256235	1.71	1	TCGA
TCGA-VQ-A91V	-1.79533	42.61	0	TCGA
TCGA-VQ-A91W	-0.931793	60.81	0	TCGA
TCGA-VQ-A91X	-1.13435	9.49	1	TCGA
TCGA-VQ-A91Y	0.741392	9.72	1	TCGA
TCGA-VQ-A91Z	-1.34218	55.52	0	TCGA
TCGA-VQ-A922	0.453992	9.03	1	TCGA
TCGA-VQ-A923	-0.559162	2	1	TCGA
TCGA-VQ-A924	-0.897564	55.39	1	TCGA
TCGA-VQ-A925	-0.941612	4.53	1	TCGA
TCGA-VQ-A927	-0.344907	6.57	1	TCGA
TCGA-VQ-A928	-0.276237	5.72	1	TCGA
TCGA-VQ-A92D	-0.931203	66.75	0	TCGA
TCGA-VQ-A94O	-0.193668	21.02	1	TCGA
TCGA-VQ-A94P	1.13824	2.66	1	TCGA
TCGA-VQ-A94R	-0.0932126	42.51	1	TCGA
TCGA-VQ-A94T	-0.522353	11.24	1	TCGA
TCGA-VQ-A94U	-1.03798	26.91	0	TCGA
TCGA-VQ-AA64	0.0969753	18.4	1	TCGA
TCGA-VQ-AA68	-0.918329	43.63	0	TCGA
TCGA-VQ-AA69	-1.3481	28.38	0	TCGA
TCGA-VQ-AA6A	-0.425523	38.9	0	TCGA
TCGA-VQ-AA6B	-0.986812	32.92	0	TCGA
TCGA-VQ-AA6D	-0.881309	17.12	0	TCGA
TCGA-VQ-AA6F	-0.729412	54.07	0	TCGA
TCGA-VQ-AA6G	-0.840585	26.02	1	TCGA
TCGA-VQ-AA6I	-0.335782	16.13	1	TCGA
TCGA-VQ-AA6J	-0.190463	27.53	0	TCGA
TCGA-VQ-AA6K	-0.442403	12.42	1	TCGA
TCGA-ZA-A8F6	-0.108137	17.25	0	TCGA
TCGA-ZQ-A9CR	0.321348	0.79	1	TCGA
TCGA-BR-4191	0.683837	18.33	1	TCGA
TCGA-BR-4201	0.268794	30.88	1	TCGA
TCGA-BR-4253	0.348888	4.07	1	TCGA
TCGA-BR-4255	0.706954	4.07	1	TCGA
TCGA-BR-4256	0.439173	9.33	1	TCGA
TCGA-BR-4267	-0.132305	6.18	1	TCGA
TCGA-BR-4279	0.738262	9.56	1	TCGA
TCGA-CG-4301	0.168688	3.02	0	TCGA
TCGA-CG-4304	-0.749485	26.52	0	TCGA
TCGA-CG-4305	0.00342963	15.93	0	TCGA
TCGA-CG-4306	0.328893	1.02	1	TCGA
TCGA-CG-4436	-0.6706	7.98	0	TCGA
TCGA-CG-4438	-0.406053	54.04	0	TCGA
TCGA-CG-4440	0.0465533	4.01	1	TCGA
TCGA-CG-4443	-1.4459	29.96	0	TCGA
TCGA-CG-4444	-0.516429	47.01	0	TCGA
TCGA-CG-4449	0.347649	19.05	0	TCGA
TCGA-CG-4465	-0.494624	9	1	TCGA
TCGA-CG-4466	-0.612498	18.96	0	TCGA
TCGA-CG-4469	-0.191067	7.06	1	TCGA
TCGA-CG-4472	0.801025	11.99	0	TCGA
TCGA-CG-4475	-0.256708	22.96	0	TCGA
TCGA-CG-4477	0.0862962	30.95	0	TCGA
GSM387789	-0.545428	30.4667	0	GSE15459
GSM387791	-0.00736213	20.3333	0	GSE15459
GSM387792	-0.561892	11.7333	1	GSE15459
GSM387794	1.19401	26.2667	1	GSE15459
GSM387795	0.54538	27.0667	0	GSE15459
GSM387796	-0.0659645	20.5	1	GSE15459
GSM387800	-0.920983	7	0	GSE15459
GSM387801	-0.669776	20.1333	0	GSE15459
GSM387802	-0.585031	15.2	0	GSE15459
GSM387803	-0.618744	32.7	0	GSE15459
GSM387804	0.228185	12.6667	0	GSE15459
GSM387805	-1.62859	10.9	0	GSE15459
GSM387806	-1.84323	19.7333	0	GSE15459
GSM387807	-0.678619	4.93333	0	GSE15459
GSM387808	-0.076614	5.86667	0	GSE15459
GSM387809	-1.24326	4.7	0	GSE15459
GSM387810	-0.932039	3.7	0	GSE15459
GSM387811	-0.59292	3.23333	1	GSE15459
GSM387812	-0.967583	11.1	0	GSE15459
GSM387813	-1.8274	3.93333	0	GSE15459
GSM387814	-0.489436	17.2	1	GSE15459
GSM387815	-1.29191	62.9333	0	GSE15459
GSM387816	0.126959	1.66667	1	GSE15459
GSM387817	-1.45471	88.0667	0	GSE15459
GSM387818	-1.97069	108.7	0	GSE15459
GSM387819	-0.256262	29.1667	1	GSE15459
GSM387820	-1.45687	129.9	0	GSE15459
GSM387821	-0.799374	122.967	0	GSE15459
GSM387822	-1.41741	0.2	0	GSE15459
GSM387823	0.330311	6.6	1	GSE15459
GSM387824	0.653285	126.5	0	GSE15459
GSM387825	-0.666248	125.5	0	GSE15459
GSM387826	0.614307	11.0667	0	GSE15459
GSM387827	0.061793	93.2	0	GSE15459
GSM387828	-0.625607	117.767	0	GSE15459
GSM387829	-0.408449	127.467	0	GSE15459
GSM387830	-0.375027	87	1	GSE15459
GSM387831	-0.526728	10.3667	1	GSE15459
GSM387832	1.01579	125.533	0	GSE15459
GSM387833	-0.353113	8.53333	1	GSE15459
GSM387834	0.203036	41.9667	1	GSE15459
GSM387835	-0.524988	13.0667	1	GSE15459
GSM387836	-0.654104	19.7667	1	GSE15459
GSM387837	-0.305803	37.5	1	GSE15459
GSM387838	0.682374	30.4	1	GSE15459
GSM387839	-1.12794	0.3	0	GSE15459
GSM387840	0.153566	129.267	0	GSE15459
GSM387841	0.65859	4.16667	1	GSE15459
GSM387842	-0.446741	17.1333	1	GSE15459
GSM387843	-0.385638	2.26667	1	GSE15459
GSM387845	-0.469278	4.13333	1	GSE15459
GSM387846	-0.825249	94.3	1	GSE15459
GSM387847	0.47837	110.533	1	GSE15459
GSM387848	0.24259	99.4333	1	GSE15459
GSM387849	-0.417435	11.4	1	GSE15459
GSM387850	0.341626	6.46667	1	GSE15459
GSM387851	0.817464	10.8667	1	GSE15459
GSM387852	0.269904	17	1	GSE15459
GSM387853	0.741061	16.6	1	GSE15459
GSM387854	-0.576488	0.433333	0	GSE15459
GSM387855	-1.86137	114.633	0	GSE15459
GSM387856	-0.273666	26.1667	1	GSE15459
GSM387857	0.693165	8.06667	1	GSE15459
GSM387858	-0.135793	9.26667	1	GSE15459
GSM387859	-0.463054	11.0667	1	GSE15459
GSM387860	-0.388183	0.233333	0	GSE15459
GSM387861	-0.780505	23.2	1	GSE15459
GSM387862	0.189091	4.7	1	GSE15459
GSM387863	0.278908	45.0667	0	GSE15459
GSM387864	-0.0243352	4.3	1	GSE15459
GSM387865	-0.771545	24.3667	1	GSE15459
GSM387866	0.475533	13.3667	1	GSE15459
GSM387867	-0.73281	22.8	1	GSE15459
GSM387868	0.463208	66.5667	0	GSE15459
GSM387869	-0.309252	20.8667	1	GSE15459
GSM387870	0.351907	4.6	1	GSE15459
GSM387871	-1.44271	13.0333	1	GSE15459
GSM387872	-1.44998	85.6333	0	GSE15459
GSM387873	-0.740184	98.1	0	GSE15459
GSM387874	0.102354	14.3333	1	GSE15459
GSM387875	-0.0149014	88.7	0	GSE15459
GSM387876	0.205893	25.1667	1	GSE15459
GSM387877	-0.540536	72.5	0	GSE15459
GSM387878	-0.555402	23.5333	0	GSE15459
GSM387879	-1.00902	31.2	1	GSE15459
GSM387880	0.303718	74.9667	0	GSE15459
GSM387881	0.278492	12.2667	1	GSE15459
GSM387882	-0.609414	16.3667	1	GSE15459
GSM387883	-1.23779	42.5	0	GSE15459
GSM387884	-1.56677	9.86667	1	GSE15459
GSM387885	-0.164836	38.4333	0	GSE15459
GSM387886	-1.19789	72.7667	0	GSE15459
GSM387887	0.00772924	5.83333	1	GSE15459
GSM387888	0.42704	35.7	0	GSE15459
GSM387889	-0.0645471	11.0667	1	GSE15459
GSM387890	-0.696192	0.4	0	GSE15459
GSM387891	-0.870721	64.5667	0	GSE15459
GSM387892	-0.255427	7.96667	1	GSE15459
GSM387893	-1.06776	52.9667	0	GSE15459
GSM387894	-1.21161	66.5667	0	GSE15459
GSM387895	-0.803669	2.63333	0	GSE15459
GSM387896	-0.948746	9.96667	1	GSE15459
GSM387897	-0.507032	24.3	0	GSE15459
GSM387898	0.476353	78.6	1	GSE15459
GSM387899	-0.0500478	11.7667	1	GSE15459
GSM387900	-1.72318	5.96667	0	GSE15459
GSM387901	-2.04436	82.8667	0	GSE15459
GSM387902	-0.485797	59.5667	1	GSE15459
GSM387903	-1.23515	41.2333	1	GSE15459
GSM387904	-0.257391	74.3333	0	GSE15459
GSM387905	0.324938	6.26667	1	GSE15459
GSM387906	-0.574516	13	0	GSE15459
GSM387907	-1.04969	63.5333	0	GSE15459
GSM387908	-1.10966	18.2667	1	GSE15459
GSM387909	0.650383	28.8333	1	GSE15459
GSM387910	-0.969698	22.2667	1	GSE15459
GSM387911	-0.664897	24.9	1	GSE15459
GSM387912	-1.55475	17.1	0	GSE15459
GSM387913	-1.49823	7.03333	1	GSE15459
GSM387914	0.0449359	6.6	1	GSE15459
GSM387915	-0.427132	157.833	0	GSE15459
GSM387916	-1.20535	63.7	1	GSE15459
GSM387917	-0.73402	11.3667	0	GSE15459
GSM387918	-1.28731	155.033	0	GSE15459
GSM387919	-0.295329	10.4333	0	GSE15459
GSM387920	-0.889994	22.0667	0	GSE15459
GSM387921	-0.904188	0	0	GSE15459
GSM387922	-1.76421	153.9	0	GSE15459
GSM387923	-0.709993	0.0333333	0	GSE15459
GSM387924	-0.163235	4.83333	0	GSE15459
GSM387925	-0.129927	123.633	1	GSE15459
GSM387926	-1.02332	3.23333	0	GSE15459
GSM387927	-0.945593	39.4	1	GSE15459
GSM387928	-0.785385	27.1667	0	GSE15459
GSM387929	-0.136254	11.5333	1	GSE15459
GSM387930	-1.25534	13.4667	1	GSE15459
GSM387931	0.00861184	148.9	0	GSE15459
GSM387932	-0.647587	26.5333	1	GSE15459
GSM387933	-0.73183	13	0	GSE15459
GSM387934	-1.14687	141.767	0	GSE15459
GSM387935	-0.967862	5.06667	1	GSE15459
GSM387936	0.488504	32.6333	1	GSE15459
GSM387938	-0.259461	6.4	1	GSE15459
GSM387939	-2.15092	146.133	0	GSE15459
GSM387940	0.71163	3.27	1	GSE15459
GSM387941	0.055966	19.6667	1	GSE15459
GSM387942	0.159333	0.333333	0	GSE15459
GSM387943	0.353883	6.96667	0	GSE15459
GSM387944	-1.14288	85.6333	0	GSE15459
GSM387945	-0.513812	6.6	0	GSE15459
GSM387946	-0.225563	14.6	1	GSE15459
GSM387947	-0.297175	17.9	1	GSE15459
GSM387948	-0.563121	137.467	0	GSE15459
GSM387949	-1.37332	2.6	0	GSE15459
GSM387950	0.0553457	12.6333	1	GSE15459
GSM387951	-0.761624	1.56667	0	GSE15459
GSM387952	-1.45142	133.633	0	GSE15459
GSM387953	-0.416743	8.6	0	GSE15459
GSM387954	-0.147768	21.4	1	GSE15459
GSM387955	-0.301864	12.9667	1	GSE15459
GSM387956	-0.365532	12.8667	0	GSE15459
GSM387957	-0.33852	15.2667	1	GSE15459
GSM387958	-0.470119	80.7	0	GSE15459
GSM387959	-0.336481	3.26667	1	GSE15459
GSM387960	0.397053	52.6333	1	GSE15459
GSM387961	0.117036	20.2667	1	GSE15459
GSM387962	-0.128364	9	1	GSE15459
GSM387963	-1.00166	0.333333	0	GSE15459
GSM387964	-1.08506	10.5667	1	GSE15459
GSM387965	-0.0587574	58.9333	0	GSE15459
GSM387966	-2.22978	30	0	GSE15459
GSM387967	0.286765	138.367	0	GSE15459
GSM387968	-1.06933	15.3333	1	GSE15459
GSM387969	-0.384279	113.233	0	GSE15459
GSM387970	-0.81644	3.13333	1	GSE15459
GSM387971	-1.12025	23.5667	1	GSE15459
GSM387972	0.0918441	0.333333	0	GSE15459
GSM387973	-0.68788	7.33333	0	GSE15459
GSM387974	-0.690929	134.1	0	GSE15459
GSM387975	-0.960642	14.8333	1	GSE15459
GSM387976	-0.596517	123.833	0	GSE15459
GSM387977	-1.17119	45.8	1	GSE15459
GSM387978	0.315214	39.9667	1	GSE15459
GSM387979	0.420409	6.63333	1	GSE15459
GSM387980	-0.0939253	4.36667	1	GSE15459
GSM387981	-0.356523	24.6333	1	GSE15459
GSM387982	-0.998259	75.5333	0	GSE15459
GSM387983	-0.134354	56.9	1	GSE15459
GSM387984	-1.15489	2.23333	0	GSE15459
GSM387985	-1.32981	116.6	0	GSE15459
GSM387986	0.228943	1.46667	0	GSE15459
GSM387987	0.0391686	7.73333	1	GSE15459
GSM2235556	0.167065	70	1	GSE84437
GSM2235557	-0.0640918	23	1	GSE84437
GSM2235558	0.0505549	24	1	GSE84437
GSM2235559	0.394615	59	1	GSE84437
GSM2235560	0.701686	12	1	GSE84437
GSM2235561	-0.198255	85	0	GSE84437
GSM2235562	-0.272157	18	1	GSE84437
GSM2235563	0.118548	14	1	GSE84437
GSM2235564	-0.827469	84	0	GSE84437
GSM2235565	-0.0839179	65	1	GSE84437
GSM2235566	0.666585	11	1	GSE84437
GSM2235567	0.0307139	43	1	GSE84437
GSM2235568	-1.19241	82	0	GSE84437
GSM2235569	-1.24986	82	0	GSE84437
GSM2235570	0.107611	81	0	GSE84437
GSM2235571	-0.429029	80	0	GSE84437
GSM2235572	-0.356639	86	0	GSE84437
GSM2235573	-0.173886	82	0	GSE84437
GSM2235574	0.421392	11	1	GSE84437
GSM2235575	-0.193427	86	0	GSE84437
GSM2235576	-0.117422	4	1	GSE84437
GSM2235577	0.521402	19	1	GSE84437
GSM2235578	0.446844	21	1	GSE84437
GSM2235579	0.184724	17	1	GSE84437
GSM2235580	0.27254	25	1	GSE84437
GSM2235582	-0.552754	13	1	GSE84437
GSM2235584	-0.484643	57	1	GSE84437
GSM2235585	-0.193191	23	1	GSE84437
GSM2235586	0.728958	77	0	GSE84437
GSM2235587	0.0760068	64	1	GSE84437
GSM2235588	0.795424	51	1	GSE84437
GSM2235589	-0.530476	77	0	GSE84437
GSM2235593	-0.456592	77	0	GSE84437
GSM2235595	0.0667017	15	1	GSE84437
GSM2235596	0.418766	75	0	GSE84437
GSM2235597	-0.861917	84	0	GSE84437
GSM2235598	0.505661	21	1	GSE84437
GSM2235599	0.0816041	80	0	GSE84437
GSM2235600	-0.0450815	74	0	GSE84437
GSM2235601	0.422769	74	0	GSE84437
GSM2235602	-0.520353	82	0	GSE84437
GSM2235603	-0.0100716	80	0	GSE84437
GSM2235604	-0.861718	74	0	GSE84437
GSM2235605	-0.577541	67	1	GSE84437
GSM2235606	0.327542	73	0	GSE84437
GSM2235607	0.424657	6	1	GSE84437
GSM2235608	-0.676788	80	0	GSE84437
GSM2235609	1.26835	8	1	GSE84437
GSM2235610	1.19755	23	1	GSE84437
GSM2235611	-0.0520693	8	1	GSE84437
GSM2235612	-0.439835	29	1	GSE84437
GSM2235613	-0.187123	83	0	GSE84437
GSM2235614	-0.269362	77	0	GSE84437
GSM2235615	-0.324671	77	0	GSE84437
GSM2235616	-0.0747726	1	1	GSE84437
GSM2235617	-0.513385	71	0	GSE84437
GSM2235618	-1.33335	71	0	GSE84437
GSM2235619	-0.627424	70	0	GSE84437
GSM2235620	0.228396	71	0	GSE84437
GSM2235621	-0.717801	33	1	GSE84437
GSM2235622	0.477091	23	1	GSE84437
GSM2235623	-0.871326	21	1	GSE84437
GSM2235624	-0.00179935	77	0	GSE84437
GSM2235625	1.15869	70	0	GSE84437
GSM2235626	0.396673	77	0	GSE84437
GSM2235627	0.675342	70	0	GSE84437
GSM2235628	0.326453	74	0	GSE84437
GSM2235629	1.15799	36	1	GSE84437
GSM2235630	0.427586	70	0	GSE84437
GSM2235631	0.202364	69	0	GSE84437
GSM2235632	0.443301	76	0	GSE84437
GSM2235633	0.781844	17	1	GSE84437
GSM2235634	0.117313	74	0	GSE84437
GSM2235635	-0.295225	72	0	GSE84437
GSM2235636	0.567142	69	0	GSE84437
GSM2235637	-1.08698	68	0	GSE84437
GSM2235695	-0.153701	121	0	GSE84437
GSM2235696	-1.39328	108	0	GSE84437
GSM2235697	-0.472945	39	1	GSE84437
GSM2235698	-0.228851	23	1	GSE84437
GSM2235699	-0.229882	23	1	GSE84437
GSM2235700	-0.791201	117	0	GSE84437
GSM2235701	-1.96067	108	0	GSE84437
GSM2235702	-0.0760485	18	1	GSE84437
GSM2235703	0.605666	43	1	GSE84437
GSM2235704	-0.102932	109	0	GSE84437
GSM2235705	-0.13362	114	0	GSE84437
GSM2235706	0.405473	2	1	GSE84437
GSM2235707	-1.39078	116	0	GSE84437
GSM2235708	-0.342647	109	0	GSE84437
GSM2235709	-1.938	108	0	GSE84437
GSM2235710	-0.0644684	13	1	GSE84437
GSM2235711	-0.7503	19	1	GSE84437
GSM2235712	-1.07848	108	0	GSE84437
GSM2235713	-0.441287	116	1	GSE84437
GSM2235714	-1.19493	46	1	GSE84437
GSM2235715	-1.07124	118	0	GSE84437
GSM2235716	-0.022014	104	1	GSE84437
GSM2235717	-0.437576	3	1	GSE84437
GSM2235718	-0.819747	119	0	GSE84437
GSM2235719	-0.802384	1	1	GSE84437
GSM2235720	-1.10099	119	0	GSE84437
GSM2235721	-0.172947	119	0	GSE84437
GSM2235722	-0.053069	36	1	GSE84437
GSM2235723	-0.639964	118	0	GSE84437
GSM2235724	-0.0652362	10	1	GSE84437
GSM2235725	-0.271897	122	0	GSE84437
GSM2235726	0.290069	1	1	GSE84437
GSM2235727	-0.264363	118	0	GSE84437
GSM2235728	-0.489141	35	1	GSE84437
GSM2235729	0.112774	5	1	GSE84437
GSM2235730	-0.566209	49	1	GSE84437
GSM2235731	-1.58007	118	0	GSE84437
GSM2235732	0.171523	118	0	GSE84437
GSM2235733	-1.43978	144	0	GSE84437
GSM2235734	-0.959228	144	0	GSE84437
GSM2235735	-0.583287	145	0	GSE84437
GSM2235736	-0.435502	9	1	GSE84437
GSM2235737	-0.130232	45	1	GSE84437
GSM2235738	-1.55357	153	0	GSE84437
GSM2235739	-0.897665	14	1	GSE84437
GSM2235740	-1.55478	4	1	GSE84437
GSM2235741	-0.00599026	127	0	GSE84437
GSM2235742	0.154758	3	1	GSE84437
GSM2235743	-0.483051	4	1	GSE84437
GSM2235744	-0.702891	49	1	GSE84437
GSM2235745	0.157063	106	0	GSE84437
GSM2235746	-0.572103	111	0	GSE84437
GSM2235747	-1.44833	12	1	GSE84437
GSM2235748	1.07829	2	1	GSE84437
GSM2235749	-0.393284	39	1	GSE84437
GSM2235750	-0.0562055	7	1	GSE84437
GSM2235751	-1.08378	101	0	GSE84437
GSM2235752	-1.26718	149	0	GSE84437
GSM2235753	-0.78867	31	1	GSE84437
GSM2235754	-0.216733	138	0	GSE84437
GSM2235755	1.06992	87	1	GSE84437
GSM2235756	-0.34082	140	0	GSE84437
GSM2235757	0.670332	40	1	GSE84437
GSM2235758	-1.15961	13	1	GSE84437
GSM2235759	0.694663	12	1	GSE84437
GSM2235760	-0.191946	20	1	GSE84437
GSM2235761	-0.550964	134	0	GSE84437
GSM2235762	-1.27617	39	1	GSE84437
GSM2235763	-0.49579	109	1	GSE84437
GSM2235764	0.0110053	9	1	GSE84437
GSM2235765	-0.0967602	138	0	GSE84437
GSM2235766	-0.219328	15	1	GSE84437
GSM2235767	0.733926	18	1	GSE84437
GSM2235768	-0.347973	144	0	GSE84437
GSM2235769	-0.669952	22	1	GSE84437
GSM2235770	-0.197332	7	1	GSE84437
GSM2235771	-0.113601	143	0	GSE84437
GSM2235772	0.474268	60	1	GSE84437
GSM2235773	0.837177	17	1	GSE84437
GSM2235774	-0.0406757	12	1	GSE84437
GSM2235775	0.203271	120	0	GSE84437
GSM2235776	0.662948	20	1	GSE84437
GSM2235777	0.731028	115	1	GSE84437
GSM2235778	-0.412633	23	1	GSE84437
GSM2235779	-0.665695	49	1	GSE84437
GSM2235780	-0.531198	0	1	GSE84437
GSM2235781	-0.0830185	115	0	GSE84437
GSM2235782	0.26592	4	1	GSE84437
GSM2235783	-0.0710819	75	1	GSE84437
GSM2235784	-1.23265	103	1	GSE84437
GSM2235785	0.295686	114	0	GSE84437
GSM2235786	0.816651	108	0	GSE84437
GSM2235787	-0.682399	25	1	GSE84437
GSM2235788	-0.705502	117	0	GSE84437
GSM2235789	-1.09704	37	1	GSE84437
GSM2235790	-0.36152	119	0	GSE84437
GSM2235791	0.450498	25	1	GSE84437
GSM2235792	0.72937	92	1	GSE84437
GSM2235793	0.926232	87	1	GSE84437
GSM2235794	0.416567	121	0	GSE84437
GSM2235795	-1.07067	121	0	GSE84437
GSM2235796	-0.568003	44	1	GSE84437
GSM2235797	-0.845033	115	0	GSE84437
GSM2235798	-0.593791	25	1	GSE84437
GSM2235799	-0.432057	12	1	GSE84437
GSM2235800	-0.141894	114	0	GSE84437
GSM2235801	0.0317189	113	0	GSE84437
GSM2235802	-0.997301	106	0	GSE84437
GSM2235803	-0.996624	107	0	GSE84437
GSM2235804	0.078858	114	0	GSE84437
GSM2235805	0.13417	5	1	GSE84437
GSM2235806	-0.653953	101	1	GSE84437
GSM2235807	-0.808429	33	1	GSE84437
GSM2235808	-1.15629	23	1	GSE84437
GSM2235809	-1.46416	146	0	GSE84437
GSM2235810	-0.493985	7	1	GSE84437
GSM2235811	-0.151229	12	1	GSE84437
GSM2235812	-1.08573	34	1	GSE84437
GSM2235813	-0.820552	26	1	GSE84437
GSM2235814	-0.259957	113	0	GSE84437
GSM2235815	-0.632623	113	0	GSE84437
GSM2235816	-0.413198	4	1	GSE84437
GSM2235817	0.265081	55	1	GSE84437
GSM2235818	-0.483574	10	1	GSE84437
GSM2235819	-0.374103	21	1	GSE84437
GSM2235820	0.140308	24	1	GSE84437
GSM2235821	-1.21531	112	0	GSE84437
GSM2235822	-1.40645	112	0	GSE84437
GSM2235823	0.470299	9	1	GSE84437
GSM2235824	0.379336	79	1	GSE84437
GSM2235825	0.199361	23	1	GSE84437
GSM2235826	-1.30447	11	1	GSE84437
GSM2235827	0.530707	43	1	GSE84437
GSM2235828	-0.0369269	107	0	GSE84437
GSM2235829	-1.04701	109	0	GSE84437
GSM2235830	-1.17062	98	0	GSE84437
GSM2235831	-0.184728	39	1	GSE84437
GSM2235837	-0.68512	113	0	GSE84437
GSM2235838	0.285325	4	1	GSE84437
GSM2235839	-0.430119	101	1	GSE84437
GSM2235840	-0.351187	92	1	GSE84437
GSM2235841	-0.36847	16	1	GSE84437
GSM2235842	-0.265677	14	1	GSE84437
GSM2235843	0.234792	13	1	GSE84437
GSM2235844	-0.796582	102	0	GSE84437
GSM2235845	-0.589674	31	1	GSE84437
GSM2235846	0.373935	92	1	GSE84437
GSM2235847	-0.577626	111	0	GSE84437
GSM2235848	0.591187	40	1	GSE84437
GSM2235849	0.865082	1	1	GSE84437
GSM2235850	-0.0195895	116	0	GSE84437
GSM2235851	-1.18658	93	1	GSE84437
GSM2235852	0.469065	48	1	GSE84437
GSM2235853	-0.773936	111	0	GSE84437
GSM2235854	-0.651	111	0	GSE84437
GSM2235855	0.293236	110	0	GSE84437
GSM2235862	-0.701515	85	1	GSE84437
GSM2235863	0.588797	133	0	GSE84437
GSM2235864	-0.494232	12	1	GSE84437
GSM2235865	-1.27431	33	1	GSE84437
GSM2235866	0.246291	129	0	GSE84437
GSM2235867	-0.354677	125	0	GSE84437
GSM2235878	-0.259548	125	0	GSE84437
GSM2235879	-0.45662	6	1	GSE84437
GSM2235880	0.454518	17	1	GSE84437
GSM2235881	-1.20164	125	0	GSE84437
GSM2235882	0.628825	13	1	GSE84437
GSM2235883	0.446692	19	1	GSE84437
GSM2235884	0.56887	126	0	GSE84437
GSM2235885	-0.522974	124	0	GSE84437
GSM2235886	-0.236992	51	1	GSE84437
GSM2235887	-0.0800221	79	1	GSE84437
GSM2235888	-0.230665	68	1	GSE84437
GSM2235889	-0.608802	93	1	GSE84437
GSM2235899	0.0571909	34	1	GSE84437
GSM2235900	-0.0695883	127	0	GSE84437
GSM2235901	0.0799201	58	1	GSE84437
GSM2235902	0.664155	34	1	GSE84437
GSM2235903	-1.09305	131	0	GSE84437
GSM2235904	-0.0167401	21	1	GSE84437
GSM2235905	0.694674	2	1	GSE84437
GSM2235906	-0.625124	120	1	GSE84437
GSM2235907	-0.823987	123	0	GSE84437
GSM2235908	-0.597297	123	0	GSE84437
GSM2235909	-0.364624	18	1	GSE84437
GSM2235910	-0.0748296	139	0	GSE84437
GSM2235921	-0.128659	139	0	GSE84437
GSM2235922	-0.560664	138	0	GSE84437
GSM2235923	-0.696541	14	1	GSE84437
GSM2235924	-0.518349	135	0	GSE84437
GSM2235925	-0.790763	134	0	GSE84437
GSM2235926	-0.37788	140	0	GSE84437
GSM2235927	-0.366011	0	1	GSE84437
GSM2235928	-0.108194	132	0	GSE84437
GSM2235929	0.428147	60	1	GSE84437
GSM2235930	-0.222029	74	1	GSE84437
GSM2235931	-0.111923	132	0	GSE84437
GSM2235932	-1.20618	59	0	GSE84437
GSM2235933	0.292466	41	0	GSE84437
GSM2235934	-0.0487182	47	0	GSE84437
GSM2235935	-0.22949	19	1	GSE84437
GSM2235936	0.160945	42	0	GSE84437
GSM2235937	-1.03448	37	0	GSE84437
GSM2235938	-1.42885	92	0	GSE84437
GSM2235939	0.0963118	45	0	GSE84437
GSM2235940	-0.133973	33	1	GSE84437
GSM2235941	-0.766694	41	0	GSE84437
GSM2235942	-0.950294	42	0	GSE84437
GSM2235943	-0.370869	127	0	GSE84437
GSM2235944	0.0778468	126	0	GSE84437
GSM2235945	0.0979929	37	1	GSE84437
GSM2235946	-0.261156	131	0	GSE84437
GSM2235947	-1.1681	129	0	GSE84437
GSM2235948	0.969242	132	0	GSE84437
GSM2235949	-0.399234	132	0	GSE84437
GSM2235950	0.584417	128	0	GSE84437
GSM2235951	0.0292008	5	1	GSE84437
GSM2235952	-0.81951	1	1	GSE84437
GSM2235953	0.0522976	10	1	GSE84437
GSM2235954	-1.43499	149	0	GSE84437
GSM2235955	-0.761587	149	0	GSE84437
GSM2235956	-1.03118	135	1	GSE84437
GSM2235957	-0.83009	148	0	GSE84437
GSM2235958	-0.342898	152	0	GSE84437
GSM2235959	-0.620615	144	0	GSE84437
GSM2235960	-1.09434	142	0	GSE84437
GSM2235961	-0.334135	141	0	GSE84437
GSM2235962	-0.599355	27	1	GSE84437
GSM2235963	-0.914165	27	1	GSE84437
GSM2235964	0.0700592	22	1	GSE84437
GSM2235965	-0.0920449	63	1	GSE84437
GSM2235966	-0.345627	33	0	GSE84437
GSM2235967	-0.346733	10	1	GSE84437
GSM2235968	-0.0649152	59	0	GSE84437
GSM2235969	-1.53488	64	0	GSE84437
GSM2235970	-0.362718	18	1	GSE84437
GSM2235971	-0.0211763	63	0	GSE84437
GSM2235972	-1.96956	57	0	GSE84437
GSM2235973	-1.51505	62	0	GSE84437
GSM2235974	-0.719237	12	1	GSE84437
GSM2235975	-0.997728	61	0	GSE84437
GSM2235976	-0.778173	55	0	GSE84437
GSM2235977	-0.170327	7	1	GSE84437
GSM2235978	0.261097	34	0	GSE84437
GSM2235979	-1.08142	42	0	GSE84437
GSM2235980	-0.200268	6	1	GSE84437
GSM2235981	-1.00999	36	0	GSE84437
GSM2235982	-0.858971	37	0	GSE84437
GSM2235983	0.412121	38	0	GSE84437
GSM2235984	0.952116	8	1	GSE84437
GSM2235985	-0.265589	35	0	GSE84437
GSM2235986	-0.804764	35	0	GSE84437
GSM2235987	-1.10038	35	0	GSE84437
GSM2235988	-0.896749	70	0	GSE84437
GSM2235991	0.655337	32	1	GSE84437
GSM2235992	-1.09116	128	0	GSE84437
GSM2235993	0.10564	126	0	GSE84437
GSM2235994	0.647284	123	0	GSE84437
GSM2235995	-1.36954	10	1	GSE84437
GSM2235996	-0.682898	6	1	GSE84437
GSM2235997	-1.15183	128	0	GSE84437
GSM2235998	-1.78705	122	0	GSE84437
GSM2235999	-1.46695	95	1	GSE84437
GSM2236000	-0.508339	122	0	GSE84437
GSM2236001	-0.855101	124	0	GSE84437
GSM2236002	-1.69047	129	0	GSE84437
GSM2236003	-0.483049	126	0	GSE84437
GSM2236004	-0.861485	46	1	GSE84437
GSM2236005	-1.28932	9	1	GSE84437
GSM2236006	-0.561178	24	1	GSE84437
GSM2236007	-0.676084	21	1	GSE84437
GSM2236008	0.479238	30	1	GSE84437
GSM2236009	-0.422235	27	1	GSE84437
GSM2236010	-1.04984	38	1	GSE84437
GSM2236011	-0.288127	26	1	GSE84437
GSM2236012	-0.620414	3	1	GSE84437
GSM2236013	-0.272974	53	1	GSE84437
GSM2236014	-1.39531	105	1	GSE84437
GSM2236015	0.474916	110	0	GSE84437
GSM2236016	0.209605	20	1	GSE84437
GSM2236017	-1.42449	17	1	GSE84437
GSM2236018	-1.42449	116	0	GSE84437
GSM2236019	-0.519398	92	1	GSE84437
GSM2236020	-0.810836	109	0	GSE84437
GSM2236021	0.845734	51	1	GSE84437
GSM2236022	-0.209701	104	0	GSE84437
GSM2236023	-1.75961	108	0	GSE84437
GSM2236024	-1.66281	103	0	GSE84437
GSM2236025	0.265904	39	1	GSE84437
GSM2236026	0.300542	64	1	GSE84437
GSM2236027	0.347426	124	0	GSE84437
GSM2236028	-0.382935	95	1	GSE84437
GSM2236029	-1.26529	138	0	GSE84437
GSM2236030	-0.289046	138	0	GSE84437
GSM2236031	0.506705	134	0	GSE84437
GSM2236032	-1.54445	134	0	GSE84437
GSM2236033	-0.474371	120	0	GSE84437
GSM2236034	-0.357059	122	0	GSE84437
GSM2236036	-0.0483125	41	0	GSE84437
GSM2236037	-0.149181	41	0	GSE84437
GSM2236038	-0.24239	40	0	GSE84437
GSM2236039	-0.599362	42	0	GSE84437
GSM2236040	-0.610756	37	0	GSE84437
GSM2236041	-0.014373	41	0	GSE84437
GSM2236042	-0.72594	37	0	GSE84437
GSM2236043	0.344198	40	0	GSE84437
GSM2236044	-0.156757	141	0	GSE84437
GSM2236045	-0.769726	161	0	GSE84437
GSM2236046	-0.96859	35	1	GSE84437
GSM2236047	0.227148	49	1	GSE84437
GSM2236048	-1.61347	102	0	GSE84437
GSM2236049	0.457479	33	1	GSE84437
GSM2236050	-0.828941	101	0	GSE84437
GSM2236051	0.590951	38	1	GSE84437
GSM2236052	-0.691848	116	0	GSE84437
GSM2236053	0.78613	22	1	GSE84437
GSM2236054	0.311578	79	1	GSE84437
GSM2236055	-1.14585	133	0	GSE84437
GSM2236056	-0.786252	128	0	GSE84437
GSM2236057	-0.22031	37	1	GSE84437
GSM2236058	0.246107	136	0	GSE84437
GSM2236059	-0.394709	137	0	GSE84437
GSM2236060	0.919275	37	1	GSE84437
GSM2236061	-0.352449	129	0	GSE84437
GSM2236062	-0.924518	129	0	GSE84437
GSM2236063	-0.233526	131	0	GSE84437
GSM2236064	-1.19825	77	1	GSE84437
GSM2236065	-0.372549	119	0	GSE84437
GSM2236066	-0.0288266	127	0	GSE84437
GSM2236067	-0.0477239	17	1	GSE84437
GSM2236068	1.21163	42	1	GSE84437
GSM2236069	-0.953677	115	0	GSE84437
GSM2236070	-0.425858	124	0	GSE84437
GSM2236071	-0.684263	114	0	GSE84437
GSM2236072	-0.151251	33	1	GSE84437
GSM2236073	0.187256	22	1	GSE84437
GSM2236074	-0.109558	143	0	GSE84437
GSM2236075	0.290654	39	1	GSE84437
GSM2236076	0.0679511	35	0	GSE84437
GSM2236077	-1.2571	38	0	GSE84437
GSM2236078	-1.51996	142	0	GSE84437
GSM2236079	-1.54913	141	0	GSE84437
GSM2236080	-0.261205	14	1	GSE84437
GSM2236082	-0.641253	131	0	GSE84437
GSM2236083	-0.137	7	1	GSE84437
GSM2236084	-0.899343	128	0	GSE84437
GSM2236085	-0.483404	152	0	GSE84437
GSM2236086	-0.0439266	149	0	GSE84437
GSM2236087	-0.765406	155	0	GSE84437
GSM2236088	-0.0795681	34	1	GSE84437
GSM2236089	-0.730672	144	0	GSE84437
GSM2236090	0.312213	31	1	GSE84437
GSM2236091	0.227658	123	1	GSE84437
GSM2236092	0.0952328	149	0	GSE84437
GSM2236093	0.161773	151	0	GSE84437
GSM2236094	0.0863539	37	1	GSE84437
GSM2236095	-0.478236	150	0	GSE84437

## Sheet: Table S5
Table S5. Immunotherapy cohorts
ID	cohort	drug	os	death	AMscore	response	TMB	TNB	IC	TC	immune phenotype	pfs	pd	CPS	CPS5
SAM00b9e5c52da9	IMvigor210	atezolizumab	1.90554	1	-0.847564				IC1	TC0	excluded
SAM0257bbbbd388	IMvigor210	atezolizumab	15.6386	1	-2.08442	0	18	4.68627	IC1	TC0	excluded
SAM025b45c27e05	IMvigor210	atezolizumab	8.77207	1	-0.756406	0	1	0.313725	IC1	TC0	desert
SAM032c642382a7	IMvigor210	atezolizumab	2.49692	1	-1.19351	0	44	6.19608	IC2	TC2	inflamed
SAM04c589eb3fb3	IMvigor210	atezolizumab	0.689938	0	-0.582007		50		IC1	TC0	NE
SAM0571f17f4045	IMvigor210	atezolizumab	4.53388	1	-1.65644	0	2	1.47059	IC2	TC0	excluded
SAM065890737112	IMvigor210	atezolizumab	20.0739	0	-2.29795	1	8		IC2	TC0	inflamed
SAM0684af734db1	IMvigor210	atezolizumab	23.2608	0	-1.97231	1	6	0.921569	IC0	TC0	NE
SAM075e037d95bc	IMvigor210	atezolizumab	21.3224	0	-1.58956	1	11	0.745098	IC1	TC0	excluded
SAM07a93a28f801	IMvigor210	atezolizumab	12.846	0	-2.45467	1	18	2.11765	IC1	TC0	excluded
SAM08cce2fa88f2	IMvigor210	atezolizumab	22.1109	0	-1.50627	0			IC0	TC0	excluded
SAM09c84ec0cf34	IMvigor210	atezolizumab	6.50513	1	-1.95119	0			IC0	TC0	inflamed
SAM0a0f2bac4b20	IMvigor210	atezolizumab	1.18275	1	-0.00506255	0	2	0.215686	IC1	TC1	NE
SAM0a7c2091dd56	IMvigor210	atezolizumab	2.62834	1	-0.0996237	0	8	1.27451	IC2	TC1	excluded
SAM0bdb3428bd13	IMvigor210	atezolizumab	2.23409	1	-1.97267	0			IC0	TC0	NE
SAM0ce9c983b20f	IMvigor210	atezolizumab	6.6037	1	-1.9918	0	9		IC2	TC0	excluded
SAM0d855cff64e6	IMvigor210	atezolizumab	2.85832	1	-0.153507	0	4	0.137255	IC1	TC0	desert
SAM0f956e757453	IMvigor210	atezolizumab	10.4148	1	-1.08718	0	32	4.09804	IC1	TC0	excluded
SAM110501d0eedb	IMvigor210	atezolizumab	4.27105	1	-1.58789	0	21	3.52941	IC1	TC0	desert
SAM12502d970c10	IMvigor210	atezolizumab	7.3922	1	-1.65177	0	10	1.07843	IC2	TC0	inflamed
SAM14938611a2d3	IMvigor210	atezolizumab	21.4209	0	-3.77674	1	38	6.68627	IC1	TC0	desert
SAM14df63a65411	IMvigor210	atezolizumab	21.4209	0	-2.52327	1	7	0.568627	IC2	TC2	excluded
SAM166a419a4e5a	IMvigor210	atezolizumab	5.38809	1	-1.07269	0	5	0.27451	IC1	TC0	excluded
SAM17c45bf16bb6	IMvigor210	atezolizumab	2.69405	1	-0.545161		5	0.431373	IC0	TC0	excluded
SAM18039827e1b9	IMvigor210	atezolizumab	1.47844	1	-1.23539	0	15		IC0	TC0	desert
SAM181b638b8248	IMvigor210	atezolizumab	10.8747	1	-1.03665	0		0.215686	IC2	TC2	excluded
SAM187e056d6a2a	IMvigor210	atezolizumab	2.29979	1	-1.04263	0			IC0	TC0	NE
SAM18a4dabbc557	IMvigor210	atezolizumab	16.46	1	-2.28894	0	18	2.03922	IC2	TC2	excluded
SAM18b9351e265a	IMvigor210	atezolizumab	15.8686	1	-0.938706	0	7	0.392157	IC2	TC0	inflamed
SAM18bc1078bc15	IMvigor210	atezolizumab	6.89938	1	-1.83592	0	19	1.80392	IC1	TC0	NE
SAM18be5b395318	IMvigor210	atezolizumab	9.00205	1	-1.76817	0	5	0.470588	IC2	TC1	excluded
SAM19fec8f3b3bd	IMvigor210	atezolizumab	9.88912	1	-0.932642	0	5	0.431373	IC2	TC2	excluded
SAM1a87df750b9d	IMvigor210	atezolizumab	5.38809	1	-1.54646	0	8	1.17647	IC1	TC0	excluded
SAM1ab1b28d9f2b	IMvigor210	atezolizumab	2.10267	1	-2.48854	0	13	0.294118	IC1	TC0	desert
SAM1abf01dd4544	IMvigor210	atezolizumab	16.8542	0	-3.11549	1	16	1.86275	IC1	TC0	excluded
SAM1ac4e3dee297	IMvigor210	atezolizumab	5.51951	1	-0.300827	0	2	0.647059	IC1	TC0	excluded
SAM1bcc62d8290c	IMvigor210	atezolizumab	18.6283	0	-3.06833		10	1.4902	IC1	TC0	excluded
SAM1c0ecfb3eb63	IMvigor210	atezolizumab	5.84805	1	-0.570732	0			IC2	TC0	excluded
SAM1c8b086175ca	IMvigor210	atezolizumab	20.7639	1	-1.53543	0	7	0.54902	IC0	TC0	excluded
SAM1dda30f1c5be	IMvigor210	atezolizumab	21.2567	0	-2.55779	0	20	4.01961	IC1	TC0	desert
SAM1e9c4d1d39ae	IMvigor210	atezolizumab	12.4189	1	-2.37801	0	5	1.43137	IC1	TC0	inflamed
SAM1f3c93814cb9	IMvigor210	atezolizumab	1.44559	1	-2.27203		5	1.13725	IC0	TC0	excluded
SAM1f66db567eb5	IMvigor210	atezolizumab	16.5914	0	-1.67051	1	38	4.5098	IC2	TC0	inflamed
SAM1f83ebd6be9b	IMvigor210	atezolizumab	3.5154	1	-1.14584	0	6	0.54902	IC1	TC0	desert
SAM1fa6bcb7fc48	IMvigor210	atezolizumab	22.7351	0	-2.03762	0	8	1.23529	IC2	TC0	inflamed
SAM203dcf14f927	IMvigor210	atezolizumab	19.3511	0	-2.74919	1	13	2.39216	IC1	TC1	inflamed
SAM2070b416069c	IMvigor210	atezolizumab	8.01643	1	-0.97081	0	5	0.294118	IC1	TC1	excluded
SAM23095936e611	IMvigor210	atezolizumab	2.23409	1	-0.882625	0	5	0.235294	IC2	TC0	desert
SAM23aa15d4a0b0	IMvigor210	atezolizumab	5.71663	1	-1.4663	0	5	0.333333	IC1	TC0	excluded
SAM25510f300d79	IMvigor210	atezolizumab	20.6982	0	-1.78604	1		1.82353	IC0	TC0	desert
SAM2570ff4aae6e	IMvigor210	atezolizumab	22.3737	0	-1.88818	1	12	1.52941	IC2	TC0	inflamed
SAM26104d5adc89	IMvigor210	atezolizumab	5.38809	1	-0.701199	0	1	0.27451	IC0	TC0	excluded
SAM2624229effe8	IMvigor210	atezolizumab	2.56263	1	-0.401202	0	6	0.431373	IC0	TC0	excluded
SAM27299aed7681	IMvigor210	atezolizumab	18.8583	0	-1.36393	1	8	0.745098	IC1	TC0	excluded
SAM28687037e4ff	IMvigor210	atezolizumab	21.5852	0	-1.72079	0	6	0.568627	IC2	TC2	inflamed
SAM28e6031ac18b	IMvigor210	atezolizumab	9.23203	1	-1.18646	0	22		IC0	TC0	desert
SAM297c0301e861	IMvigor210	atezolizumab	8.08214	1	-2.99559	0	1		IC1	TC2	excluded
SAM29da928587ad	IMvigor210	atezolizumab	2.59548	1	-0.808457	0		0.490196	IC1	TC0	desert
SAM2b672f4336c7	IMvigor210	atezolizumab	15.3101	1	-1.51716	0	2	0.156863	IC0	TC0	desert
SAM2bba8cb35e48	IMvigor210	atezolizumab	10.4805	1	-0.951894	0	11	1.29412	IC0	TC0	excluded
SAM2c9586161ce6	IMvigor210	atezolizumab	11.269	1	-1.34251	0	9	0.431373	IC1	TC0	desert
SAM2dc3f04e45e9	IMvigor210	atezolizumab	10.1848	1	-1.59105	0			IC2	TC2	inflamed
SAM2dc578e0165f	IMvigor210	atezolizumab	1.97125	1	-0.495342		8		IC2	TC2	excluded
SAM2de7cffb5f72	IMvigor210	atezolizumab	1.83984	1	-1.75045				IC1	TC2	NE
SAM2e7aa8fa0ab3	IMvigor210	atezolizumab	7.72074	1	-0.962718	0	14	2.70588	IC1	TC0	excluded
SAM2e9ac0b1b250	IMvigor210	atezolizumab	22.1437	0	-1.73751	1	18	1.76471	IC2	TC2	NE
SAM2eb07dedf07f	IMvigor210	atezolizumab	20.501	0	-2.12063	1	13	1.13725	IC2	TC0	inflamed
SAM2f228939632f	IMvigor210	atezolizumab	7.88501	1	-0.584611	0	8	0.45098	IC1	TC0	excluded
SAM30b5c6c54cf7	IMvigor210	atezolizumab	9.26489	1	-0.961602	1	6		IC2	TC0	excluded
SAM30cf07d4874f	IMvigor210	atezolizumab	11.6632	1	-1.2304	0			IC1	TC0	excluded
SAM31291c256373	IMvigor210	atezolizumab	1.1499	1	-0.275634		32	3.21569	IC1	TC0	inflamed
SAM31d9176e11fb	IMvigor210	atezolizumab	17.117	0	-1.82914	1	23	4.23529	IC2	TC1	inflamed
SAM31f41dd0d6ca	IMvigor210	atezolizumab	8.27926	1	-1.89704	0		0.705882	IC1	TC0	NE
SAM3330c03fdf00	IMvigor210	atezolizumab	19.1869	0	-2.64146	0	2		IC1	TC0	NE
SAM34430ef08e5b	IMvigor210	atezolizumab	18.1684	0	-1.89725	0			NE	NE	NE
SAM36851bc8b9ae	IMvigor210	atezolizumab	3.54825	1	-0.976795	0	7	0.333333	IC1	TC2	excluded
SAM36a9225b0222	IMvigor210	atezolizumab	23.8193	0	-2.99425	0	1	0.607843	IC2	TC2	inflamed
SAM36d87392593b	IMvigor210	atezolizumab	23.6879	0	-2.92485	0	7	0.352941	IC2	TC2	excluded
SAM3779e979db6b	IMvigor210	atezolizumab	1.31417	1	-1.04125				IC1	TC0	excluded
SAM3785587846ce	IMvigor210	atezolizumab	7.06366	1	-0.72914		9		IC1	TC0	NE
SAM3894ac3956a5	IMvigor210	atezolizumab	2.10267	0	-2.42632	0	5		IC1	TC0	excluded
SAM39eb94fa504d	IMvigor210	atezolizumab	17.9055	1	-1.19238	0	6		IC2	TC0	excluded
SAM3a1c9632ff7b	IMvigor210	atezolizumab	16.0329	0	-2.05915	0			IC0	TC0	NE
SAM3b1066e5801b	IMvigor210	atezolizumab	15.6386	0	-2.04408	0	2	0.176471	IC2	TC0	excluded
SAM3b15b4c6311d	IMvigor210	atezolizumab	21.4538	0	-2.68242	1	44	5.82353	IC2	TC2	inflamed
SAM3cb94b0d5297	IMvigor210	atezolizumab	5.05955	1	-0.0553151	0	15	2.23529	IC1	TC0	excluded
SAM3e04eb914f3d	IMvigor210	atezolizumab	17.2813	0	-1.18656	1	17	1.41176	IC2	TC0	excluded
SAM3e8baff50d7a	IMvigor210	atezolizumab	6.96509	1	-1.69976	0	11	1.21569	IC0	TC0	desert
SAM3ee5dcd894f0	IMvigor210	atezolizumab	8.70637	1	-0.496682	0			IC0	TC0	desert
SAM3f2033c90438	IMvigor210	atezolizumab	0.821355	1	-0.405331				IC0	TC0	inflamed
SAM3f446449bf81	IMvigor210	atezolizumab	0.755647	1	-0.284478			0.980392	IC2	TC0	inflamed
SAM415f36ad349e	IMvigor210	atezolizumab	17.9713	1	-1.4066	0		0.431373	IC1	TC0	excluded
SAM4305ab968b90	IMvigor210	atezolizumab	1.41273	1	0.0885615	0	12	0.392157	IC0	TC0	desert
SAM4501e41e4751	IMvigor210	atezolizumab	1.11704	1	-0.0183337	0	6	0.921569	IC1	TC1	excluded
SAM4581bac493af	IMvigor210	atezolizumab	20.0411	0	-2.38826		16	3	IC2	TC0	NE
SAM45c8e6412c66	IMvigor210	atezolizumab	3.48255	1	-0.55198	0	5	1.39216	IC1	TC2	inflamed
SAM468a9e1dc821	IMvigor210	atezolizumab	3.8768	1	-1.08429	0	8		IC2	TC0	desert
SAM47fc46c3d6be	IMvigor210	atezolizumab	18.7269	0	-2.29981	0	8	0.803922	IC2	TC0	inflamed
SAM4918c524b83a	IMvigor210	atezolizumab	0.62423	0	-1.99373		14		IC1	TC0	desert
SAM491e341d5a82	IMvigor210	atezolizumab	1.87269	1	-1.05027		13		IC1	TC0	desert
SAM49d48750e294	IMvigor210	atezolizumab	9.85626	1	-1.23832	0	0	0.607843	IC1	TC0	excluded
SAM49f9b2e57aa5	IMvigor210	atezolizumab	7.45791	1	-1.54194	0	5	1.45098	IC0	TC0	excluded
SAM4b0175e8db6e	IMvigor210	atezolizumab	2.06982	1	-1.34982	0	6		IC1	TC0	desert
SAM4b7ea015fd9e	IMvigor210	atezolizumab	13.2731	1	-1.33475	0			IC1	TC0	excluded
SAM4caabd64e7fd	IMvigor210	atezolizumab	15.7043	0	-1.6028	1	59	11.6863	IC1	TC0	excluded
SAM4edbe45817b3	IMvigor210	atezolizumab	1.05133	1	-1.03762		26	3.68627	IC2	TC2	inflamed
SAM5234688806a7	IMvigor210	atezolizumab	5.8809	1	-0.834105	0	13	0.313725	IC0	TC0	desert
SAM52500cabdd36	IMvigor210	atezolizumab	20.4682	0	-1.99876	0	12	0.745098	IC1	TC0	excluded
SAM52e3fa3ad574	IMvigor210	atezolizumab	7.95072	1	-1.19021	0	4	0.254902	IC1	TC0	NE
SAM548551ef782c	IMvigor210	atezolizumab	17.2813	0	-2.39388	1	11	1.82353	IC0	TC0	desert
SAM54e58f1b0230	IMvigor210	atezolizumab	4.36961	1	-0.448981	0	5		IC0	TC0	desert
SAM553c3c35b847	IMvigor210	atezolizumab	6.70226	1	-1.6218	0			IC0	TC0	NE
SAM557dde1b9f3e	IMvigor210	atezolizumab	6.70226	1	-1.65799	0	5		IC1	TC0	excluded
SAM560f23d6a3ad	IMvigor210	atezolizumab	21.3881	0	-3.61834	1	19	0.647059	IC2	TC2	inflamed
SAM563d6233dfa2	IMvigor210	atezolizumab	2.13552	1	-0.431888	0		0.607843	IC0	TC0	NE
SAM568ce160abd9	IMvigor210	atezolizumab	12.846	1	-1.02492	0			IC0	TC0	NE
SAM572f19794c96	IMvigor210	atezolizumab	16.8214	0	-1.79347	1	33	5.5098	IC1	TC2	excluded
SAM5767dd75d142	IMvigor210	atezolizumab	18.1684	0	-2.96768	1	32		IC1	TC0	excluded
SAM58e7832f4e7d	IMvigor210	atezolizumab	16.46	0	-1.36013	1	2	0.333333	IC0	TC0	desert
SAM59289ca42c99	IMvigor210	atezolizumab	1.70842	1	-0.649226		4	0.235294	IC1	TC0	excluded
SAM59b825252c0d	IMvigor210	atezolizumab	0.525667	1	-1.2918		15		IC1	TC0	NE
SAM59f392864f5d	IMvigor210	atezolizumab	17.7741	1	-1.7219	0	14		IC2	TC0	excluded
SAM59fda9035d1d	IMvigor210	atezolizumab	3.74538	1	-0.753851	0			IC0	TC0	NE
SAM5a2347c0498a	IMvigor210	atezolizumab	4.89528	1	-1.69107	0	9	1.33333	IC0	TC0	desert
SAM5b57e47fdcb3	IMvigor210	atezolizumab	3.84394	1	-0.0932337	0	12		IC2	TC0	NE
SAM5c139c5c1c4f	IMvigor210	atezolizumab	7.22793	1	-0.600394	0			IC2	TC0	excluded
SAM5cc2d9036053	IMvigor210	atezolizumab	5.68378	1	-0.780014	0	11	0.411765	IC0	TC0	desert
SAM5cfa1699bdb7	IMvigor210	atezolizumab	15.8357	0	-1.90937	0	10	1.21569	IC0	TC0	NE
SAM5d1dfd5207f5	IMvigor210	atezolizumab	10.9076	1	-1.11597	0	12		IC0	TC0	NE
SAM5d989c86255e	IMvigor210	atezolizumab	3.44969	1	-1.5839	0	13	1.41176	IC1	TC0	desert
SAM5e3bae090b8c	IMvigor210	atezolizumab	6.73511	1	-1.9531	0	6	0.823529	IC2	TC0	excluded
SAM5fc9ae0aed1f	IMvigor210	atezolizumab	0.62423	1	-1.06302		6	2.01961	IC2	TC2	inflamed
SAM5fe7a81a39dd	IMvigor210	atezolizumab	17.0842	1	-3.069	0	21	3.82353	IC2	TC0	inflamed
SAM5ffd7e4cd794	IMvigor210	atezolizumab	1.21561	1	-0.353055				IC0	TC0	NE
SAM6083aac8db99	IMvigor210	atezolizumab	20.6324	0	-2.21082	1	14		IC1	TC0	inflamed
SAM6157c8f38b72	IMvigor210	atezolizumab	16.5914	0	-2.0488	1	9	1.80392	IC1	TC0	desert
SAM61b9d4d84c64	IMvigor210	atezolizumab	21.3881	0	-3.60933	0	27	5.88235	IC2	TC0	inflamed
SAM61baf919bb01	IMvigor210	atezolizumab	15.6057	1	-1.51226	0			IC1	TC0	desert
SAM62fb1388c871	IMvigor210	atezolizumab	22.5051	0	-2.31479	0	5	0.784314	IC1	TC0	NE
SAM63405b04ab2d	IMvigor210	atezolizumab	6.80082	1	-1.54004	0		0.156863	IC0	TC0	NE
SAM63b2189c36d7	IMvigor210	atezolizumab	3.97536	1	-1.02169	0	14	0.980392	IC0	TC0	desert
SAM65afda25b920	IMvigor210	atezolizumab	8.08214	1	-0.321727	0	4	0.294118	IC2	TC2	excluded
SAM6662f5181f87	IMvigor210	atezolizumab	19.2854	0	-2.25076	0	5	0.490196	IC1	TC0	inflamed
SAM670649e105b5	IMvigor210	atezolizumab	22.078	0	-2.17144	1	15	2.68627	IC2	TC0	excluded
SAM675a12a09c15	IMvigor210	atezolizumab	2.89117	1	-0.818021	0	13	1.2549	IC1	TC0	desert
SAM6780ed436b55	IMvigor210	atezolizumab	6.2423	1	-0.861005	0	14	2.54902	IC2	TC0	inflamed
SAM6792d6e98068	IMvigor210	atezolizumab	6.01232	1	-0.77483	0	17	1.11765	IC2	TC0	desert
SAM681e4bf7cf85	IMvigor210	atezolizumab	23.3922	0	-1.6766	1	7	1.86275	IC2	TC0	excluded
SAM6964a6d7b967	IMvigor210	atezolizumab	16.2628	1	-2.3607	0	5	1.17647	IC0	TC1	NE
SAM698d8d76b934	IMvigor210	atezolizumab	0.427105	1	0.227086		6	1.01961	IC1	TC0	excluded
SAM6cb230f208a8	IMvigor210	atezolizumab	23.2279	0	-1.68294	1	20	1.03922	IC0	TC1	desert
SAM6cbc10abddb0	IMvigor210	atezolizumab	5.94661	1	-0.833205	0	3	0.960784	IC2	TC0	inflamed
SAM6d2ae0c39b96	IMvigor210	atezolizumab	22.1109	0	-1.25347	0			IC1	TC0	excluded
SAM6dd7ad1d797d	IMvigor210	atezolizumab	19.2854	1	-1.43224	0		3.56863	IC1	TC2	NE
SAM6f2a102a99df	IMvigor210	atezolizumab	19.2854	0	-2.9225	1	8	2.07843	IC2	TC2	NE
SAM6ff654a20f98	IMvigor210	atezolizumab	18.5626	0	-2.30648	1	6	1.03922	IC1	TC0	excluded
SAM7114d99032ec	IMvigor210	atezolizumab	10.8419	1	-1.28172	0	17	2.17647	IC0	TC0	NE
SAM714285adf612	IMvigor210	atezolizumab	0.62423	1	0.320298		5	0.980392	IC2	TC2	inflamed
SAM716f54e468f4	IMvigor210	atezolizumab	21.191	0	-3.00919	0	6	1.56863	IC2	TC0	NE
SAM727c0e92a2a7	IMvigor210	atezolizumab	18.7269	0	-2.59908	1	1	0.333333	IC2	TC2	NE
SAM73663ee4a96e	IMvigor210	atezolizumab	21.2567	0	-2.3137	1			IC2	TC0	excluded
SAM73b653ae20d1	IMvigor210	atezolizumab	1.80698	1	-1.24672		3	0.960784	IC2	TC2	inflamed
SAM75142fcab9df	IMvigor210	atezolizumab	11.9261	1	-0.979648	0	7	0.27451	IC2	TC0	excluded
SAM7538ad9ff524	IMvigor210	atezolizumab	19.1211	0	-1.22232	0	21	2.39216	IC1	TC0	inflamed
SAM753d4bb52dbe	IMvigor210	atezolizumab	11.3676	1	-0.887091	0	7		IC1	TC0	excluded
SAM75f12d1a55fc	IMvigor210	atezolizumab	14.7515	0	-3.0937	0	6	0.333333	IC2	TC0	inflamed
SAM76a431ba6ce1	IMvigor210	atezolizumab	14.1273	1	-0.949577	0	6	0.215686	IC1	TC0	inflamed
SAM771445e92421	IMvigor210	atezolizumab	19.4168	0	-2.47585	1		0.215686	IC1	TC0	inflamed
SAM7746b76437e6	IMvigor210	atezolizumab	2.82546	1	-0.741411		5	0.392157	IC0	TC0	desert
SAM7829a341b9f3	IMvigor210	atezolizumab	3.8768	1	-0.860276	0	3	0.745098	IC2	TC1	inflamed
SAM7893196e0e89	IMvigor210	atezolizumab	2.66119	1	-0.281418	0	5	0.941176	IC0	TC0	NE
SAM7a9093b9c7e9	IMvigor210	atezolizumab	1.80698	1	-0.0247742		1	0.215686	IC0	TC0	desert
SAM7aa01fc49a80	IMvigor210	atezolizumab	2.13552	1	0.00808059	0		1.03922	IC1	TC0	excluded
SAM7b40007f4aa4	IMvigor210	atezolizumab	21.6509	0	-2.33658	1	12		IC0	TC0	NE
SAM7bff231634e9	IMvigor210	atezolizumab	10.2505	1	-0.770807	0		0.72549	IC2	TC2	NE
SAM7c67b05aa109	IMvigor210	atezolizumab	8.24641	1	-1.18197	0	5	0.529412	IC0	TC1	NE
SAM7d2dfba6cd84	IMvigor210	atezolizumab	12.7146	1	-0.55216	0	4	0.156863	IC1	TC0	inflamed
SAM7d7c54623618	IMvigor210	atezolizumab	21.2238	0	-1.93759	1	8	2.09804	IC0	TC0	excluded
SAM7edacb3deb65	IMvigor210	atezolizumab	18.0041	0	-2.66313			0.647059	IC0	TC0	desert
SAM7ee2b6e4d6b3	IMvigor210	atezolizumab	1.70842	1	-0.814263		36	6.80392	IC0	TC0	excluded
SAM7f0d9cc7f001	IMvigor210	atezolizumab	4.63244	1	-1.88094	0			IC1	TC0	excluded
SAM7fb6987514a4	IMvigor210	atezolizumab	22.8337	0	-2.61004	0	1		IC2	TC0	excluded
SAM7fb7a13c096b	IMvigor210	atezolizumab	1.67556	1	-0.855501	0	11	0.764706	IC0	TC0	excluded
SAM80c6183220e6	IMvigor210	atezolizumab	14.7515	0	-2.87492	0	8	0.215686	IC1	TC0	inflamed
SAM81b71522417a	IMvigor210	atezolizumab	2.13552	1	-1.02292	0	7	1.07843	IC0	TC0	NE
SAM822b226466a1	IMvigor210	atezolizumab	17.2813	0	-1.6758	0		1.09804	IC0	TC0	desert
SAM8533e5e261d6	IMvigor210	atezolizumab	12.8131	1	-1.14792	1	5	1.72549	IC0	TC0	desert
SAM85e41e7f33f9	IMvigor210	atezolizumab	0.62423	1	-1.55606		10	1.2549	IC1	TC1	inflamed
SAM85f0a3ac1c45	IMvigor210	atezolizumab	5.84805	1	-1.34289	0	8	0.27451	IC2	TC0	excluded
SAM87a8e18eb45b	IMvigor210	atezolizumab	2.75975	1	-1.962	0	14	0.313725	IC1	TC0	excluded
SAM8884fe446d20	IMvigor210	atezolizumab	23.1622	0	-1.46094	1	13	6	IC2	TC2	inflamed
SAM8a1b0e02ee42	IMvigor210	atezolizumab	20.5667	0	-2.0362	1	14	0.843137	IC0	TC0	desert
SAM8a42c0d59187	IMvigor210	atezolizumab	2.82546	1	-0.102471		3	0.27451	IC0	TC0	NE
SAM8b4b8b0f9e73	IMvigor210	atezolizumab	15.6715	0	-2.42533	0	7	1	IC1	TC0	excluded
SAM8e43e9caf307	IMvigor210	atezolizumab	0.492813	1	-1.14684		4	1	IC1	TC0	excluded
SAM8e469834acc1	IMvigor210	atezolizumab	3.71253	1	-0.979768	0	6		IC1	TC0	excluded
SAM8e8ef2368dfa	IMvigor210	atezolizumab	4.50103	1	-0.00124089	0	6	0.509804	IC0	TC0	desert
SAM8f2275c36e8c	IMvigor210	atezolizumab	20.731	0	-2.53196	0	5		IC1	TC0	desert
SAM91c47b054ffb	IMvigor210	atezolizumab	17.0185	1	-1.64245	1	49	2.70588	IC2	TC0	inflamed
SAM9306c5c92444	IMvigor210	atezolizumab	15.4415	0	-3.37601	0	12	2.23529	IC2	TC1	inflamed
SAM9410b866974a	IMvigor210	atezolizumab	6.73511	1	-1.50141	0			IC0	TC0	NE
SAM943df5cf15df	IMvigor210	atezolizumab	2.13552	1	0.119125	0	5	0.117647	IC1	TC0	desert
SAM9448d858692c	IMvigor210	atezolizumab	2.03696	1	-2.35366		8		IC2	TC1	inflamed
SAM94859b440b1d	IMvigor210	atezolizumab	13.3388	1	-1.27061	0	11	0.215686	IC1	TC0	excluded
SAM9539a4f19ebc	IMvigor210	atezolizumab	7.95072	1	-1.32635	0		0.431373	IC0	TC0	desert
SAM957378bd907f	IMvigor210	atezolizumab	2.23409	1	-1.85559	0		0.196078	IC0	TC0	excluded
SAM95c70496ffb5	IMvigor210	atezolizumab	0.361396	1	-1.7511				IC2	TC0	inflamed
SAM961d04c42bd9	IMvigor210	atezolizumab	5.8809	1	-1.51344	0	17	1.72549	IC0	TC0	excluded
SAM9681450bbc90	IMvigor210	atezolizumab	4.96099	1	-0.931621		21		IC2	TC0	inflamed
SAM9725303dce0c	IMvigor210	atezolizumab	8.90349	0	-2.50245	0	22	4.43137	IC1	TC0	desert
SAM978a587b207e	IMvigor210	atezolizumab	2.10267	1	-1.34496	0		1.92157	IC1	TC2	excluded
SAM97a00e0929fb	IMvigor210	atezolizumab	12.7146	0	-1.34334	1	18	2.86275	IC2	TC0	excluded
SAM99a46b9eec27	IMvigor210	atezolizumab	3.61396	1	-1.01302	0	5	0.72549	IC0	TC0	excluded
SAM99b1f6a9534e	IMvigor210	atezolizumab	0.492813	1	-0.98273		5	1	IC1	TC0	excluded
SAM9a2cf3c06fb3	IMvigor210	atezolizumab	5.65092	1	-2.12876	0	4	0.862745	IC1	TC0	inflamed
SAM9aa6a095a9d6	IMvigor210	atezolizumab	8.83778	1	-0.100733	0	5	0.647059	IC1	TC0	excluded
SAM9b9d48b0b02c	IMvigor210	atezolizumab	2.89117	1	-2.40335		5	2.11765	IC1	TC0	inflamed
SAM9cafb905b36a	IMvigor210	atezolizumab	7.62218	1	-0.422949	0	12	0.588235	IC2	TC2	inflamed
SAM9d2494119c05	IMvigor210	atezolizumab	1.44559	1	0.277985	0			IC0	TC0	NE
SAM9daccafc18db	IMvigor210	atezolizumab	16.46	0	-1.54817	0			IC0	TC0	desert
SAM9e11ec6bea80	IMvigor210	atezolizumab	15.4086	1	-1.15581	0	10		IC2	TC2	inflamed
SAM9eebdef2858a	IMvigor210	atezolizumab	0.821355	1	-0.405776				IC1	TC0	excluded
SAM9fb814c22bdb	IMvigor210	atezolizumab	19.1211	1	-2.36884	0	6	0.431373	IC1	TC0	desert
SAMa0ca029b7afd	IMvigor210	atezolizumab	0.361396	1	-1.15838		12	0.745098	IC0	TC0	NE
SAMa1871f491b02	IMvigor210	atezolizumab	1.74127	1	-2.95174	0		3.33333	IC0	TC0	desert
SAMa1e62d323e1d	IMvigor210	atezolizumab	10.5791	1	-0.936509	0	15	0.921569	IC2	TC0	inflamed
SAMa321770ac31c	IMvigor210	atezolizumab	7.06366	0	-1.89097	0	8	1.41176	IC2	TC0	excluded
SAMa424c75831b4	IMvigor210	atezolizumab	3.54825	1	-1.10851	0	6	0.686275	IC2	TC0	NE
SAMa535fcdf18a0	IMvigor210	atezolizumab	17.2813	0	-2.25455	1	19	0.882353	IC0	TC0	NE
SAMa90d73f8d891	IMvigor210	atezolizumab	1.01848	1	-0.65162	0	12	0.72549	IC0	TC0	NE
SAMa913c6139ec8	IMvigor210	atezolizumab	5.12526	1	-1.66842	0		1.52941	IC2	TC0	excluded
SAMa9ca8536d2b1	IMvigor210	atezolizumab	21.848	0	-2.09494	0	3	0.352941	IC1	TC1	NE
SAMaabf4afe4213	IMvigor210	atezolizumab	2.62834	1	-1.92454	0	18	2	IC0	TC0	NE
SAMaaf505c36f93	IMvigor210	atezolizumab	20.5667	0	-1.88278	1	15	1.72549	IC1	TC0	excluded
SAMab8052a03398	IMvigor210	atezolizumab	13.306	1	-0.905534	0		0.0392157	IC2	TC0	inflamed
SAMabc151b01ea3	IMvigor210	atezolizumab	0.558522	1	0.464497	0			IC1	TC0	excluded
SAMad83c9c53537	IMvigor210	atezolizumab	14.9815	0	-1.94063	0	6	0.745098	IC1	TC0	NE
SAMae02629a97f7	IMvigor210	atezolizumab	3.25257	1	-0.774981	0			IC0	TC0	NE
SAMae1690469964	IMvigor210	atezolizumab	21.1581	1	-1.68729	0			IC1	TC0	NE
SAMae4da274eded	IMvigor210	atezolizumab	4.99384	1	-1.82871	0			IC0	TC0	NE
SAMaec7380f9ab0	IMvigor210	atezolizumab	20.8624	0	-1.49422	1	4		IC2	TC0	excluded
SAMaf42c1541269	IMvigor210	atezolizumab	5.51951	0	-3.40313	0	14	2.19608	IC2	TC0	inflamed
SAMaf7578d55754	IMvigor210	atezolizumab	0.229979	1	-0.412936			2.66667	IC2	TC2	excluded
SAMaff272833538	IMvigor210	atezolizumab	2.13552	1	-0.740912		5	1.27451	IC2	TC0	excluded
SAMb0a83e5fbde9	IMvigor210	atezolizumab	23.3265	0	-1.52463	0	7	0.352941	IC0	TC0	NE
SAMb0d11db9aa79	IMvigor210	atezolizumab	10.5462	1	-3.12858	0	3	0.843137	IC2	TC0	inflamed
SAMb15ac6e4c4ef	IMvigor210	atezolizumab	20.0082	0	-2.31166	1	11	1.5098	IC1	TC0	NE
SAMb15ad09d6e24	IMvigor210	atezolizumab	3.8768	1	-1.25533	0	4		IC2	TC2	excluded
SAMb2e4a082541a	IMvigor210	atezolizumab	4.36961	1	-1.30319	0			IC1	TC0	NE
SAMb2f1d0e54ece	IMvigor210	atezolizumab	11.4004	1	-0.960648	1		0.862745	IC2	TC2	desert
SAMb3c02294aba7	IMvigor210	atezolizumab	22.4066	0	-2.101	1	18		IC0	TC1	desert
SAMb419a8fcbfcd	IMvigor210	atezolizumab	22.7351	0	-2.46735	1	19		IC2	TC0	excluded
SAMb470eb8f04be	IMvigor210	atezolizumab	20.0739	0	-1.67887	1	35		IC2	TC0	excluded
SAMb4c7a001537d	IMvigor210	atezolizumab	3.18686	1	-1.36121	0	5		IC1	TC1	inflamed
SAMb8070b7937e7	IMvigor210	atezolizumab	21.0267	1	-2.19915	0	5	0.333333	IC1	TC0	desert
SAMb8101c538753	IMvigor210	atezolizumab	13.4045	1	-1.12589	0	16	3.76471	IC2	TC2	inflamed
SAMb8f13a0525a6	IMvigor210	atezolizumab	2.69405	1	-0.364715		4	0.529412	IC2	TC0	excluded
SAMb963dda93cfd	IMvigor210	atezolizumab	2.75975	1	-2.00898	0	8	0.882353	IC2	TC2	excluded
SAMba1a34b5a060	IMvigor210	atezolizumab	12.846	1	-1.56353	0	5	0.901961	IC2	TC0	inflamed
SAMba7176afe070	IMvigor210	atezolizumab	3.44969	0	-1.97219	0	5		IC0	TC0	excluded
SAMbc8dc3a7b54e	IMvigor210	atezolizumab	14.7515	1	-2.59961	0	7	0.745098	IC0	TC0	desert
SAMbcb07ba81cee	IMvigor210	atezolizumab	2.52977	1	-1.56386	0			IC2	TC0	excluded
SAMbcbc7957c264	IMvigor210	atezolizumab	4.17248	1	-0.350512	0	9		IC1	TC0	desert
SAMbd8ee73983b8	IMvigor210	atezolizumab	0.854209	1	-0.711647		9	1.01961	IC1	TC0	excluded
SAMbda79f955628	IMvigor210	atezolizumab	20.6324	0	-1.791	0	20	1.2549	IC2	TC0	inflamed
SAMbe25e2c88f3e	IMvigor210	atezolizumab	2.92402	1	-1.42798				IC2	TC1	NE
SAMbe83eae4026e	IMvigor210	atezolizumab	2.7269	1	-1.33416	0	10	0.784314	IC1	TC0	excluded
SAMbf1a3ae828e6	IMvigor210	atezolizumab	20.731	0	-2.40124	1	35	3.7451	IC2	TC0	excluded
SAMbf91f27e7f9b	IMvigor210	atezolizumab	0.591376	1	-2.08295		3		IC2	TC0	excluded
SAMbfdffb97c446	IMvigor210	atezolizumab	6.70226	1	-1.49349	0	6	1.45098	IC1	TC2	excluded
SAMc0d625a50eb8	IMvigor210	atezolizumab	13.2731	1	-1.32217	0	3	0.294118	IC0	TC0	desert
SAMc0da5d48686d	IMvigor210	atezolizumab	9.49487	1	-1.34112	0	5	1.17647	IC1	TC2	desert
SAMc0ef41aa6c8b	IMvigor210	atezolizumab	9.56057	1	-0.5533	0	5	0.960784	IC0	TC0	desert
SAMc1251c7bfee2	IMvigor210	atezolizumab	21.6181	0	-2.01917	1	5	1.09804	IC2	TC0	excluded
SAMc1b27bc16435	IMvigor210	atezolizumab	24.1807	0	-1.75712	1	5	1.41176	IC2	TC0	excluded
SAMc2a1820d4e6b	IMvigor210	atezolizumab	20.731	0	-1.70789	1			IC2	TC0	excluded
SAMc57eadb2d82b	IMvigor210	atezolizumab	8.01643	1	-1.45901	0	3	0.196078	IC0	TC0	desert
SAMc692536a795a	IMvigor210	atezolizumab	5.65092	1	-1.68626	0	10		IC1	TC0	desert
SAMc6eff056c89a	IMvigor210	atezolizumab	1.80698	1	-0.244329	0	3	0.45098	IC0	TC0	excluded
SAMc919aebc7fdd	IMvigor210	atezolizumab	20.731	0	-2.12452	1	3	0.607843	IC2	TC0	inflamed
SAMc97f35a29d16	IMvigor210	atezolizumab	0.821355	0	-1.93346		13		IC0	TC0	desert
SAMcabb6d58ff55	IMvigor210	atezolizumab	20.271	0	-1.95552	0	11	1.35294	IC2	TC2	inflamed
SAMcb132b0cdd2c	IMvigor210	atezolizumab	2.52977	1	-1.78232	0		0.843137	IC1	TC2	desert
SAMcc4675f394a1	IMvigor210	atezolizumab	3.12115	1	0.129407	0			IC0	TC0	NE
SAMcc7a42d87e9c	IMvigor210	atezolizumab	17.2156	0	-2.30449	1	26	4.96078	IC2	TC0	inflamed
SAMce39dd79b441	IMvigor210	atezolizumab	6.27515	1	-0.775099	0	14	0.843137	IC2	TC0	inflamed
SAMcee0fa8c05b4	IMvigor210	atezolizumab	1.67556	1	-2.30462		7	1.37255	IC1	TC1	excluded
SAMcf018fee2acd	IMvigor210	atezolizumab	16.23	1	-1.71049	0			IC0	TC0	excluded
SAMd027124354ce	IMvigor210	atezolizumab	23.5236	0	-2.3957	1	4	0.764706	IC0	TC0	desert
SAMd0e47be700b0	IMvigor210	atezolizumab	0.887064	1	-1.98341		5		IC0	TC0	desert
SAMd135d5867fe3	IMvigor210	atezolizumab	3.61396	1	-1.85664	0	3	0.607843	IC2	TC2	excluded
SAMd1bd63734394	IMvigor210	atezolizumab	1.9384	1	-0.55614	0	22		IC1	TC0	NE
SAMd215b503f99a	IMvigor210	atezolizumab	1.70842	0	-3.10569	0			IC0	TC0	NE
SAMd2492b2a31bb	IMvigor210	atezolizumab	7.85216	1	-0.258457	0	3	0.490196	IC2	TC2	desert
SAMd35318127278	IMvigor210	atezolizumab	21.5852	0	-2.68084	1	62	10.0196	IC1	TC1	excluded
SAMd3601288319e	IMvigor210	atezolizumab	23.1294	0	-3.01667	1	14	0.784314	IC2	TC0	excluded
SAMd3bd67996035	IMvigor210	atezolizumab	20.8296	0	-3.23317	1	7	1.56863	IC2	TC0	excluded
SAMd43f8933066b	IMvigor210	atezolizumab	20.0082	0	-2.19805	1	15	1.88235	IC1	TC0	inflamed
SAMd4c0837b0997	IMvigor210	atezolizumab	5.38809	1	-0.446286	0	5	0.529412	IC2	TC1	excluded
SAMd5ab7fbfab4e	IMvigor210	atezolizumab	18.1027	0	-2.63443		35	4.64706	IC2	TC2	excluded
SAMd636e3461955	IMvigor210	atezolizumab	10.4805	1	-1.4344	0		0.196078	IC1	TC0	inflamed
SAMd697ba701077	IMvigor210	atezolizumab	21.1581	1	-1.72656	0			IC0	TC0	excluded
SAMd7d57ee3a863	IMvigor210	atezolizumab	20.271	0	-1.66229	1	24		IC2	TC0	inflamed
SAMd86389d0d768	IMvigor210	atezolizumab	2.20123	1	-1.01978	0		1.41176	IC0	TC0	desert
SAMd98bac0a070f	IMvigor210	atezolizumab	2.06982	1	-0.642152	0	8	0.72549	IC0	TC0	desert
SAMda4d892fddc8	IMvigor210	atezolizumab	14.1273	0	-1.38428	0	4	0.27451	IC1	TC0	NE
SAMdab9ca8fb5de	IMvigor210	atezolizumab	0.197125	0	-1.13308	0	14	2.92157	IC0	TC0	excluded
SAMdad5c29dc105	IMvigor210	atezolizumab	2.43121	1	-1.8427	0	5	0.666667	IC1	TC0	excluded
SAMdb3f50c9129c	IMvigor210	atezolizumab	15.8029	1	-1.78736	0	10	0.509804	IC0	TC0	excluded
SAMdcae54fcd7fa	IMvigor210	atezolizumab	6.2423	1	-1.22783	0		1.43137	IC1	TC0	excluded
SAMdee1011782cd	IMvigor210	atezolizumab	3.90965	1	-0.64334	0			IC1	TC0	NE
SAMdf3e42c8672a	IMvigor210	atezolizumab	7.32649	1	-1.21002	0	19	3.23529	IC2	TC2	inflamed
SAMe07c4560772d	IMvigor210	atezolizumab	2.10267	0	-1.87311	0	5	0.54902	IC0	TC0	desert
SAMe0c49ea0df5d	IMvigor210	atezolizumab	4.13963	1	-1.28665	0	2		IC1	TC0	excluded
SAMe1eb5d988760	IMvigor210	atezolizumab	21.0595	0	-2.53268	1	14	2.27451	IC2	TC0	inflamed
SAMe3210d3632b4	IMvigor210	atezolizumab	2.16838	1	0.0761169	0	17	0.862745	IC2	TC2	inflamed
SAMe3d4266775a9	IMvigor210	atezolizumab	13.9959	0	-3.28729	0			IC0	TC0	NE
SAMe41b1e773582	IMvigor210	atezolizumab	0.854209	1	0.285164	0	6	0.470588	IC1	TC0	excluded
SAMe50d15fde368	IMvigor210	atezolizumab	18.8912	0	-1.43219	1	9	2.17647	IC1	TC0	desert
SAMe56c96c51190	IMvigor210	atezolizumab	9.7577	1	-1.70232	0	5	0.0980392	IC1	TC2	excluded
SAMe5bc41772bc9	IMvigor210	atezolizumab	6.11088	1	-0.760227	0	5	0.27451	IC1	TC0	excluded
SAMe712352fb82a	IMvigor210	atezolizumab	22.1109	0	-3.66235	1			IC0	TC0	desert
SAMe7bcab05402e	IMvigor210	atezolizumab	7.91786	1	-0.686512	0			IC0	TC0	NE
SAMe7bf6c015192	IMvigor210	atezolizumab	3.12115	1	-0.99403	0	7	1.37255	IC2	TC0	inflamed
SAMe7e4f7c076a7	IMvigor210	atezolizumab	1.97125	1	-0.0529086	0	1	0.196078	IC2	TC2	inflamed
SAMe9475f77504b	IMvigor210	atezolizumab	18.6612	0	-2.10643	0			IC1	TC0	excluded
SAMe94c30c30616	IMvigor210	atezolizumab	15.3758	1	-1.82275	0	6	1.01961	IC1	TC0	excluded
SAMe97af0feefdf	IMvigor210	atezolizumab	11.1047	1	-0.889629	0	3	0.705882	IC1	TC0	excluded
SAMe9ae8beb82fa	IMvigor210	atezolizumab	5.48665	1	-1.33221	0	7	1.33333	IC1	TC0	desert
SAMeaa477a5384b	IMvigor210	atezolizumab	21.5852	0	-2.05897	1	14	2.76471	IC2	TC0	inflamed
SAMeb29625f76a5	IMvigor210	atezolizumab	3.12115	1	-1.21706	0	2	0.0588235	IC1	TC0	excluded
SAMeb587a68006b	IMvigor210	atezolizumab	20.6982	0	-2.32672	0			IC1	TC0	NE
SAMee3844cc0b9f	IMvigor210	atezolizumab	3.21971	1	-0.822665	0			IC0	TC0	NE
SAMef0e3d2415fd	IMvigor210	atezolizumab	10.1191	1	-1.20027	0	1	0.0392157	IC2	TC2	inflamed
SAMeff2ce356ccb	IMvigor210	atezolizumab	8.08214	1	-0.88445	0	14		IC0	TC0	desert
SAMf20b827dca51	IMvigor210	atezolizumab	4.36961	1	-1.96569	0	14	1.09804	IC2	TC0	inflamed
SAMf275eb859a39	IMvigor210	atezolizumab	24.4764	0	-2.71577	1	9		IC1	TC0	excluded
SAMf28c01545593	IMvigor210	atezolizumab	6.40657	1	-1.42955	0	8		IC1	TC0	desert
SAMf2aae1443f67	IMvigor210	atezolizumab	10.3491	1	-1.48309	0	7	0.803922	IC1	TC0	desert
SAMf2ce197162ce	IMvigor210	atezolizumab	1.577	1	-0.848888		3	0.568627	IC1	TC1	NE
SAMf3a9bce50099	IMvigor210	atezolizumab	2.10267	0	-1.55151	0	4		IC2	TC0	excluded
SAMf82bbdc267c8	IMvigor210	atezolizumab	3.12115	1	-0.683284	0	7	0.529412	IC0	TC0	desert
SAMfb7aec7cb0e2	IMvigor210	atezolizumab	22.538	0	-2.84755	1		5.92157	IC2	TC2	inflamed
SAMfd947610629d	IMvigor210	atezolizumab	9.03491	1	-1.08091	0	5		IC0	TC0	desert
SAMfddc359e862b	IMvigor210	atezolizumab	1.9384	1	-1.5605				IC0	TC0	excluded
SAMfed609955db9	IMvigor210	atezolizumab	20.5667	0	-2.05877	0	7	0.352941	IC2	TC2	desert
SAMff41c4e8c08f	IMvigor210	atezolizumab	2.46407	1	-0.88926		14		IC0	TC0	excluded
SAMffa5c7cad0e5	IMvigor210	atezolizumab	15.54	1	-1.39954	1	10		IC1	TC0	desert
Pt1	NCT.01621490	nivolumab	5.2459	1	-0.530685	0
Pt10	NCT.01621490	nivolumab	8.39344	1	0.570837	0	75	33
Pt101	NCT.01621490	nivolumab	27.3443	0	-2.24109	1	10	5
Pt103	NCT.01621490	nivolumab	15.8689	0	-2.32689	0	21	5
Pt106	NCT.01621490	nivolumab	2.98361	1	1.50023	0	700	219
Pt11	NCT.01621490	nivolumab	27.4426	1	-1.46344	0	106	67
Pt17	NCT.01621490	nivolumab	1.86885	1	2.13992	0	20	13
Pt18	NCT.01621490	nivolumab	35.1803	0	-1.85329	1	217	137
Pt2	NCT.01621490	nivolumab	9.01639	1	-0.28167	0
Pt23	NCT.01621490	nivolumab	1.70492	1	0.576933		646	392
Pt24	NCT.01621490	nivolumab	4.88525	0	-1.80619	0	1	1
Pt26	NCT.01621490	nivolumab	31.2131	0	-2.48236	0	125	86
Pt27	NCT.01621490	nivolumab	15.5738	1	-0.61094	0	183	119
Pt28	NCT.01621490	nivolumab	24.2623	1	-0.905148	0	42	16
Pt29	NCT.01621490	nivolumab	8.95082	1	-0.216597	0	412	238
Pt3	NCT.01621490	nivolumab	37.5082	0	-1.99514	1	182	119
Pt30	NCT.01621490	nivolumab	34.5246	0	-1.79137	1	66	35
Pt31	NCT.01621490	nivolumab	31.5082	0	-2.41707	0	450	294
Pt34	NCT.01621490	nivolumab	27.3443	0	-1.92746	1	212	144
Pt36	NCT.01621490	nivolumab	35.4426	0	-2.78598	0	2	1
Pt37	NCT.01621490	nivolumab	21.1803	1	-0.684093	0	29	19
Pt38	NCT.01621490	nivolumab	5.47541	1	1.23161	0	449	290
Pt39	NCT.01621490	nivolumab	5.44262	1	0.842014	0
Pt4	NCT.01621490	nivolumab	20.7541	1	-0.202393	0	285	151
Pt44	NCT.01621490	nivolumab	35.8361	0	-1.57069	1	365	232
Pt46	NCT.01621490	nivolumab	7.44262	1	-0.594684	0	180	105
Pt47	NCT.01621490	nivolumab	23.541	1	-0.704252	0	1005	491
Pt48	NCT.01621490	nivolumab	34.2951	0	-2.182	1	99	63
Pt49	NCT.01621490	nivolumab	27.1148	0	-2.28699	1	852	529
Pt5	NCT.01621490	nivolumab	7.27869	1	-0.363581	0	52	13
Pt52	NCT.01621490	nivolumab	15.6066	1	-0.842938	0	353	236
Pt59	NCT.01621490	nivolumab	23.2131	1	-0.0512612	0	432	220
Pt62	NCT.01621490	nivolumab	15.4754	1	0.162784	0
Pt65	NCT.01621490	nivolumab	22.6885	0	-1.58583	0	2619	1570
Pt66	NCT.01621490	nivolumab	17.7705	1	-0.48581	0	153	92
Pt67	NCT.01621490	nivolumab	33.8361	0	-2.95033	0	16	9
Pt72	NCT.01621490	nivolumab	25.2459	1	-0.967098	1	437	302
Pt76	NCT.01621490	nivolumab	0.327869	1	1.17618		224	141
Pt77	NCT.01621490	nivolumab	15.4426	1	-0.398294	0	49	27
Pt78	NCT.01621490	nivolumab	2.55738	1	1.34572	0
Pt79	NCT.01621490	nivolumab	7.14754	1	-0.383953	0	544	328
Pt8	NCT.01621490	nivolumab	8.4918	1	-0.461423	0	87	44
Pt82	NCT.01621490	nivolumab	14.0656	1	-0.453996	0	33	14
Pt84	NCT.01621490	nivolumab	4.95082	1	1.61099	0	11	10
Pt85	NCT.01621490	nivolumab	29.6393	0	-1.65508	0	129	85
Pt89	NCT.01621490	nivolumab	27.6721	1	-0.950252	0	214	115
Pt9	NCT.01621490	nivolumab	3.01639	1	0.352877	0	409	246
Pt90	NCT.01621490	nivolumab	5.70492	1	0.249973	0	283	162
Pt92	NCT.01621490	nivolumab	10.918	1	0.136232	0	642	388
Pt94	NCT.01621490	nivolumab	32.1639	0	-2.23214	1	405	239
Pt98	NCT.01621490	nivolumab	24.4918	1	-0.752843	0	20	13
378	GSE135222	anti-PD1/anti-PD-L1			-0.198817	1	117					13.7333	0
573	GSE135222	anti-PD1/anti-PD-L1			-0.0331222	0	366					1.5	1
825	GSE135222	anti-PD1/anti-PD-L1			0.227961	0	194					1.43333	1
947	GSE135222	anti-PD1/anti-PD-L1			-0.198817	1	401					20.6	0
990	GSE135222	anti-PD1/anti-PD-L1			0.0838775	0	43					3.16667	1
1017	GSE135222	anti-PD1/anti-PD-L1			0.393656	0	82					1.26667	1
1066	GSE135222	anti-PD1/anti-PD-L1			0.393656	0	42					0.766667	1
1079	GSE135222	anti-PD1/anti-PD-L1			0.05811	0	101					5.8	1
1104	GSE135222	anti-PD1/anti-PD-L1			0.419423	0	1100					0.966667	1
1145	GSE135222	anti-PD1/anti-PD-L1			0.0291442	0	178					2.43333	1
1155	GSE135222	anti-PD1/anti-PD-L1			0.253729	0	273					1.13333	1
1164	GSE135222	anti-PD1/anti-PD-L1			0.419423	0	175					0.366667	1
1203	GSE135222	anti-PD1/anti-PD-L1			0.0549117	0	137					0.833333	1
1327	GSE135222	anti-PD1/anti-PD-L1			0.0291442	1	441					6.83333	0
1352	GSE135222	anti-PD1/anti-PD-L1			0.0291442	1	1391					8.33333	0
1358	GSE135222	anti-PD1/anti-PD-L1			0.0549117	1	328					8.56667	1
1401	GSE135222	anti-PD1/anti-PD-L1			0.220606	0	42					0.933333	1
1412	GSE135222	anti-PD1/anti-PD-L1			0.253729	0	202					0.1	1
1425	GSE135222	anti-PD1/anti-PD-L1			0.253729	0	260					1.96667	1
1508	GSE135222	anti-PD1/anti-PD-L1			0.194839	0	18					2.16667	1
1510	GSE135222	anti-PD1/anti-PD-L1			-0.198817	1	273					10.8	0
1528	GSE135222	anti-PD1/anti-PD-L1			-0.198817	1	146					9.3	0
1554	GSE135222	anti-PD1/anti-PD-L1			0.393656	0	38					1.23333	1
1619	GSE135222	anti-PD1/anti-PD-L1			0.393656	0	13					2.73333	1
1708	GSE135222	anti-PD1/anti-PD-L1			-0.198817	1	266					5.6	1
1809	GSE135222	anti-PD1/anti-PD-L1			0.220606	0	156					1.46667	1
1873	GSE135222	anti-PD1/anti-PD-L1			0.419423	0	388					1.23333	1
PB-16-002	NCT.02589496	pembrolizumab			4.912	0	93							0	0
PB-16-003	NCT.02589496	pembrolizumab			4.912	0	127							0	0
PB-16-004	NCT.02589496	pembrolizumab			4.912	0	115							0	0
PB-16-005	NCT.02589496	pembrolizumab			2.576	1	121
PB-16-018	NCT.02589496	pembrolizumab			1.717	0	340							1	0
PB-16-019	NCT.02589496	pembrolizumab			-3.364	1	2115							100	1
PB-16-020	NCT.02589496	pembrolizumab			-3.364	1	143							5	1
PB-16-021	NCT.02589496	pembrolizumab			-6.568	1	135							1	0
PB-16-022	NCT.02589496	pembrolizumab			4.053	0	16							1	0
PB-16-023	NCT.02589496	pembrolizumab			4.912	0	59							0	0
PB-16-024	NCT.02589496	pembrolizumab			1.83	0	38							0	0
PB-16-025	NCT.02589496	pembrolizumab			2.576	0	203							0	0
PB-16-029	NCT.02589496	pembrolizumab			2.054	0	132							0	0
PB-16-030	NCT.02589496	pembrolizumab			2.576	0	122							0	0
PB-16-031	NCT.02589496	pembrolizumab			-0.506	1	146							2	0
PB-16-032	NCT.02589496	pembrolizumab			0.577	0	187							1	0
PB-16-034	NCT.02589496	pembrolizumab			4.912	0	60							0	0
PB-16-035	NCT.02589496	pembrolizumab			-2.505	0	76							0	0
PB-16-037	NCT.02589496	pembrolizumab			2.576	0	135							2	0
PB-16-038	NCT.02589496	pembrolizumab			-1.028	1	3460							80	1
PB-16-039	NCT.02589496	pembrolizumab			2.576	0	320							0	0
PB-16-040	NCT.02589496	pembrolizumab			2.054	0	62							1	0
PB-16-041	NCT.02589496	pembrolizumab			4.912	0	42
PB-16-042	NCT.02589496	pembrolizumab			0.577	0	60							1	0
PB-16-043	NCT.02589496	pembrolizumab			4.912	0	389							1	0
PB-16-044	NCT.02589496	pembrolizumab			-3.364	1	1422							40	1
PB-16-045	NCT.02589496	pembrolizumab			-3.486	1	1492							40	1
PB-16-047	NCT.02589496	pembrolizumab			1.83	0	200
PB-16-048	NCT.02589496	pembrolizumab			0.577	1	1830							3	0
PB-16-049	NCT.02589496	pembrolizumab			4.912	0	134							0	0
PB-16-051	NCT.02589496	pembrolizumab			4.912	0	77
PB-16-052	NCT.02589496	pembrolizumab			1.708	0	1119							1	0
PB-16-054	NCT.02589496	pembrolizumab			4.912	0	542							0	0
PB-16-055	NCT.02589496	pembrolizumab			2.913	0	749							0	0
PB-16-056	NCT.02589496	pembrolizumab			4.912	0	91							0	0
PB-16-057	NCT.02589496	pembrolizumab			4.912	0	220							0	0
PB-16-059	NCT.02589496	pembrolizumab			-0.169	1	948							35	1
PB-16-060	NCT.02589496	pembrolizumab			4.912	0	950							0	0
PB-16-062	NCT.02589496	pembrolizumab			4.912	0	985							10	1
PB-16-063	NCT.02589496	pembrolizumab			-6.568	1	1029							15	1
PB-16-064	NCT.02589496	pembrolizumab			1.708	0	1417							1	0
PB-16-066	NCT.02589496	pembrolizumab			4.912	0	139							17	1
PB-16-067	NCT.02589496	pembrolizumab			1.708	0	120							0	0
PB-16-068	NCT.02589496	pembrolizumab			-0.291	1	1058							32	1
PB-16-069	NCT.02589496	pembrolizumab			4.912	0	63							0	0

## Sheet: Table S6
Table S6. Regression coefficients of genes for the construction of prognostic or predictive AMscore
geneids	index.min
ACOX2	0.166632
ALDH18A1	-0.303895
ALDH4A1	-0.219555
ATP6AP2	0.166213
ATP6V1E1	0.197979
CAMLG	0.115391
CASP10	-0.0501981
CBS	0.430864
CCDC115	0.0884753
COG6	-0.239994
CTNS	0.0697035
CYP27B1	-0.0700801
DHFR	-0.117888
DPM2	-0.0658855
DZIP1L	0.0557799
ELN	0.282356
GALNT3	-0.252046
GBA2	-0.238479
GPR35	-0.100187
KHK	-0.113227
KL	0.12427
LMBRD1	0.180132
MAGT1	-0.24694
MMAA	-0.192618
MMACHC	-0.0928546
MTHFD1	-0.00162298
SLC34A3	-0.232787
SLC46A1	0.20561
STT3B	-0.0676827
TCN2	0.0569348
TTR	0.00354564
VDR	-0.300436

## Sheet: Table S7
Table S7. Gene set enrichment analysis for the biological precess terms of Gene Ontology
Name	Total	Hits	EnrichmentScore	Pval	Padj
Aerobic respiration	48	44	0.6681	7.19e-10	6.3e-09
Chromosome condensation	30	22	0.6596	1.35e-05	6.1e-05
DNA replication initiation	29	28	0.6467	3.9e-06	1.95e-05
Mitotic sister chromatid segregation	50	46	0.6114	5.77e-08	3.77e-07
Cellular respiration	163	126	0.6109	7.64e-22	9.39e-20
Sister chromatid segregation	53	49	0.6109	1.52e-08	1.13e-07
Heme biosynthetic process	22	21	0.6097	0.0009275	0.002577
Base_excision repair	39	36	0.5727	1.82e-05	7.97e-05
TRNA metabolic process	124	98	0.561	5.58e-13	1.04e-11
RRNA processing	106	82	0.5575	8.71e-11	9.46e-10
DNA_dependent DNA replication	100	93	0.5574	4.89e-12	7.32e-11
RRNA metabolic process	112	88	0.5548	2.95e-11	3.85e-10
Heme metabolic process	30	29	0.5459	0.0008351	0.002374
Mitochondrial membrane organization	44	40	0.5413	2.23e-05	9.66e-05
Ribosome biogenesis	152	119	0.5379	6.99e-14	1.87e-12
Chromosome segregation	147	129	0.5332	4.93e-14	1.37e-12
Amyloid precursor protein metabolic process	21	20	0.5238	0.01458	0.03097
Protein targeting to mitochondrion	54	52	0.52	7.77e-06	3.67e-05
TRNA processing	76	68	0.5187	1.45e-07	8.7e-07
S phase	148	136	0.5087	1.85e-13	4.2e-12
Pigment biosynthetic process	46	42	0.5015	0.000118	0.0004123
S phase of mitotic cell cycle	140	129	0.4967	2.46e-11	3.28e-10
One_carbon metabolic process	32	27	0.4938	0.007884	0.01841
Cellular modified amino acid biosynthetic process	56	49	0.4929	0.0001196	0.000415
Mitotic spindle organization	36	35	0.4693	0.003576	0.008999
Mitochondrial transport	123	100	0.4692	8.79e-08	5.55e-07
Mitotic cell cycle checkpoint	141	125	0.4685	5.36e-10	4.84e-09
DNA integrity checkpoint	142	120	0.4658	5.55e-09	4.48e-08
DNA packaging	154	81	0.4618	2.28e-06	1.18e-05
Peroxisome organization	34	30	0.4609	0.01273	0.02791
Fatty acid beta_oxidation	56	49	0.4586	0.0007459	0.00216
Pigment metabolic process	59	51	0.4575	0.0002578	0.0008421
Cell cycle checkpoint	249	221	0.4561	1.16e-15	4.1e-14
Nucleotide_sugar metabolic process	29	27	0.4548	0.02401	0.04771
Cofactor biosynthetic process	134	124	0.4505	1.78e-08	1.3e-07
DNA damage checkpoint	135	114	0.4467	1.04e-07	6.37e-07
RNA 3'_end processing	95	80	0.4402	2.15e-05	9.36e-05
Coenzyme biosynthetic process	105	98	0.4387	2.08e-06	1.08e-05
Coenzyme metabolic process	192	177	0.4337	5.97e-11	7.19e-10
Mitochondrion organization	240	215	0.425	3.72e-12	5.71e-11
Ribonucleoprotein complex biogenesis	235	197	0.425	6.27e-11	7.41e-10
Cofactor metabolic process	235	217	0.4183	6.2e-12	8.65e-11
Centrosome cycle	42	40	0.4183	0.006369	0.0154
DNA replication	278	244	0.416	1.46e-12	2.49e-11
Nucleotide_excision repair	77	74	0.4143	0.0001577	0.0005321
Glucose catabolic process	76	69	0.4041	0.0006022	0.001752
Pyrimidine nucleotide metabolic process	45	39	0.4032	0.02009	0.04085
DNA repair	399	355	0.4021	7.81e-17	3.94e-15
M phase of mitotic cell cycle	374	339	0.4018	3.31e-16	1.27e-14
Carbohydrate catabolic process	137	121	0.4016	3.46e-06	1.75e-05
Spindle organization	83	80	0.4005	0.0003617	0.001127
DNA catabolic process	69	65	0.399	0.001736	0.004555
Double_strand break repair	115	101	0.396	5.95e-05	0.0002239
Mitosis	363	330	0.3955	4.86e-15	1.42e-13
Protein tetramerization	81	72	0.3919	0.0009176	0.002561
DNA damage response, signal transduction by p53 class mediator	108	93	0.3916	9.5e-05	0.0003354
G1/S transition of mitotic cell cycle	199	178	0.3907	3.24e-08	2.26e-07
DNA recombination	216	185	0.379	9.72e-08	6.03e-07
Amine metabolic process	211	180	0.3778	1.47e-07	8.76e-07
RNA catabolic process	210	133	0.3756	1.72e-05	7.58e-05
Chromatin assembly	120	56	0.374	0.0108	0.02402
Translation	469	338	0.3739	5.21e-13	1e-11
DNA_dependent transcription, elongation	110	98	0.3727	0.0003567	0.001122
Signal transduction in response to DNA damage	119	103	0.3708	0.0003279	0.001049
M phase	537	464	0.3702	8.35e-17	3.94e-15
Cellular amino acid metabolic process	464	388	0.3642	2.21e-13	4.67e-12
Cellular biogenic amine metabolic process	127	105	0.3599	0.0003498	0.001113
Protein N_linked glycosylation	98	91	0.355	0.001451	0.003881
Protein polyubiquitination	167	142	0.3533	3.52e-05	0.0001423
RNA export from nucleus	73	63	0.3512	0.0209	0.04236
Nucleobase_containing compound transport	154	134	0.351	7.03e-05	0.0002598
Cellular amino acid catabolic process	111	99	0.3497	0.001532	0.004054
Regulation of mitosis	93	84	0.3495	0.004042	0.01009
Post_translational protein modification	196	180	0.345	6.6e-06	3.16e-05
MRNA metabolic process	614	485	0.3357	6.02e-13	1.09e-11
Response to UV	102	92	0.3331	0.006887	0.01641
Protein_DNA complex assembly	137	74	0.3321	0.01319	0.02852
Generation of precursor metabolites and energy	456	367	0.3298	2.67e-09	2.22e-08
Ribonucleoprotein complex assembly	105	92	0.3267	0.009442	0.02155
RNA splicing, via transesterification reactions	216	196	0.326	4.32e-05	0.0001712
Meiotic cell cycle	164	122	0.3233	0.002087	0.005406
Fatty acid oxidation	89	81	0.3219	0.01574	0.03299
Interphase	405	373	0.3156	4.13e-08	2.82e-07
Interphase of mitotic cell cycle	399	368	0.3136	2.77e-08	1.96e-07
Energy derivation by oxidation of organic compounds	333	265	0.3131	5.86e-06	2.86e-05
RNA splicing	330	288	0.3112	3.5e-06	1.76e-05
Nuclear export	121	106	0.3058	0.01635	0.03415
MRNA processing	409	355	0.3057	1.56e-07	9.21e-07
Regulation of mitotic cell cycle	319	285	0.3045	4.3e-06	2.12e-05
Chromatin remodeling	97	88	0.3023	0.02354	0.04692
Cell cycle arrest	377	344	0.2939	6.46e-06	3.12e-05
Cellular lipid catabolic process	144	123	0.284	0.02178	0.04384
Cell division	480	424	0.2782	4.31e-06	2.12e-05
Cellular modified amino acid metabolic process	194	172	0.2775	0.005401	0.01337
Response to light stimulus	211	163	0.2767	0.01025	0.02315
Alcohol metabolic process	313	270	0.2726	0.0005536	0.001634
Protein folding	221	190	0.2657	0.006975	0.01654
Glucose metabolic process	211	183	0.259	0.02214	0.04443
Negative regulation of cell cycle	451	409	0.2517	0.0004469	0.001352
Nucleotide biosynthetic process	281	205	0.2468	0.02131	0.04305
Microtubule cytoskeleton organization	287	268	0.2418	0.01312	0.02852
Response to radiation	312	254	0.2329	0.01766	0.03664
Microtubule_based process	436	393	0.2159	0.01898	0.03898
Cation transport	647	486	-0.2367	0.01072	0.02401
Leukocyte activation	556	496	-0.2398	0.007062	0.01668
Lymphocyte activation	471	422	-0.2423	0.008657	0.01998
Metal ion transport	515	401	-0.2444	0.01962	0.04015
Cellular cation homeostasis	369	301	-0.2495	0.01272	0.02791
Positive regulation of immune system process	558	481	-0.2511	0.002297	0.005925
Positive regulation of hydrolase activity	450	400	-0.2534	0.006762	0.01622
T cell activation	341	308	-0.254	0.01498	0.03162
Hemopoiesis	513	454	-0.2561	0.002686	0.006873
Cytokine production	430	366	-0.2578	0.008859	0.02037
Hematopoietic or lymphoid organ development	546	482	-0.2582	0.001041	0.002879
Regulation of sequence_specific DNA binding transcription factor activity	340	283	-0.262	0.009603	0.02184
Regulation of lymphocyte activation	296	266	-0.2649	0.01525	0.03207
Protein import	244	217	-0.2678	0.01727	0.03595
Lymphocyte differentiation	228	203	-0.278	0.01078	0.02402
B cell activation	169	148	-0.2849	0.02245	0.04491
Regulation of secretion	446	358	-0.2857	0.0002552	0.0008379
Regulation of catabolic process	520	453	-0.2864	2.7e-05	0.0001145
Stress_activated protein kinase signaling cascade	216	191	-0.2892	0.006537	0.01574
Regulation of lipid metabolic process	217	181	-0.292	0.007408	0.01743
Positive regulation of transferase activity	448	388	-0.2972	4.48e-05	0.0001742
Protein secretion	172	144	-0.2999	0.01498	0.03162
Regulation of cytoskeleton organization	272	248	-0.303	0.0008543	0.002417
Negative regulation of cellular component organization	338	293	-0.3078	7.91e-05	0.0002875
Generation of a signal involved in cell_cell signaling	345	268	-0.3081	0.0002761	0.0008875
Regulation of JNK cascade	133	118	-0.3088	0.01867	0.03853
Sulfur compound metabolic process	232	212	-0.3113	0.001097	0.003021
Positive regulation of secretion	223	177	-0.3119	0.00327	0.008295
Inflammatory response	493	430	-0.3147	1.16e-06	6.23e-06
Regulation of blood pressure	140	109	-0.3152	0.01971	0.0402
Negative regulation of transcription from RNA polymerase II promoter	510	456	-0.3155	2.08e-07	1.21e-06
JNK cascade	168	147	-0.3157	0.007479	0.01753
Actin polymerization or depolymerization	125	112	-0.316	0.01316	0.02852
Cell fate commitment	223	180	-0.3183	0.001207	0.00331
Synaptic transmission	655	476	-0.3205	4.71e-08	3.15e-07
Negative regulation of phosphorylation	214	187	-0.321	0.0009054	0.002538
Rhythmic process	182	147	-0.3211	0.005948	0.01455
Female pregnancy	158	136	-0.3212	0.006075	0.0148
Ras protein signal transduction	252	229	-0.3216	0.0001766	0.0005893
Positive regulation of cellular component organization	494	428	-0.3221	2.51e-07	1.4e-06
Positive regulation of multicellular organismal process	531	431	-0.3226	1.26e-07	7.67e-07
Epithelial cell differentiation	299	246	-0.3245	4.41e-05	0.0001725
Regulation of protein secretion	127	103	-0.325	0.0187	0.03853
Regulation of Ras protein signal transduction	278	247	-0.3265	5.32e-05	0.0002029
Negative regulation of phosphate metabolic process	256	219	-0.3275	0.0002329	0.000773
Positive regulation of MAP kinase activity	187	159	-0.3282	0.001282	0.003483
Small GTPase mediated signal transduction	521	468	-0.3285	9.22e-09	6.99e-08
Development of primary sexual characteristics	219	169	-0.3285	0.0009026	0.002538
Regulation of Ras GTPase activity	162	145	-0.3292	0.003386	0.008555
Regulation of growth	518	444	-0.3297	2.17e-08	1.57e-07
Negative regulation of multicellular organismal process	362	283	-0.3298	1.33e-05	6.09e-05
Nuclear import	215	189	-0.3303	0.0003735	0.001152
Activation of MAPK activity	128	106	-0.3339	0.009273	0.02124
Developmental maturation	176	151	-0.334	0.001257	0.003431
Regulation of homeostatic process	279	232	-0.3348	2.98e-05	0.0001245
Regulation of intracellular transport	263	227	-0.3353	0.0001182	0.0004123
Regulation of cell growth	288	251	-0.3379	1.34e-05	6.09e-05
Protein import into nucleus	212	186	-0.3389	0.0002606	0.0008467
Calcium ion transport	228	174	-0.3397	0.0004625	0.001392
Activation of protein kinase activity	235	198	-0.34	5.6e-05	0.0002123
Negative regulation of secretion	127	102	-0.3427	0.006897	0.01641
Acute inflammatory response	110	95	-0.3432	0.01003	0.02272
Insulin receptor signaling pathway	168	148	-0.3441	0.0007771	0.00224
Regulation of MAP kinase activity	254	217	-0.3447	1.61e-05	7.2e-05
Establishment or maintenance of cell polarity	115	109	-0.346	0.004754	0.01182
Negative regulation of immune system process	180	157	-0.3464	0.0005224	0.00155
Actin filament organization	223	201	-0.3467	4.63e-05	0.0001777
Negative regulation of cell proliferation	526	463	-0.3468	2.97e-10	2.89e-09
Positive regulation of protein phosphorylation	579	491	-0.3476	8.78e-11	9.46e-10
Regulation of small GTPase mediated signal transduction	369	334	-0.3503	4.31e-08	2.91e-07
Response to hypoxia	225	193	-0.3514	4.35e-05	0.0001712
Regulation of GTPase activity	222	196	-0.3525	3.37e-05	0.000137
G_protein coupled receptor signaling pathway	598	428	-0.353	5.67e-10	5.04e-09
Exocytosis	274	235	-0.3546	3.38e-06	1.73e-05
Regulation of nucleocytoplasmic transport	159	139	-0.3592	0.0002424	0.0008002
Hemostasis	503	429	-0.3593	6.64e-11	7.55e-10
Positive regulation of transport	496	412	-0.3594	3.93e-10	3.65e-09
Coagulation	502	429	-0.36	5.63e-11	6.92e-10
Regulation of MAPK cascade	462	396	-0.3615	2.82e-10	2.83e-09
Blood coagulation	499	426	-0.3617	4.8e-11	6.13e-10
Gliogenesis	165	134	-0.3622	0.0002662	0.0008604
MAPK cascade	531	461	-0.3643	5.78e-12	8.45e-11
Negative regulation of transport	287	241	-0.3653	7.26e-07	3.94e-06
Cell projection assembly	214	194	-0.3666	8.08e-06	3.79e-05
Regulation of neurotransmitter levels	133	91	-0.3667	0.002687	0.006873
Polysaccharide metabolic process	95	78	-0.3674	0.008207	0.01909
B cell differentiation	77	68	-0.3686	0.01284	0.02805
JAK_STAT cascade	101	82	-0.37	0.005729	0.01407
Cell_cell junction organization	170	153	-0.3711	3.86e-05	0.0001551
Embryonic morphogenesis	501	427	-0.3712	3.31e-12	5.22e-11
Gland development	275	239	-0.3712	2.42e-07	1.36e-06
Cell_cell adhesion	409	333	-0.3718	2.89e-10	2.87e-09
Locomotory behavior	147	103	-0.3724	0.001313	0.003551
Negative regulation of cell differentiation	457	375	-0.3725	4.9e-11	6.14e-10
Behavior	519	408	-0.3734	5.96e-12	8.52e-11
Pattern specification process	433	349	-0.3737	2.26e-10	2.31e-09
Actin cytoskeleton organization	421	372	-0.3738	6.5e-11	7.53e-10
Negative regulation of cytoskeleton organization	76	65	-0.3752	0.01347	0.02901
Receptor_mediated endocytosis	132	110	-0.3753	0.0008189	0.002338
Regulation of response to external stimulus	382	327	-0.3759	1.31e-09	1.13e-08
Humoral immune response	126	90	-0.3759	0.001454	0.003881
Neuropeptide signaling pathway	90	62	-0.376	0.01364	0.02928
Notch signaling pathway	134	115	-0.3767	0.000509	0.001524
Transforming growth factor beta receptor signaling pathway	171	151	-0.3775	3e-05	0.0001245
Phagocytosis	96	84	-0.3777	0.002931	0.007469
Positive regulation of MAPK cascade	320	269	-0.3778	5.91e-09	4.71e-08
Energy reserve metabolic process	168	137	-0.3799	8.41e-05	0.0003039
Actin filament_based process	469	412	-0.3808	1.85e-12	2.98e-11
Brain development	507	416	-0.3816	6.95e-13	1.22e-11
Positive regulation of protein secretion	85	70	-0.3816	0.005655	0.01395
Positive regulation of cell differentiation	502	428	-0.3864	9.51e-14	2.43e-12
Regulation of Rho GTPase activity	93	87	-0.3866	0.001523	0.004048
Glucan metabolic process	68	54	-0.3873	0.01133	0.02511
Mesoderm development	112	86	-0.3899	0.00166	0.004373
Regulation of Rho protein signal transduction	168	149	-0.3906	1.19e-05	5.49e-05
Rho protein signal transduction	117	102	-0.3925	0.000358	0.001122
Leukocyte chemotaxis	123	118	-0.3938	8.5e-05	0.0003051
Negative regulation of cell adhesion	88	80	-0.3938	0.001855	0.004847
Leukocyte migration	258	239	-0.394	7.29e-09	5.59e-08
Learning or memory	154	113	-0.3943	0.0001457	0.0004942
Homophilic cell adhesion	139	93	-0.3946	0.0005692	0.001672
Sulfur compound biosynthetic process	116	111	-0.3952	0.0001308	0.0004462
G_protein coupled receptor signaling pathway, coupled to cyclic nucleotide second messenger	140	97	-0.3965	0.0005201	0.00155
Regionalization	313	260	-0.397	1.45e-09	1.23e-08
Regulation of membrane potential	274	207	-0.397	3.81e-08	2.63e-07
Negative regulation of developmental process	563	459	-0.3977	2.74e-16	1.12e-14
Regulation of peptidyl_tyrosine phosphorylation	160	130	-0.3979	2.87e-05	0.0001208
Tissue morphogenesis	485	419	-0.3987	2.1e-15	6.79e-14
Regulation of protein import into nucleus	130	111	-0.4004	9.5e-05	0.0003354
Transmembrane receptor protein serine/threonine kinase signaling pathway	273	229	-0.4006	6.49e-09	5.08e-08
Tube morphogenesis	303	272	-0.4008	3.89e-10	3.65e-09
Tube development	437	393	-0.4017	4.08e-15	1.25e-13
Morphogenesis of an epithelium	382	342	-0.4019	1.69e-12	2.8e-11
Neurotransmitter secretion	99	70	-0.4036	0.001913	0.004978
Sensory organ development	443	362	-0.4037	1.75e-13	4.13e-12
Second_messenger_mediated signaling	156	134	-0.4045	7.22e-06	3.44e-05
Calcium_mediated signaling	99	89	-0.407	0.0003955	0.001214
Muscle cell differentiation	295	250	-0.4081	5.33e-10	4.84e-09
Synapse organization	141	118	-0.4082	3.12e-05	0.0001285
Negative regulation of growth	191	165	-0.4087	3.28e-07	1.82e-06
Cytokine secretion	95	80	-0.4096	0.0007989	0.002292
Phospholipase C_activating G_protein coupled receptor signaling pathway	60	40	-0.4141	0.01422	0.03031
Regulation of G_protein coupled receptor protein signaling pathway	106	82	-0.416	0.0004234	0.001287
Regulation of heart contraction	121	92	-0.4198	0.0001279	0.0004411
Regulation of endocytosis	124	105	-0.4213	4.62e-05	0.0001777
Developmental growth	274	229	-0.4247	7.74e-11	8.65e-10
Positive regulation of cytokine secretion	57	49	-0.4267	0.006194	0.01503
Tissue remodeling	119	103	-0.4269	2.31e-05	9.94e-05
Regulation of cytokine secretion	79	66	-0.4276	0.0005882	0.00172
Respiratory gaseous exchange	55	44	-0.4278	0.008248	0.01911
Regulation of cell adhesion	269	248	-0.4292	9.93e-12	1.35e-10
Embryo implantation	40	36	-0.4321	0.01391	0.02975
Regulation of action potential	152	122	-0.4345	1.64e-06	8.69e-06
Positive regulation of peptidyl_tyrosine phosphorylation	125	97	-0.4348	2.62e-05	0.0001117
Regulation of neurogenesis	398	332	-0.4356	9.47e-17	4.15e-15
Regulation of cell morphogenesis	303	264	-0.437	4.38e-13	8.68e-12
Peptidyl_tyrosine phosphorylation	201	169	-0.4398	6.53e-09	5.08e-08
Regulation of muscle contraction	112	88	-0.4439	1.7e-05	7.58e-05
Regulation of axonogenesis	97	82	-0.4444	7.38e-05	0.0002712
Axonogenesis	517	437	-0.4451	6.91e-22	9.39e-20
Skeletal system development	389	325	-0.4466	3.61e-17	2.02e-15
Ovulation cycle	89	70	-0.447	0.0001764	0.0005893
Peptidyl_tyrosine modification	203	171	-0.4472	3.25e-09	2.66e-08
Negative regulation of intracellular transport	74	65	-0.4507	0.0003985	0.001217
Actin filament bundle assembly	80	74	-0.4536	6.39e-05	0.0002392
Striated muscle tissue development	310	258	-0.4604	1.2e-15	4.1e-14
Axon guidance	360	305	-0.461	5.92e-18	4.55e-16
Regulation of transforming growth factor beta receptor signaling pathway	92	78	-0.4612	3.94e-05	0.0001572
Adenylate cyclase_modulating G_protein coupled receptor signaling pathway	104	71	-0.4636	7.87e-05	0.0002875
Regulation of cell shape	106	97	-0.4641	2.01e-06	1.06e-05
Positive regulation of cell migration	228	212	-0.4649	2.46e-13	5.03e-12
Muscle organ development	343	284	-0.4662	3.08e-17	1.89e-15
Heart development	387	335	-0.4689	5.52e-21	5.65e-19
Positive regulation of angiogenesis	89	79	-0.4705	1.02e-05	4.73e-05
Smooth muscle contraction	82	66	-0.4749	3.21e-05	0.0001315
Regulation of cell migration	398	369	-0.4802	6.93e-25	2.13e-22
Cyclic nucleotide metabolic process	138	98	-0.4823	4.57e-07	2.51e-06
Skeletal muscle tissue development	182	148	-0.4826	3.83e-10	3.65e-09
Striated muscle contraction	89	63	-0.4841	9.04e-05	0.0003225
Amine transport	67	43	-0.4843	0.001344	0.003619
Positive regulation of cell adhesion	125	114	-0.4865	1.05e-08	7.87e-08
Synapse assembly	73	60	-0.4889	6.49e-05	0.0002415
Positive regulation of epithelial cell proliferation	115	101	-0.4927	7.27e-08	4.65e-07
Angiogenesis	362	323	-0.493	5.95e-24	1.22e-21
Regulation of angiogenesis	157	135	-0.4951	1.88e-10	1.96e-09
Actin filament_based movement	68	55	-0.497	0.000129	0.0004426
Cyclic_nucleotide_mediated signaling	36	30	-0.5002	0.003759	0.00942
Heterophilic cell_cell adhesion	29	29	-0.5006	0.01148	0.02535
Vasculature development	523	470	-0.5008	5.5e-36	3.38e-33
Activation of phospholipase C activity	56	47	-0.5027	0.000357	0.001122
Cell_matrix adhesion	149	132	-0.5098	1.2e-10	1.27e-09
Cell_substrate adhesion	222	200	-0.5208	6.88e-18	4.69e-16
Proteoglycan metabolic process	88	79	-0.5227	6.7e-08	4.33e-07
Epithelial to mesenchymal transition	78	72	-0.5298	2.23e-07	1.28e-06
Endothelial cell migration	106	95	-0.532	1.9e-09	1.6e-08
Endothelial cell proliferation	84	74	-0.5474	2.78e-08	1.96e-07
Extracellular structure organization	210	186	-0.5539	9.49e-20	8.33e-18
Adenylate cyclase_inhibiting G_protein coupled receptor signaling pathway	43	31	-0.5587	0.000369	0.001144
Cell recognition	77	58	-0.5642	2.24e-07	1.28e-06
Regulation of endothelial cell proliferation	72	63	-0.5688	8.86e-08	5.55e-07
Negative regulation of cell migration	125	113	-0.5707	1.05e-13	2.57e-12
Proteoglycan biosynthetic process	49	44	-0.598	1.36e-06	7.26e-06
Negative regulation of angiogenesis	55	44	-0.624	1.86e-07	1.09e-06
Focal adhesion assembly	43	41	-0.6512	5.25e-08	3.47e-07
