# Supplementary material for: Association of genes in hereditary metabolic diseases with diagnosis, prognosis, and treatment outcomes in gastric cancer
Source: Front Immunol. 2023 Nov 9;14:1289700. doi: 10.3389/fimmu.2023.1289700 (PMC10665511; doi:10.3389/fimmu.2023.1289700)
Supplement: Supplementary file 10 [file Table_2.xlsx]

## Sheet: Fig1A
Gene Symbol	tissue_type	ALDH4A1	DDOST	RPL11	MMACHC	PRDX1	ALG6	PGM1	DPM3	GORAB	FASLG	EDEM3	SLC30A10	GALNT2	COG2	MTR	APOB	KHK	CAD	GALM	SPTBN1	SUCLG1	ERCC3	CCDC115	MMADHC	GALNT3	CASP10	FARSB	GPR35	GRM7	STT3B	PTH1R	COL7A1	MST1	RFT1	PRKCD	ACOX2	ATP6V1A	DZIP1L	RNF13	SLC2A2	ALG3	SRD5A3	DMP1	MTTP	SLC39A8	MMAA	AGA	MTRR
TCGA-BR-6453	0	3.58935	159.254	941.753	4.48485	259.176	4.1787	43.1018	94.8939	1.71507	0.792464	25.1487	1.58174	18.5693	5.44753	4.59086	185.337	38.5167	10.0373	55.4093	38.1037	68.5949	5.06912	12.6593	55.637	35.1454	18.2197	28.2337	17.2432	0.0182149	43.1583	1.01716	0.462866	5.12801	4.64828	58.1	10.2258	13.2993	0.630202	19.9215	13.3	37.6959	20.31	0.0418393	109.968	6.38413	3.27903	12.6965	7.56375
TCGA-IN-8663	0	28.3896	86.8616	957.339	2.69405	684.127	6.30799	41.7516	52.2419	3.24696	0.0395656	11.2184	0.0129462	12.2329	3.93373	3.46112	0.105793	1.48911	8.38178	4.17677	14.1132	57.7765	8.35718	26.9804	110.703	52.3186	8.8582	36.6737	0.469718	0	67.4117	0.975053	9.63521	1.0726	4.12428	42.871	3.15524	51.3871	1.42144	28.051	0	22.7291	18.1849	0	0.0415153	1.15278	3.22074	32.1977	5.85137
TCGA-HU-A4GP	0	4.14742	86.2132	857.258	5.90124	250.16	3.09088	42.4937	86.5622	2.0321	0.200317	15.107	0.0297935	52.8092	5.73971	25.3162	0.336212	5.12355	12.3941	13.4446	95.8205	43.8796	13.1701	16.9636	74.1458	1.18861	2.47975	33.055	0.925583	0.0627861	51.4079	4.9366	1.08074	0.710086	5.53189	12.6856	14.3532	22.023	1.93546	48.1344	0	16.238	7.0008	0.0128194	9.40114	1.89418	2.6692	8.34157	15.2755
TCGA-CG-5722	0	6.51344	240.292	562.422	4.22885	392.117	3.71847	33.5863	54.8113	2.30705	1.82496	42.2222	0.0628575	38.0464	7.03789	6.82391	0.0122298	5.0077	12.1441	35.5538	77.9414	31.2465	8.29414	20.6182	53.5507	52.6307	14.9409	17.4938	16.8729	0.0110387	47.8506	2.76158	0.737104	0.588547	7.94701	125.702	6.79041	24.3736	1.79726	23.9464	0.0265355	35.7557	23.3244	0	0.537514	6.81439	2.79917	9.76206	7.57693
TCGA-BR-6457	0	3.91964	230.241	515.369	3.9095	317.8	3.92135	55.4237	66.5746	1.38681	1.40061	30.3159	3.57859	28.0696	6.40402	4.63498	431.168	78.7495	8.12343	73.8474	48.5975	72.5667	6.17287	16.5426	53.4124	36.8722	18.7419	19.7396	29.1983	0.0273985	51.0541	1.24439	1.14853	11.8192	5.75135	84.3611	17.9767	17.7672	0.579914	22.1027	31.9267	30.519	12.7037	0	272.632	7.93583	2.88753	15.9429	7.95714
TCGA-IN-AB1X	0	30.1577	84.4838	830.357	2.89292	496.078	6.43302	46.7223	38.5306	4.13145	0.106077	16.5782	0.0231396	16.5752	4.59273	8.2787	0.0562768	1.75621	21.1006	5.32387	37.6631	43.067	10.3416	18.4016	89.5182	33.3789	7.36726	42.3552	1.47578	0.00406366	99.0112	0.944001	37.2984	1.83177	5.37055	41.6155	6.9197	49.4893	2.05765	29.2926	0	22.7986	18.4717	0.0373366	0.0309178	2.9258	2.93484	28.787	8.19319
TCGA-FP-7829	0	10.9846	147.93	806.946	5.29447	319.759	3.01561	75.1855	88.5514	4.1625	0.0588565	14.5	0.0128389	97.6261	7.53472	25.8116	1.52878	7.67437	16.7741	19.1043	162.244	55.9148	18.1373	32.5547	93.8265	4.67944	4.86039	29.4212	0.662344	1.03717	68.4123	17.392	1.66951	0.998136	7.77523	20.2108	25.9733	20.2386	4.06012	60.1918	0	28.0903	12.0758	0	0.329369	1.64052	3.62346	12.0191	18.3093
TCGA-HU-A4HB	0	3.68861	72.0549	962.922	3.75333	267.447	2.56612	41.0457	105.486	3.15247	0.102716	12.1143	0.145642	41.6884	5.05298	23.8077	4.3486	3.40113	8.19739	11.9323	86.6461	46.001	10.1274	14.9215	81.9466	1.15877	1.92278	27.1695	0.749444	0.0393491	48.7013	3.14073	1.32543	0.781968	4.99426	13.4006	15.4529	17.6665	2.26153	39.8882	0.454031	15.3676	4.65808	0.0241024	13.1189	1.42154	2.56819	5.69097	13.3553
TCGA-IP-7968	0	18.5816	120.915	987.906	2.6648	576.725	4.48024	42.4746	86.0496	2.32825	0.152551	18.0902	0.00831934	25.0955	3.90147	3.94605	0.135966	2.00795	10.5102	9.2392	34.7827	29.9484	6.92052	18.0232	69.9115	43.2187	7.50553	31.4603	1.23567	0.017532	54.1226	0.57436	6.61656	1.18968	4.34717	57.3176	4.20442	39.1974	1.33208	28.1016	0	36.6255	30.3654	0.017898	0.0622486	16.1268	2.25725	19.9727	6.61901
TCGA-BR-6454	0	5.98051	162.513	624.848	2.43936	284.649	3.66668	40.6063	56.3126	2.09782	1.37334	33.5396	0.0157674	32.7522	5.77656	5.0872	1.36823	3.83534	10.0948	26.9999	53.4539	27.4249	7.82426	13.9883	57.2815	37.3541	12.5546	18.5655	16.8673	0.0332278	40.9509	1.97921	0.957358	0.536848	5.30483	95.2641	3.7485	15.225	1.82136	22.2752	0.0532501	26.0012	18.1029	0	1.54214	5.76333	2.69011	11.2574	8.02951
TCGA-IN-AB1V	0	46.2637	106.179	784.32	3.28321	607.236	8.56547	60.1886	41.106	4.48365	0.930043	26.8302	0.0148448	31.2618	6.27257	14.6059	0.346593	2.43528	34.8385	8.93387	58.3414	49.5522	13.3383	18.7412	101.8	51.2813	13.3758	50.7343	0.639591	0.0417115	120.45	1.87894	29.1679	1.59213	7.60872	48.3132	8.53439	64.5415	2.70801	40.7537	0	35.9285	20.6773	0	0.0952071	3.56894	5.04868	30.4354	10.051
TCGA-HU-8238	0	2.34193	168.865	555.891	3.44631	536.234	5.44039	108.061	94.2245	2.82614	1.01	22.3603	18.3519	26.512	6.42197	2.5148	1729.32	275.885	5.46175	236.663	53.1016	276.644	5.00583	18.532	82.0595	40.984	26.4238	21.3351	88.8287	0.04264	53.2728	0.733734	0.523756	62.6148	3.48883	161.153	40.1262	28.8495	0.277697	27.8247	64.5299	27.457	13.7351	0	808.313	2.59441	4.48622	13.3697	6.44409
TCGA-BR-7715	0	6.5043	180.103	1521.53	4.50516	356.059	5.98415	26.108	93.1472	5.54815	3.48123	25.3815	0.03901	19.1163	6.91026	5.39467	0.643628	4.63416	8.46685	25.2195	24.6983	47.4123	10.4621	23.6039	73.8444	30.7514	17.0875	19.4154	5.54647	0.0164418	58.8228	1.9587	0.670933	2.31994	6.55412	54.1642	4.85289	18.6037	3.19451	28.6329	0.0922221	34.387	16.4589	0.0167851	1.39273	8.93404	2.79124	11.6625	10.8352
TCGA-BR-7851	0	2.85535	148.831	649.156	6.19338	398.491	6.87545	72.3475	59.2714	3.62224	2.08334	30.5443	17.1693	25.5156	6.63135	4.82096	1108.24	112.343	12.697	104.086	83.6454	136.702	5.87311	12.6829	67.808	49.0186	29.8413	27.9906	47.9337	0.0568138	63.3749	0.555961	0.957461	20.581	4.14239	109.011	22.2511	28.6421	0.436077	24.5301	34.8065	33.805	11.9156	0.0124286	510.519	5.23665	5.46657	11.1029	8.49496
TCGA-IN-7806	0	38.597	117.39	793.937	2.69002	572.817	5.50894	43.7572	28.3604	2.67762	0.438948	10.6901	0.00683943	23.0981	3.78471	4.20518	0.0425827	2.65669	15.0694	4.7243	22.9713	62.1693	9.50195	29.7385	88.4551	36.3644	10.1697	32.6813	0.535072	0.00960884	60.1165	0.758363	9.9238	1.42826	5.27091	54.3262	5.96196	30.8785	1.04819	24.2101	0	35.5901	21.8031	0	0.029243	1.27891	2.88895	22.7044	6.37076
TCGA-BR-6802	0	2.73168	127.835	1758.78	2.59674	288.247	4.9817	22.7399	193.938	4.39907	1.50705	25.3091	0.0616403	4.11106	5.45734	1.32897	2.49055	4.7267	1.49214	16.6784	10.7605	68.2949	4.25298	17.1312	80.245	63.2495	3.87745	18.9146	7.2102	0	30.3483	0.193436	0.0428344	0.27983	3.87766	36.5684	3.73268	13.4501	0.693234	36.92	1.54395	15.7605	18.3197	0	9.41103	7.04377	2.0539	11.5896	6.53164
TCGA-HU-A4GY	0	6.14744	89.3835	1214.98	6.24729	215.115	4.11662	38.3845	94.4077	3.00529	0.638298	16.2283	0.227844	55.1455	6.79086	24.634	0.387891	3.32962	12.9432	12.1139	124.943	43.2239	13.5667	15.7149	98.1046	0.233793	4.47708	36.3395	1.06563	0.253415	47.4331	5.10437	0.915351	0.721892	6.22836	11.4685	14.6348	20.8326	2.291	43.3549	0.0160309	24.0838	9.87732	0.816966	9.9448	1.53851	3.96722	10.505	14.5079
TCGA-CG-5734	0	3.73065	104.821	641.627	2.18595	335.843	3.15282	44.5116	78.0723	0.968467	0.940565	13.9898	3.19007	13.1077	2.96601	1.69338	219.392	96.7019	4.24135	63.7585	33.5537	96.1309	3.19303	9.37267	44.1874	21.841	7.63178	14.5154	41.585	0.00415751	24.8219	1.37441	0.271446	17.7735	2.45171	85.8169	11.6635	9.61252	0.243685	12.3822	26.7441	33.8836	8.23612	0	237.334	3.28323	3.26062	11.3875	3.99412
TCGA-BR-8060	0	9.46079	81.0974	695.369	4.03395	168.02	2.9203	24.7405	63.0443	2.16966	0.761421	18.2213	0.0276827	26.6886	5.33015	10.6063	0.282769	2.7013	6.363	11.9081	66.6834	30.8297	6.0322	11.1076	53.8931	25.2666	4.03107	13.5241	3.22503	0.0729224	49.4453	2.85231	0.483329	0.636215	4.70049	42.6838	6.33288	23.6247	1.49598	32.4732	0	16.3349	7.75157	0	0.347688	1.74396	1.84655	7.68791	8.76938
TCGA-CG-5720	0	5.22703	201.967	762.359	4.95575	347.464	3.93152	41.3396	87.8356	1.94016	1.38698	23.29	2.73331	25.6103	5.35397	3.5319	255.061	64.2206	10.0061	51.92	47.6523	67.9286	5.71739	15.4843	52.0984	36.9835	16.261	21.9401	33.2712	0.00724542	35.516	0.690517	0.806349	11.5539	5.70414	82.6115	11.5974	13.8286	3.04353	16.176	14.2994	39.7561	14.9727	0	144.573	6.98921	2.9381	13.8161	6.32873
TCGA-BR-7716	0	5.56467	305.948	649.291	4.50622	574.72	6.62168	45.0169	65.5992	5.64229	2.39383	60.2677	0.0585633	34.7599	9.65414	7.40126	1.33599	4.63799	12.2724	41.8452	60.2652	44.4069	12.0992	20.7285	84.7861	99.5037	20.1966	27.758	19.8205	0.0462807	72.1229	1.96032	0.568475	0.531724	7.02697	179.95	7.45391	26.5125	2.61219	39.6243	0.135975	42.2144	32.8163	0	2.77001	11.8764	3.82389	23.938	14.8791
TCGA-HU-A4GC	0	5.8479	68.0332	1215.1	3.68019	263.24	2.45295	30.725	103.039	2.37457	0.166504	12.8801	0.0204306	36.4073	5.26662	18.3934	0.662512	2.33715	7.4372	9.47866	65.6274	42.623	11.3462	16.0421	86.9653	0.595377	1.90837	28.2961	0.610002	0.0526228	40.1103	2.89226	0.812802	0.579685	4.10277	10.2519	14.6223	16.5146	1.63567	44.1919	0.0229997	17.9799	5.63642	0	2.526	1.21281	2.41082	8.56409	12.1973
TCGA-BR-7717	0	5.26828	206.711	1161.59	4.65741	455.727	4.11904	32.1327	102.024	5.36351	2.02236	21.2781	0.00661735	24.5671	6.14377	5.96197	0.0721	3.38149	6.13398	20.1175	28.7067	48.3557	11.386	25.4211	81.6968	31.3132	12.6738	22.2927	6.8051	0.0139453	49.1446	1.59207	0.217277	0.946291	6.40775	50.8083	4.94715	17.208	1.61962	35.5036	0.0223483	32.3842	23.0648	0.0569457	0.212201	7.55393	2.59123	14.7019	11.987
TCGA-BR-7704	0	8.41481	207.239	974.085	5.73848	278.432	4.90437	51.6247	67.7643	3.874	1.30308	27.8209	0.363679	65.2665	8.75551	21.1563	115.186	23.2567	19.9328	36.0112	144.842	50.7833	16.1125	30.3921	74.7208	28.096	10.1139	30.9713	14.0624	0.101307	60.2611	7.98893	2.44771	2.66865	9.61189	60.9921	25.6886	22.6035	5.27098	44.62	9.14817	34.4251	17.1158	0.0134898	47.346	4.22097	2.98317	10.7254	18.1121
TCGA-FP-7735	0	9.74945	141.072	1213.43	3.65537	320.197	2.66477	61.9843	121.061	2.67863	0.150789	10.5913	0.0164465	81.0351	5.02331	20.0238	0.310391	10.1254	11.5719	14.9997	111.12	59.205	14.0338	25.9321	94.918	0.658159	1.63614	27.7591	1.21208	0.046212	40.4237	9.35889	0.58287	0.578636	8.25674	11.4708	22.4023	12.8933	2.22898	35.113	0	24.2994	6.56975	0.0353827	7.9637	1.25943	2.29299	6.5984	16.444
TCGA-CG-5721	0	7.58671	122.536	774.993	3.27962	321.525	2.39031	16.1336	85.1139	1.44738	1.12484	22.9464	0.013145	12.1366	3.70287	3.04746	0.29156	1.33847	4.34978	19.7636	24.4378	30.9155	3.49462	10.7092	41.1946	25.1851	6.17912	14.8136	6.06593	0	32.2635	0.880017	0.130167	0.298373	3.34454	56.2595	0.609288	11.2809	0.37585	13.9382	0.0221968	21.1512	20.935	0	0.224814	4.28392	2.24269	9.38512	5.03075
TCGA-HU-A4GH	0	7.99612	87.9117	941.797	5.20429	184.361	4.23657	37.3567	87.6602	3.51814	0.0732364	14.7708	0.878668	50.8105	6.35857	22.9924	31.5929	9.27827	13.0083	17.8248	130.003	40.7026	13.738	16.9517	80.9891	1.74092	4.34938	26.0206	2.40006	0.0785563	48.5546	7.85437	1.25311	2.38428	8.09601	14.5083	18.0706	20.224	2.64025	48.3724	2.41444	18.6143	9.00947	0.30933	20.2189	1.88486	2.85174	8.82174	13.4766
TCGA-BR-7717	1	10.7972	288.624	1883.29	6.77141	523.281	4.41504	42.7248	111.349	3.80915	0.193327	21.0236	0.0948878	27.9714	5.70211	4.11565	0.113848	7.51474	24.3186	36.1077	63.8344	72.7917	8.48267	22.3904	55.5374	57.5621	8.67107	59.3168	22.9336	0.105537	47.2092	0.976029	6.37953	1.28332	6.48463	44.107	1.72617	14.1234	2.14334	20.3085	0.0133524	80.7793	64.8353	0.527361	0.997365	3.65424	5.02192	9.00565	11.5502
TCGA-IN-8663	1	10.685	375.352	706.449	5.0031	286.446	10.1282	76.4153	75.9119	9.51607	0.252299	34.6085	0	94.0161	10.3211	16.0923	0.73886	1.08967	46.1239	14.1707	138.916	22.6028	32.7842	29.7555	160.175	129.377	10.1014	46.9235	0.865818	0	268.642	0.410191	91.6829	2.21352	26.5706	160.709	0.586322	143.68	1.16843	51.5489	0.0174254	58.5799	12.8919	0.222008	0.022061	16.4201	5.94882	27.9126	24.2917
TCGA-HU-8238	1	3.54919	111.223	443.902	5.91839	508.734	6.90205	26.3427	95.61	3.57533	0.840586	35.9835	0.848064	25.2161	6.18257	4.90297	19.9163	4.79738	19.048	43.0728	76.0226	36.7813	7.30267	7.76308	57.5246	76.4933	20.6495	33.8514	24.0821	0.0805041	60.6288	0.35165	5.33978	1.50011	6.03264	75.9269	2.14766	26.0809	3.96713	31.4107	0.399943	47.3675	13.8236	0.016437	11.4253	5.75542	2.68168	7.81153	9.75575
TCGA-IP-7968	1	11.5196	482.123	590.877	9.28605	517.683	13.8413	47.6137	43.7903	7.63127	2.64934	43.6114	1.33312	53.7209	12.5854	20.0521	0.232447	5.97532	85.1945	108.91	315.24	37.6103	20.2811	20.6499	93.5437	92.5431	22.9197	75.1209	37.73	0.00511727	169.601	0.960151	20.4908	11.1615	15.4178	130.766	1.77544	68.5232	6.96527	52.4635	0.553555	69.1777	37.5066	0.344792	25.4707	11.0791	15.9	14.032	26.6573
TCGA-CG-5721	1	11.9502	291.955	1118.25	5.42528	459.734	9.63623	51.3904	144.769	6.17182	12.483	21.4948	0	48.9309	6.76452	7.64032	0.0601575	6.35181	24.0538	42.4721	62.6026	42.238	16.7849	31.5926	91.0893	14.2768	22.2321	38.3222	15.4618	0.0571563	70.9281	0.391518	6.04716	0.784932	13.2512	43.6717	0.88811	32.2048	1.13532	31.0878	0.0274792	82.5117	30.357	0.0350098	0.173946	17.3882	3.55918	11.5659	14.5584
TCGA-BR-6453	1	5.10773	180.577	1450.5	5.38385	306.521	5.00491	41.5235	88.7962	2.53664	0.897681	11.3377	0.077752	19.3455	5.4323	6.41613	0.635367	20.8839	21.2187	103.751	45.3408	52.0807	7.6782	22.6832	50.917	17.1797	9.3161	43.1303	19.5904	0.115304	46.6253	1.53628	0.819464	1.19619	8.15657	66.0232	6.72989	16.5576	0.839852	21.3378	0.0875289	47.5884	22.4315	0.018586	13.5193	6.63097	4.22053	12.9138	7.87836
TCGA-HU-A4GY	1	5.13748	126.356	789.501	4.39535	259.544	10.5012	18.804	45.0268	10.532	3.78617	29.6213	0.0508255	20.154	7.6245	15.6152	0.14586	2.87513	26.7557	49.8101	97.8357	30.4998	13.2743	14.6263	57.9399	21.9353	11.8253	28.1381	10.6538	0.03124	89.8821	0.664574	3.78135	1.66561	9.19788	61.7658	5.32913	41.1884	2.91374	43.8987	0	28.1601	9.7948	0	0.0611192	8.29895	4.83233	14.8824	14.3123
TCGA-HU-A4GP	1	3.14766	121.684	486.399	4.28312	579.092	9.60143	32.7647	78.7979	4.58059	0.232423	145.284	0.263254	16.7882	5.18762	5.23212	0.0227644	9.06753	35.7029	84.9441	180.592	51.9005	9.50943	7.55963	82.4079	110.644	21.4712	47.4114	31.1682	0.0410945	115.934	0.269257	7.37848	2.93464	9.2568	116.662	1.14587	45.8819	2.21465	28.0905	0.0296357	69.42	10.9742	0.113272	3.01407	4.81843	3.13499	5.72889	10.2075
TCGA-BR-7715	1	38.8914	372.192	1313.92	14.9966	434.341	10.9913	39.7163	49.7682	5.05533	0.441645	17.0553	0.514819	34.6283	9.50042	9.4753	0.0702915	10.2525	67.4848	27.1778	67.4859	57.9019	21.6667	24.059	96.3552	36.3665	4.58176	70.1043	20.9829	0	84.6179	0.888094	3.27155	2.38839	12.0125	38.5945	2.44433	24.5333	4.89635	29.6914	0	92.7042	16.884	0.155449	0.0965434	4.27046	4.74505	11.9035	19.8175
TCGA-CG-5722	1	9.85239	307.742	986.896	7.92355	374.788	7.53394	27.3212	92.8185	8.50291	9.8584	17.7532	0	36.7214	8.01323	8.31898	0.0136935	9.88694	36.6861	25.011	34.474	33.3991	11.5502	20.115	78.6797	20.4665	6.55623	28.0252	6.55678	0.0329595	57.1763	0.957076	3.21569	0.998462	12.1848	92.0967	1.61357	21.0963	7.02985	23.3304	0	53.2823	54.0847	0	0.388691	4.05259	5.35147	14.9787	15.2176
TCGA-HU-A4GC	1	5.04376	154.922	976.02	11.1356	602.917	10.8929	63.6108	184.09	7.24363	1.44928	42.4911	1.81877	23.1902	9.03811	7.36427	30.8321	8.84729	21.7257	52.7634	50.3986	53.454	12.3701	25.6967	108.9	81.57	15.5956	48.9985	15.0233	0.0274334	48.3252	0.466876	3.85851	1.79191	2.91526	71.5294	2.89461	31.4443	1.78662	39.7894	1.36602	79.79	88.1031	0.528116	17.0378	8.32596	5.23309	19.5914	13.4749
TCGA-CG-5734	1	5.0306	141.154	613.797	3.00685	247.162	3.47686	23.81	89.5075	1.78563	1.91397	24.4157	0.711189	19.9332	4.12682	2.26702	5.15074	2.32179	9.15581	45.5951	43.9296	29.3375	5.08117	10.8826	47.41	39.6421	16.1461	22.3973	22.4697	0	33.7397	0.333107	3.15336	0.32527	4.45292	94.3957	3.63452	14.9715	0.70413	21.1459	0.215091	54.5814	19.7044	0	2.68907	8.00561	2.36947	11.9289	5.96637
TCGA-IN-AB1V	1	10.2301	121.436	687.467	3.57902	385.394	10.2512	54.3549	77.6185	6.54435	0.51773	37.2927	0.00736549	18.2663	7.04817	7.76443	0.363997	2.19438	19.5741	26.2457	63.5048	34.4869	14.5338	19.7998	86.2003	81.3972	15.9189	23.9679	10.3303	0.0310437	105.374	1.23274	9.6583	3.90381	6.90761	103.857	3.12767	58.496	3.34431	40.827	0.0124375	43.5294	44.893	0.0950757	1.66909	10.8215	5.39193	22.2742	8.82286
TCGA-BR-7851	1	9.6369	367.15	789.017	18.0625	582.469	15.942	31.0855	108.52	7.88502	2.72535	30.9409	0.891762	62.6714	16.2338	15.5046	0.116722	32.6827	49.0875	59.8544	272.095	66.1928	18.6703	25.2437	99.8094	42.5146	18.1493	40.279	60.5279	0.0341687	152.819	0.797142	11.1545	6.95582	9.8276	107.108	5.3456	57.181	1.44642	48.8359	0.0821369	56.7428	16.5413	0.122088	0.641255	7.20423	5.61787	7.53678	18.6662
TCGA-FP-7829	1	23.4116	572.024	895.124	11.3877	732.823	24.323	67.5182	100.49	7.04169	0.0387664	47.0714	0.21564	36.9405	14.1323	13.153	0.108592	3.87481	31.2769	89.9802	140.318	76.5892	26.7803	32.8217	95.8731	82.9997	26.4424	73.3647	51.1718	0.0801946	133.531	0.610367	20.3885	0.748609	14.8702	82.76	1.42247	45.4697	1.5233	48.8275	0	79.1282	46.1169	0.272897	0.230501	32.9585	2.86967	19.4811	40.9207
TCGA-BR-7716	1	17.5169	608.632	720.975	6.91353	949.19	9.66141	112.617	53.7597	6.14499	4.51896	25.7431	2.29422	125.238	8.3493	12.4257	50.3319	19.3671	34.4115	73.2135	117.408	70.1002	19.7422	29.6099	107.845	48.8568	18.1326	32.1382	29.6059	0	125.022	0.194209	23.375	1.19654	14.8282	192.704	4.01528	41.0112	1.16029	34.1122	0.212738	66.8321	29.3522	0.0570607	4.6495	8.64374	6.40394	43.5368	38.1885
TCGA-BR-6454	1	8.02875	395.563	524.157	4.43062	534.172	7.90963	51.402	98.279	7.86793	7.30652	50.5946	0.187511	66.4422	16.2283	14.4053	0.49252	5.98867	35.9784	50.219	94.3933	48.3887	15.7518	28.697	79.4417	101.619	26.0321	28.602	24.941	0.0246973	100.271	0.318736	1.31932	2.12812	13.8742	107.385	3.73239	30.212	20.0518	45.0002	0.435372	56.3575	48.574	0.126065	0.864368	12.5224	5.55802	17.5183	22.5612
TCGA-BR-6457	1	10.8058	337.718	924.551	8.01145	376.946	5.70224	48.9069	81.453	3.14743	1.32751	21.6095	0.0103422	55.0659	6.76509	12.1301	0.599644	8.03462	30.5246	39.4195	103.283	35.142	9.28057	26.3818	57.986	18.4271	9.65256	30.6433	13.4148	0.210685	64.3776	3.87301	2.16146	1.09161	7.52457	39.4844	6.77312	20.6709	3.51306	32.7677	0	64.86	19.914	0.02225	1.13866	11.7231	2.82166	15.995	10.8733
TCGA-IN-AB1X	1	12.7828	286.968	552.628	8.22524	350.091	14.1315	25.4683	72.4813	5.55973	6.49614	43.8041	0.0146593	62.4741	14.2211	16.4944	0.0541914	2.29428	52.1847	39.6848	67.127	33.3817	20.6232	26.1446	117.283	77.9597	42.1084	37.5218	24.8816	0.00514878	181.775	0.782051	19.8682	7.65317	7.41345	84.8208	1.07402	61.7811	1.24906	74.3573	0	71.9112	26.1886	2.93301	0.0391739	7.55775	5.40426	14.6876	18.3474
TCGA-BR-7704	1	21.4694	242.402	1097.22	3.65022	572.303	11.4997	22.1271	174.942	3.27858	5.44577	11.6995	0.00928078	24.1781	6.37921	6.1488	0.0144457	22.19	29.3184	56.0261	26.9487	68.918	15.9688	44.6156	80.3618	33.0031	10.2477	59.0815	51.193	0.00651937	73.626	0.446574	3.13436	4.71881	10.7725	76.4618	0.943614	21.2217	3.36479	36.5496	0.0313433	70.1995	25.9997	0.0998324	0.0496018	6.53675	4.72234	16.2152	18.2126
TCGA-HU-A4GH	1	13.894	472.906	688.859	8.46889	759.718	12.7828	53.5342	335.942	14.7184	0.653324	145.725	0.714096	43.1268	11.073	3.77488	28.5857	2.67587	13.4462	98.091	96.0144	42.4217	11.1026	20.3666	75.8337	113.215	18.6141	39.4636	23.9647	0.463282	102.212	0.180797	3.08169	2.42103	9.57854	46.2596	1.92462	50.3806	1.19126	28.3812	1.53609	54.8142	107.209	1.12531	10.0008	11.3725	5.72606	21.6232	20.3071
TCGA-IN-7806	1	24.2002	397.599	1645.73	12.7502	530.756	12.4779	62.0144	77.6723	4.63658	0.159363	26.4592	0.424609	33.2013	14.5475	14.1561	0.075367	7.71154	60.6561	80.3262	137.976	93.0248	14.6178	27.185	105.425	81.3601	17.6218	96.7582	44.8152	0.0104656	61.1547	1.48054	2.12757	7.17782	7.8399	65.5747	7.71878	23.6277	2.67522	36.0413	0.012579	60.4905	21.3453	0.0801312	0.230917	5.63149	11.1865	23.4435	10.0081
TCGA-BR-6802	1	12.7333	264.43	725.575	6.58554	501.001	9.62527	39.2194	90.1047	3.74028	5.58817	43.7957	0	92.3604	10.0205	8.30109	0.013596	3.79924	36.7121	30.3486	138.203	35.2308	16.4256	14.8545	84.9897	58.8541	34.2459	46.6553	37.3042	0.0081812	129.239	0.341119	21.002	2.18097	19.592	111.922	6.84368	34.0587	1.3187	52.0965	0	120.84	54.9462	0.0501122	0.0497965	3.14224	4.70061	5.75286	14.6025
TCGA-CG-5720	1	2.68699	313.417	779.362	14.0168	313.613	8.25696	49.528	69.2909	3.32158	1.08704	19.5728	0.0454072	29.5453	9.00239	5.90079	4.62345	38.1583	30.0461	117.587	79.1398	103.247	8.86784	22.2951	50.4627	22.7465	11.6437	81.7858	48.2744	0.0265806	65.9529	0.41165	8.86269	1.05645	10.0175	79.7983	15.2986	25.2551	0.62319	29.5515	1.45683	85.8205	14.2262	0.0162814	45.1793	11.321	6.76869	22.9188	11.5114
TCGA-HU-A4HB	1	4.5991	159.696	796.878	5.00372	469.667	7.99537	39.8947	55.0071	8.05418	3.78719	37.7661	2.79365	24.4145	8.95403	10.4554	246.249	21.4707	20.2306	84.1341	72.8697	57.7383	11.5086	18.1845	86.6961	51.0296	24.6246	36.3593	20.6873	0.00763589	90.753	0.409348	3.35389	4.54618	7.36586	138.555	12.1737	46.0872	2.38701	39.177	11.8302	39.0468	19.2421	0.198781	112.313	10.2503	4.45674	12.2394	11.1485
TCGA-FP-7735	1	14.1488	274.149	509.282	3.79685	618.746	7.06537	21.7263	232.806	5.64609	0.579978	23.1515	0.0230029	63.9423	15.0407	8.07518	7.4048	3.43746	17.8635	47.7627	40.256	37.4553	13.5803	18.135	48.8715	38.2801	7.29317	34.3341	21.3735	0.00403966	80.9749	0.926394	2.34379	1.66431	12.6306	53.9936	4.46264	21.539	1.09839	25.5778	0.0776863	173.208	23.3398	0.0371161	1.18638	25.639	4.94031	41.778	16.8105
TCGA-BR-8060	1	5.06329	304.041	784.468	17.8617	429.325	8.75182	28.0152	95.3044	8.0568	1.05306	56.8863	0.154151	39.9416	14.618	27.0849	0.208182	6.15537	26.8126	17.8153	74.367	31.6292	19.7873	16.9883	105.573	10.7857	7.45077	50.0067	6.72386	0.777103	160.522	1.32794	10.0662	3.56077	12.2793	53.4145	3.8505	46.4155	5.15429	83.9578	0.0459356	166.463	17.4008	0.214589	0.591249	27.1373	2.85559	24.1751	48.9228
[truncated: 110 more columns]

## Sheet: Fig1B
GeneSymbol	tissue_type	DPM1	ALDH18A1	ATP6AP1	CAD	ALG6	MTHFD1	SLC35A2	COL7A1	FARSB	ALG2	GORAB	MMACHC	ERCC5	STT3A	COG2	ALDOB	DPM2	KHK	SLC39A8	MTTP	ALG8	ERCC3	RFT1	PGM2L1	DPAGT1	SLC19A1	GPR35	SSR4	ATP6AP2	CYP2R1	MMP1	ALG3	TMEM199
T16090527586	0	33.2388	69.4742	24.4392	55.5891	2.10448	11.5015	14.7553	161.626	3.35882	8.92049	24.24	2.59346	85.8818	17.9507	33.7765	71.5722	49.1173	13.4256	4.57819	0	9.73082	78.9593	4.00826	11.2078	32.2921	13.1522	84.9216	41.5654	6.96401	20.1143	55.7021	22.9277	10.8787
T16090527587	1	41.7907	34.8473	30.8501	38.4751	13.0451	16.3989	8.14404	19.5427	11.8561	22.5132	17.464	4.18649	103.876	34.8405	37.3571	3.25849	61.3489	4.46295	7.40589	0.147666	10.5207	61.2306	12.8064	7.50828	41.1517	6.54931	16.8457	42.2664	33.684	12.728	9.23327	16.5809	19.8441
T16090527596	0	22.7936	74.9636	24.7773	27.1618	1.60463	5.58486	9.79505	94.4101	3.57596	9.82466	19.9056	1.42817	164.642	8.57678	28.9841	510.102	109.751	71.7358	1.59228	40.7716	3.98777	72.7169	2.61602	4.53251	45.6403	8.97219	76.0622	33.0688	6.7402	9.78426	1.37346	8.15822	6.90417
T16090527597	1	88.3278	41.7311	32.919	21.6383	9.62933	12.7902	8.84284	12.8952	13.0617	34.0378	15.7487	4.22991	51.9781	46.3475	31.3318	2.88633	30.0649	7.87989	11.0502	10.367	15.3715	39.9329	11.5554	13.6763	27.1129	3.78436	5.36787	42.6198	116.619	9.84184	13.2406	15.0256	21.7799
T16090527598	0	17.008	15.8375	9.6564	9.16938	1.75608	4.69047	3.83713	61.2569	5.46539	6.2208	13.8395	1.75834	75.6638	9.30679	25.8504	65.7969	25.8894	8.56698	6.53466	0.387625	5.5234	137.695	1.2078	4.51179	2.64204	4.45721	6.39553	62.2971	10.8738	5.45491	18.0372	4.783	9.63685
T16090527599	1	92.8726	89.2146	83.9871	15.9229	11.2373	12.9005	85.9936	38.7092	20.5177	36.9569	41	4.30066	84.2573	64.0544	49.7375	66.1685	32.8999	2.07222	38.3961	1.3229	18.2221	28.7676	9.61807	12.8316	37.2616	4.39449	67.0537	104.292	192.649	15.8242	29.4966	31.4501	42.3301
T16090527618	0	51.0891	154.621	44.6968	22.3495	5.70521	5.98691	26.8591	23.4716	10.9318	32.9843	21.6212	1.87296	285.033	41.1028	38.5498	1249.21	104.688	53.2629	2.85386	192.243	7.45238	46.8456	5.91807	4.85649	43.4785	6.82774	121.302	49.638	34.2603	16.3662	2.64179	16.9147	24.3806
T16090527619	1	73.796	83.5202	38.2341	47.2954	12.0956	18.7733	17.9964	291.11	12.5732	31.0168	19.4073	3.62608	79.126	45.4717	39.217	1.0855	53.0553	17.9284	9.43312	4.22066	15.896	52.3432	13.4169	21.8602	64.6041	10.1547	30.8618	47.099	64.8649	8.32441	182.26	37.5605	26.4326
T16090527622	0	45.2161	11.615	9.33518	19.2148	0.933718	4.03782	5.24627	67.9033	8.71792	11.0254	15.3303	3.73967	110.361	14.4647	11.952	9.09597	48.8377	6.83265	6.60156	0.412204	5.22101	87.9671	1.28439	2.02016	12.718	7.44831	20.8805	53.2065	15.8235	2.9004	15.5845	5.08628	4.85958
T16090527623	1	63.139	68.5111	32.2376	37.1122	15.1036	22.8086	13.157	90.5381	17.1021	30.4154	17.347	8.8628	63.9107	47.1966	42.1736	4.73778	28.5934	6.34011	9.88125	0	16.007	51.0197	12.9488	28.346	34.0859	7.70951	42.6136	40.2935	81.595	12.9474	22.5485	35.9712	16.5443
T16090527632	0	10.6568	21.8144	7.9069	22.3899	0	1.74938	7.29865	135.965	2.37813	11.3686	13.5493	0.688587	143.721	6.44822	14.5248	7.21471	32.9835	10.0648	2.04724	0	0.480673	127.119	2.52261	3.90571	20.7551	21.7771	11.276	36.8826	3.58595	8.54482	4.41475	5.99385	1.23633
T16090527633	1	57.0774	45.1955	35.6095	28.3817	11.5148	15.0462	9.73372	387.816	18.8459	37.4966	15.9699	4.94124	71.884	39.7116	30.4859	27.4403	27.0065	15.6137	7.34541	15.3448	15.8966	47.1663	9.77249	18.6073	28.2536	4.56417	22.7828	62.9326	104.049	11.7746	96.6006	17.1422	21.8182
T16090527634	0	13.3209	15.6834	12.2231	36.6121	0.764107	7.38617	2.38516	82.5052	6.3416	7.21811	13.5492	2.29527	145.637	10.5912	14.6714	45.8072	117.878	16.7745	2.55902	2.02396	2.67038	121.195	9.10934	5.99282	18.3323	7.94238	26.1287	31.5889	6.47456	11.0765	7.84835	8.3247	5.13073
T16090527635	1	60.7847	62.083	36.38	31.8373	15.8571	17.4443	13.3383	55.0976	14.6034	50.5881	21.5953	3.59332	74.2148	48.6538	35.4676	3.25209	51.0883	10.3823	23.4784	1.47376	13.65	58.8213	12.303	20.9458	37.0964	7.82761	14.6617	59.7349	96.3931	17.8879	57.6482	24.7316	19.505
T16090527636	0	58.7172	165.812	43.639	32.6951	10.5155	26.9033	36.3817	10.6588	47.7804	40.5108	15.6639	7.41151	84.7753	51.0116	37.8995	64.2719	45.2185	36.0544	3.84741	139.579	20.3661	36.0097	12.1693	14.0129	41.4708	11.4142	129.846	41.0528	48.0929	19.5864	755.604	47.3614	18.3765
T16090527637	1	52.1821	163.044	33.8394	27.1566	18.3048	27.2196	29.4317	28.3522	32.844	43.0931	28.6929	11.6714	79.7561	59.9806	49.183	8.02309	37.3579	19.9828	7.64688	16.1619	23.1745	44.3798	13.5399	22.0435	50.4133	8.31529	154.582	35.7773	63.3697	24.1387	4403.25	30.102	21.7627
T16101230989	1	135.465	64.9115	55.1826	34.4673	15.1166	59.419	18.1357	104.317	25.1884	58.1865	14.0613	6.84083	73.9091	77.8551	44.2087	6.36934	86.0283	5.38002	37.434	69.6319	26.0949	29.3826	13.1719	15.3635	54.9943	6.86609	24.454	45.3858	83.5924	27.628	1492.85	35.048	25.5959
T16101230990	0	25.9824	33.8622	36.4454	30.8751	7.02237	11.5755	13.3	26.8816	8.56756	23.8514	13.3693	12.7197	94.8274	42.7172	32.1178	3.42935	121.367	7.36361	3.9931	0.835991	8.38273	47.1421	9.62354	7.46864	33.8054	7.97257	14.7705	58.7147	45.2574	9.06854	96.0366	14.9575	23.2633
T16101230997	1	174.449	122.095	61.7442	47.7001	17.816	33.7237	25.8695	24.4558	19.8002	40.0466	19.064	5.77676	34.6224	108.34	40.4086	3.37164	41.2766	20.0683	139.019	0.096112	29.521	34.7474	21.0498	8.96923	51.0115	7.03501	23.6478	89.5361	112.388	8.11529	182.528	72.3428	18.71
T16101230998	0	58.6179	79.6163	33.6286	12.1124	11.9676	16.5948	21.8546	6.39439	12.7618	42.4151	12.6723	4.96211	51.3877	68.7768	28.7485	10.2717	83.0521	5.98623	6.94483	0.558585	14.666	26.8464	9.08926	8.24116	31.8839	2.75273	20.1608	109.931	51.2012	11.2998	39.6655	19.6436	20.4724
T16101230999	1	173.057	71.8749	42.0582	7.49154	16.8543	14.5936	25.0649	11.0573	17.2165	45.808	12.8387	3.59014	33.3549	62.4165	20.3757	41.1756	46.8403	13.1261	31.8686	22.967	21.8368	24.1032	10.4088	21.222	35.3606	6.49118	15.6147	127.49	132.75	9.86077	654.284	26.772	23.5668
T16101231000	0	45.6607	48.8017	35.8842	7.67117	8.4468	11.7614	14.7513	2.02005	7.53045	28.4531	6.11869	3.90569	27.3271	57.3387	22.8459	12.8276	42.3367	3.73399	7.22619	0.272549	11.8471	16.4318	8.38944	8.10544	25.0286	1.79084	6.93491	136.307	51.5076	7.23512	20.7531	16.6318	16.5476
T16101231003	1	139.09	57.1712	50.2229	54.7663	13.1744	27.3581	57.2594	136.926	17.3885	46.2339	13.5397	7.19984	48.4381	118.732	49.0466	0.678253	75.3859	8.13319	5.91281	0.0443972	25.4458	59.3066	15.171	23.0096	69.6365	15.9786	35.4695	70.0478	118.908	8.95526	21.5631	59.6037	23.2705
T16101231004	0	68.2218	38.2499	30.4686	2.35409	4.17436	6.92548	10.3672	0.258672	7.77766	26.7555	4.52418	2.92352	18.366	21.7417	14.6869	46.5282	27.4794	4.32883	1.83345	0.0604208	9.91693	12.1869	7.21684	1.78902	17.6669	2.42726	3.02628	93.9464	32.0851	7.1329	27.0025	11.5311	10.6622
T16101231007	1	77.2515	53.4689	33.7912	18.139	17.3222	27.9393	14.0333	3.45594	11.5623	36.659	8.8364	3.87225	37.2637	62.4721	25.0093	22.4594	42.9259	7.27141	9.1741	0.782499	19.766	20.7537	11.1566	11.483	25.2354	4.12417	8.06003	97.6961	72.7848	7.50805	16.5508	21.242	17.3798
T16101231008	0	46.1368	43.2327	29.7665	9.01313	6.6551	9.11741	10.0589	3.16611	7.94043	18.6886	6.59436	4.28656	33.1838	29.992	20.5747	95.7749	70.5621	2.94288	3.38885	0.309263	10.7177	22.7886	7.38036	5.62056	22.3807	2.52128	9.44791	120.514	25.7223	8.78488	14.4848	12.8898	9.16567
T16101231009	1	83.332	91.3068	36.8589	20.1609	13.4716	17.6078	27.8959	5.24804	21.2416	49.0532	11.7965	6.21711	40.3996	88.9568	31.579	153.379	59.4384	16.8358	16.5037	23.2016	23.7144	24.5943	11.4389	10.7951	50.7675	5.49446	21.9756	141.796	54.4191	11.251	129.26	33.3401	20.8312
T16101231010	0	79.9511	41.9358	33.6265	4.47794	6.9378	8.18167	16.0318	1.07918	9.0559	34.0304	9.70308	2.32862	29.7131	43.3096	17.5863	9.25551	43.3618	5.77618	10.3557	0.241573	12.6762	18.9013	6.52355	3.77373	21.4444	2.06454	5.23272	212.052	55.5384	9.06551	24.9912	15.0745	15.6698
T16101231025	1	73.3188	102.619	49.9156	20.47	21.3058	20.9175	18.5564	49.6321	14.0929	40.856	16.0131	3.02268	86.5657	64.4687	56.4767	1.47911	59.1667	4.96189	26.5713	0.563832	17.935	33.8546	9.63605	28.0409	39.6755	4.60291	23.7184	82.5549	98.7592	17.913	499.238	51.4837	18.7861
T16101231026	0	50.8403	61.2332	37.0639	4.32875	6.07652	11.518	12.1139	0.730111	8.79368	31.7558	7.57898	3.27224	33.0982	45.5893	18.1056	2.90811	39.0495	2.7402	5.5104	0.135256	11.4211	12.1791	7.02406	4.25342	18.7913	2.29588	5.86002	118.56	41.537	9.30553	27.9288	14.1305	12.4848
T16101231027	1	119.009	48.9642	47.0831	13.0199	5.26198	15.1234	16.0031	2.94222	18.5622	36.239	13.9003	2.94343	33.0728	38.541	26.7165	2.7756	33.8228	9.41771	5.07565	3.11461	16.5607	34.2856	10.6214	9.15857	27.517	1.61689	15.0414	52.5241	172.215	9.7706	127.192	28.8239	23.4646
T16101231028	0	73.5722	51.9666	41.3204	4.70204	6.69481	11.4319	19.2538	1.25431	9.1987	34.6076	7.06412	3.37405	26.9141	42.5041	20.7385	55.0177	38.1023	4.57244	7.70623	0.137924	12.915	18.3098	7.38777	5.70936	24.2099	1.38097	7.21697	143.002	58.7931	7.55588	30.7147	16.2408	16.2081
T16101231033	1	94.0376	46.5721	74.7248	26.5789	14.4682	21.2263	19.0067	2.87364	10.1961	44.802	14.9508	3.15825	62.55	79.3332	22.9085	0.308299	32.5246	5.18496	19.1368	0.181626	17.2537	33.4451	11.5073	15.466	38.2199	4.07751	12.0692	136.614	165.902	8.30687	6.1626	33.4676	25.2708
T16101231034	0	86.1852	65.3121	44.4201	7.83151	10.4115	18.5192	23.9303	1.49809	14.2105	39.0733	10.1589	3.0211	43.5641	54.5547	25.9201	232.626	53.0372	22.1677	10.6108	36.7331	16.9603	24.1231	7.73568	6.18316	30.0676	1.69497	15.2543	131.911	88.8856	9.10835	55.4341	18.9359	20.2837
T16101231035	1	245.14	87.1817	54.2036	19.5519	14.9767	41.6117	45.3702	9.04583	24.1431	36.4761	14.3946	4.64852	36.3886	72.7028	31.7704	23.8173	63.2361	10.2778	7.47504	0.551795	20.468	36.28	13.7343	15.2236	51.8711	4.42917	23.0433	90.3801	124.415	6.42479	328.178	49.801	39.5644
T16101231036	0	57.2402	58.3823	31.4992	16.5954	9.1983	17.7162	16.7301	5.28504	12.2224	44.0159	9.32297	5.14896	51.6751	75.2931	21.7869	74.1386	58.7278	7.74333	11.5891	20.9751	14.4783	20.6433	7.77104	5.21033	28.9912	3.98128	9.69213	184.51	56.2721	5.17456	29.9429	26.1973	17.6028
T16101231037	1	60.426	115.278	43.0723	13.5793	12.478	14.2413	14.9757	2.36011	13.317	40.1379	13.7052	5.43923	68.4295	58.6753	34.9741	3299.69	54.1055	110.867	16.2915	266.218	16.8417	24.117	8.17822	5.81832	34.5256	7.86943	31.2109	97.6584	63.663	12.1405	9.11522	16.7587	20.112
T16101231038	0	41.0037	50.1537	31.598	7.0461	8.17194	12.3436	9.52733	1.2864	12.0867	29.7623	7.50066	5.91501	33.3441	42.8676	23.0634	135.46	73.3619	2.5697	2.63789	0.260792	12.5935	19.5496	10.4415	4.79291	18.7719	2.82838	3.99983	81.8061	33.5631	12.998	21.9953	9.65393	14.6028
T16101231053	1	158.287	146.652	82.197	18.8709	13.4347	31.2087	49.8393	6.71944	40.2891	55.5613	11.6429	4.52095	46.9276	77.829	27.196	27.1923	104.225	27.6202	14.7813	0.538064	38.0642	35.4456	13.7173	14.863	78.9991	6.98054	31.5881	151.756	130.899	12.9641	293.053	55.0458	32.917
T16101231054	0	84.4892	51.7669	41.9398	4.94871	9.01287	11.3549	20.4229	0.779021	10.2197	33.1099	8.91523	2.25054	33.3148	38.63	23.4725	26.0816	41.0191	5.70401	4.7202	0.805598	14.1857	23.4605	6.89786	4.42961	25.0721	1.62459	11.1679	100.803	68.5512	10.0235	40.2867	16.8261	20.8439
T16101231059	1	161.74	114.28	37.8433	7.48596	12.8223	15.6222	46.6464	0.971045	23.511	68.573	10.9944	4.66303	44.8549	51.3194	27.9416	361.833	54.2475	7.15806	12.5659	6.05004	16.8632	21.4322	11.1377	5.00462	33.2944	3.03941	34.2195	91.7145	94.0056	10.4726	62.7425	32.4092	26.8504
T16101231060	0	64.92	41.4008	33.8685	1.82426	5.68485	7.01459	13.3486	0.251003	7.43799	24.9806	4.09568	1.95402	21.8859	26.9632	15.9656	25.6553	26.2715	3.36318	1.45238	0	9.04404	14.7732	5.58284	2.11111	17.3926	1.24795	5.5289	100.73	44.8516	6.30357	21.842	10.4919	11.326
T16101231069	1	125.329	95.0333	59.5309	8.79022	13.1923	13.0709	39.1467	2.47282	10.5707	42.401	16.2976	2.71325	51.3678	56.4559	33.6518	152.223	47.9232	15.2065	16.3635	19.5391	19.2723	26.7311	8.43584	24.8396	35.4601	2.05771	19.697	159.305	154.529	9.69716	1035.37	27.7611	32.1778
T16101231070	0	106.591	88.2299	38.0648	7.24714	10.1325	12.0407	31.2608	1.07123	11.4736	43.5102	9.54822	1.91118	47.2153	59.701	25.5501	877.272	39.4366	45.1747	15.8525	132.24	16.4635	20.3652	7.48567	5.95283	30.0989	3.3882	22.2055	181.324	88.1195	7.94744	66.2191	19.6446	21.9028
T16101231071	1	87.4116	71.0969	33.25	6.05527	9.74426	9.95061	27.8337	2.01759	12.2433	46.6651	10.9578	1.90155	46.7886	52.6282	22.0232	76.1029	51.5377	9.88515	10.0451	11.1386	11.6621	21.4616	6.01255	4.86703	28.262	1.25698	18.5658	139.871	81.1079	11.0961	94.9772	17.7345	20.142
T16101231072	0	69.1318	43.0532	31.0437	2.97679	5.42003	6.24921	13.2194	0.769984	7.29065	26.8656	5.67116	1.67869	23.9272	29.9232	17.3741	24.1284	32.3112	3.61496	2.30744	0.0202776	10.6266	15.4471	6.48679	3.354	16.4904	1.93196	4.58538	89.8641	42.1836	10.0827	28.7199	11.91	13.3232
T16101231075	1	136.171	53.1719	40.4691	7.75795	13.3356	16.3461	33.1178	2.30778	17.082	42.5475	14.036	2.80024	53.2527	54.4375	21.6674	7.50037	48.9666	7.0421	8.47876	0.181944	18.395	25.1716	10.7715	9.93591	29.6667	2.99161	9.16782	117.426	124.453	9.26633	132.362	31.3024	26.9984
T16101231076	0	81.108	72.001	39.7847	4.72546	9.08549	11.2713	35.6418	2.40889	10.6117	43.5675	11.7971	1.97764	51.3945	61.3475	24.8032	14.3644	39.1659	4.83599	11.3726	0.22028	13.1947	22.0418	6.23454	7.06214	26.9175	0.974983	18.4114	119.752	90.8206	8.89073	337.349	12.5938	20.4451
T16101231081	1	115.973	81.614	56.5391	4.68299	7.64994	9.65696	49.1515	10.608	7.42182	60.4299	15.2814	1.19684	43.6838	64.734	21.4206	6.40931	55.6677	2.35582	20.6581	0.070358	10.2483	26.4186	7.06404	22.5423	30.9027	1.59238	23.8826	155.555	123.582	7.37091	3021.24	20.5465	21.0113
T16101231082	0	51.588	57.6184	30.9239	7.07211	8.09719	11.338	19.3578	0.681142	7.64378	33.1698	6.75432	3.80404	38.2978	57.2904	21.6628	11.0426	46.9541	2.02657	6.56882	0.203296	11.4264	16.2922	5.403	4.67029	24.1382	1.31725	9.77471	144.249	56.6294	7.2715	36.9528	16.2218	14.2119
T16101231083	1	245.41	76.7349	54.3338	13.8476	13.1518	27.7123	39.6121	1.41966	20.1117	26.5875	11.2098	2.8831	27.7322	46.5733	25.9331	4.58755	57.1987	18.861	8.03118	0.0229037	20.8872	25.7383	12.1084	7.25402	33.3317	1.35444	7.3785	139.445	112.979	6.76861	8.05988	42.8443	20.706
T16101231084	0	86.3365	42.7881	37.178	2.79193	6.86907	9.64156	16.9277	0.636604	8.92997	29.5982	6.68201	2.35296	24.3426	37.5412	18.7754	154.732	38.7686	4.01999	5.51576	0.0912017	13.1039	17.7693	6.96231	4.56745	20.5173	1.35071	4.77424	118.328	56.7903	8.50284	39.1894	12.6603	14.4381
T16101231101	1	282.754	99.5057	55.3139	22.0411	15.9557	27.2638	52.8823	34.9083	45.541	75.9498	13.6802	5.76105	41.8583	80.7714	32.3921	83.197	100.908	14.3678	39.4702	0.141113	15.4159	31.7664	20.2993	12.9815	44.658	7.60343	22.9878	123.994	146.502	11.2255	291.999	59.434	22.1241
T16101231102	0	130.528	128.927	58.9299	4.71065	12.1572	11.866	37.0646	0.908981	17.426	42.2352	22.6715	3.58497	49.1439	43.1785	44.8726	6.5673	39.7338	4.54785	90.6368	0.0943647	16.1729	20.4567	7.71832	10.7379	32.3228	1.79038	24.6681	96.1916	144.096	16.5718	7.75293	22.1816	27.2358
T16101231103	1	255.984	63.5335	61.5838	14.6608	12.7744	29.9411	42.583	3.0031	22.8333	25.7466	8.15603	4.10541	33.0925	59.4982	25.4227	11.9347	40.2576	25.3019	14.0579	0	15.5715	22.1588	8.80233	9.94774	37.6231	5.63737	12.0053	114.853	160.039	2.01228	674.246	44.205	23.7324
T16101231104	0	71.1904	41.3569	34.6743	2.58721	6.07048	7.74077	12.1038	0.429228	7.56693	24.7456	5.25384	2.77999	25.7622	29.3902	16.2036	78.743	29.1682	3.32188	1.7511	0.0415489	9.67006	16.3026	6.27893	3.44891	17.2277	1.57331	4.57274	104.266	42.3278	9.11162	16.3733	11.8942	12.8168
T16101231105	1	169.891	87.1115	61.3157	12.8132	13.9141	33.0597	49.4831	6.47142	23.9084	45.3348	10.0568	4.07516	61.3087	59.2541	66.6189	25.3518	66.9313	12.2127	35.6661	0.0224592	177.118	29.061	14.5093	20.5417	55.4591	2.13058	24.2821	171.021	164.87	9.19207	59.5045	66.4001	31.138
T16101231106	0	93.6075	55.765	47.2437	3.06557	6.85123	8.47896	17.4609	0.806257	8.98932	34.9789	6.07339	4.65805	29.495	40.7579	22.448	840.756	46.5965	3.32996	5.32971	0.174256	11.5875	23.5027	7.65321	3.32452	22.7561	2.44332	4.92902	85.9422	66.8924	11.6189	45.1764	14.3141	16.8788
T16101231107	1	152.069	99.0047	55.2235	7.62406	11.5622	15.7812	52.0448	6.78306	14.4546	53.9659	13.918	2.5792	67.9221	65.2028	33.1973	87.3884	77.8218	19.4564	14.5086	4.70373	31.3847	21.6428	7.05976	22.0866	30.8861	1.93876	18.6957	127.113	135.691	10.5474	230.001	54.1498	28.5677
T16101231108	0	60.9451	34.0139	39.4676	2.30818	4.75342	8.6298	9.1005	0.502206	6.30892	23.3781	5.05429	2.65174	20.2283	23.697	16.1966	101.263	34.0532	3.25755	3.18387	0.0199854	10.695	15.9533	6.70324	2.57108	13.8921	1.69806	2.68902	76.0834	36.8842	8.92961	11.6828	10.8013	12.33
T16101231109	1	128.249	88.7196	72.4277	22.7741	15.4196	44.3249	44.0845	27.6129	23.0967	58.1073	9.99023	8.90577	28.4706	82.9061	17.3969	10.5582	68.7935	10.8968	10.4241	0.0366967	22.5139	34.8196	14.9569	12.0384	34.9876	5.70146	24.73	68.3407	145.366	5.42239	2018.8	47.3185	37.1356
T16101231110	0	90.7681	56.8564	39.523	6.17	9.26243	14.7238	21.227	1.72458	12.4471	39.8106	9.44537	2.54359	41.7325	52.9442	23.7126	384.443	57.2661	19.8996	10.5728	47.6365	13.9314	24.7485	8.26108	5.68641	26.9527	1.77608	11.9845	120.506	77.9746	8.05286	42.4002	18.2662	22.8346
T16101231111	1	144.634	68.6595	51.811	8.17023	9.73652	18.2029	62.3212	8.42964	19.2775	36.2693	15.2964	4.03555	43.6542	50.3125	43.9877	22.6038	37.3827	4.47517	5.17812	0.0374583	32.8556	24.3863	9.29841	19.3216	33.7325	1.47492	10.5571	99.6898	119.182	9.9497	46.7895	38.4093	23.452
T16101231112	0	70.47	42.8581	33.9958	3.80583	7.02393	12.117	16.8205	1.03893	9.19254	32.2116	7.14409	2.66892	31.1865	45.3161	18.7888	24.9946	30.3348	4.08072	6.75544	0.19082	12.8652	17.526	7.05234	5.00712	21.2864	1.15805	6.86346	149.156	52.3322	6.26578	31.9564	14.1274	14.4406
T16101231139	1	90.4218	94.3962	42.0454	6.72448	9.51887	14.3518	31.7336	2.19641	13.7461	46.998	12.2278	2.07778	43.071	69.2916	25.5145	20.5717	46.0191	6.76453	9.84708	2.55497	15.9412	24.429	7.92612	8.67035	34.637	1.45422	18.5402	136.993	101.255	10.5855	66.0932	22.8981	22.1781
T16101231140	0	55.4731	100.684	39.8527	16.5055	13.3792	14.9595	20.5019	8.85894	15.2946	38.2119	12.5628	4.04107	71.4906	68.4722	33.4735	856.34	128.316	64.8546	8.06453	293.956	13.5248	31.2516	9.07524	7.92448	35.9019	4.32386	30.4661	108.696	68.9717	13.796	59.4832	21.3223	20.3753
T16101231165	1	121.623	52.925	69.4644	27.8936	11.1731	57.9245	27.7174	38.1984	26.3839	42.3377	12.9345	5.28822	66.4816	110.022	33.506	20.4034	80.2464	22.3475	21.2973	0.408721	27.2375	36.5106	9.41645	13.6347	41.1792	5.17353	41.3317	91.5792	129.441	10.436	683.707	35.0739	16.3795
T16101231166	0	83.0757	116.378	35.7072	5.94256	7.8805	8.78802	20.6253	2.06724	11.215	29.6658	7.92906	2.09911	54.7348	35.5658	22.244	5644.13	33.0277	265.362	9.47408	759.084	9.81572	17.5006	4.67886	3.68869	26.3204	6.47546	42.1943	111.367	74.6109	9.4412	127.9	14.3093	19.026

## Sheet: Fig1C
paired	tissue	exp	gene
TCGA-BR-6453	N	25.7931	ALG2
TCGA-BR-6453	T	24.2805	ALG2
TCGA-BR-6454	N	23.9263	ALG2
TCGA-BR-6454	T	40.4639	ALG2
TCGA-BR-6457	N	30.0458	ALG2
TCGA-BR-6457	T	28.1469	ALG2
TCGA-BR-6802	N	25.2172	ALG2
TCGA-BR-6802	T	46.3847	ALG2
TCGA-BR-7704	N	28.4538	ALG2
TCGA-BR-7704	T	51.1805	ALG2
TCGA-BR-7715	N	32.6879	ALG2
TCGA-BR-7715	T	36.9673	ALG2
TCGA-BR-7716	N	41.3892	ALG2
TCGA-BR-7716	T	45.9033	ALG2
TCGA-BR-7717	N	28.1598	ALG2
TCGA-BR-7717	T	25.8334	ALG2
TCGA-BR-7851	N	26.1595	ALG2
TCGA-BR-7851	T	49.8348	ALG2
TCGA-BR-8060	N	16.8404	ALG2
TCGA-BR-8060	T	43.6561	ALG2
TCGA-CG-5720	N	25.9563	ALG2
TCGA-CG-5720	T	36.0546	ALG2
TCGA-CG-5721	N	17.9764	ALG2
TCGA-CG-5721	T	44.2254	ALG2
TCGA-CG-5722	N	29.7883	ALG2
TCGA-CG-5722	T	43.5182	ALG2
TCGA-CG-5734	N	17.2867	ALG2
TCGA-CG-5734	T	26.9586	ALG2
TCGA-FP-7735	N	19.0715	ALG2
TCGA-FP-7735	T	46.975	ALG2
TCGA-FP-7829	N	20.5876	ALG2
TCGA-FP-7829	T	61.0456	ALG2
TCGA-HU-8238	N	25.2048	ALG2
TCGA-HU-8238	T	48.7393	ALG2
TCGA-HU-A4GC	N	16.5189	ALG2
TCGA-HU-A4GC	T	35.4933	ALG2
TCGA-HU-A4GH	N	19.1746	ALG2
TCGA-HU-A4GH	T	26.2705	ALG2
TCGA-HU-A4GP	N	17.2081	ALG2
TCGA-HU-A4GP	T	36.4029	ALG2
TCGA-HU-A4GY	N	21.1912	ALG2
TCGA-HU-A4GY	T	22.6608	ALG2
TCGA-HU-A4HB	N	14.1182	ALG2
TCGA-HU-A4HB	T	21.4573	ALG2
TCGA-IN-7806	N	16.5368	ALG2
TCGA-IN-7806	T	34.0775	ALG2
TCGA-IN-8663	N	15.7263	ALG2
TCGA-IN-8663	T	49.163	ALG2
TCGA-IN-AB1V	N	19.0232	ALG2
TCGA-IN-AB1V	T	25.4594	ALG2
TCGA-IN-AB1X	N	16.6279	ALG2
TCGA-IN-AB1X	T	51.6636	ALG2
TCGA-IP-7968	N	23.8645	ALG2
TCGA-IP-7968	T	41.4978	ALG2
TCGA-BR-6453	N	37.6959	ALG3
TCGA-BR-6453	T	47.5884	ALG3
TCGA-BR-6454	N	26.0012	ALG3
TCGA-BR-6454	T	56.3575	ALG3
TCGA-BR-6457	N	30.519	ALG3
TCGA-BR-6457	T	64.86	ALG3
TCGA-BR-6802	N	15.7605	ALG3
TCGA-BR-6802	T	120.84	ALG3
TCGA-BR-7704	N	34.4251	ALG3
TCGA-BR-7704	T	70.1995	ALG3
TCGA-BR-7715	N	34.387	ALG3
TCGA-BR-7715	T	92.7042	ALG3
TCGA-BR-7716	N	42.2144	ALG3
TCGA-BR-7716	T	66.8321	ALG3
TCGA-BR-7717	N	32.3842	ALG3
TCGA-BR-7717	T	80.7793	ALG3
TCGA-BR-7851	N	33.805	ALG3
TCGA-BR-7851	T	56.7428	ALG3
TCGA-BR-8060	N	16.3349	ALG3
TCGA-BR-8060	T	166.463	ALG3
TCGA-CG-5720	N	39.7561	ALG3
TCGA-CG-5720	T	85.8205	ALG3
TCGA-CG-5721	N	21.1512	ALG3
TCGA-CG-5721	T	82.5117	ALG3
TCGA-CG-5722	N	35.7557	ALG3
TCGA-CG-5722	T	53.2823	ALG3
TCGA-CG-5734	N	33.8836	ALG3
TCGA-CG-5734	T	54.5814	ALG3
TCGA-FP-7735	N	24.2994	ALG3
TCGA-FP-7735	T	173.208	ALG3
TCGA-FP-7829	N	28.0903	ALG3
TCGA-FP-7829	T	79.1282	ALG3
TCGA-HU-8238	N	27.457	ALG3
TCGA-HU-8238	T	47.3675	ALG3
TCGA-HU-A4GC	N	17.9799	ALG3
TCGA-HU-A4GC	T	79.79	ALG3
TCGA-HU-A4GH	N	18.6143	ALG3
TCGA-HU-A4GH	T	54.8142	ALG3
TCGA-HU-A4GP	N	16.238	ALG3
TCGA-HU-A4GP	T	69.42	ALG3
TCGA-HU-A4GY	N	24.0838	ALG3
TCGA-HU-A4GY	T	28.1601	ALG3
TCGA-HU-A4HB	N	15.3676	ALG3
TCGA-HU-A4HB	T	39.0468	ALG3
TCGA-IN-7806	N	35.5901	ALG3
TCGA-IN-7806	T	60.4905	ALG3
TCGA-IN-8663	N	22.7291	ALG3
TCGA-IN-8663	T	58.5799	ALG3
TCGA-IN-AB1V	N	35.9285	ALG3
TCGA-IN-AB1V	T	43.5294	ALG3
TCGA-IN-AB1X	N	22.7986	ALG3
TCGA-IN-AB1X	T	71.9112	ALG3
TCGA-IP-7968	N	36.6255	ALG3
TCGA-IP-7968	T	69.1777	ALG3
TCGA-BR-6453	N	4.1787	ALG6
TCGA-BR-6453	T	5.00491	ALG6
TCGA-BR-6454	N	3.66668	ALG6
TCGA-BR-6454	T	7.90963	ALG6
TCGA-BR-6457	N	3.92135	ALG6
TCGA-BR-6457	T	5.70224	ALG6
TCGA-BR-6802	N	4.9817	ALG6
TCGA-BR-6802	T	9.62527	ALG6
TCGA-BR-7704	N	4.90437	ALG6
TCGA-BR-7704	T	11.4997	ALG6
TCGA-BR-7715	N	5.98415	ALG6
TCGA-BR-7715	T	10.9913	ALG6
TCGA-BR-7716	N	6.62168	ALG6
TCGA-BR-7716	T	9.66141	ALG6
TCGA-BR-7717	N	4.11904	ALG6
TCGA-BR-7717	T	4.41504	ALG6
TCGA-BR-7851	N	6.87545	ALG6
TCGA-BR-7851	T	15.942	ALG6
TCGA-BR-8060	N	2.9203	ALG6
TCGA-BR-8060	T	8.75182	ALG6
TCGA-CG-5720	N	3.93152	ALG6
TCGA-CG-5720	T	8.25696	ALG6
TCGA-CG-5721	N	2.39031	ALG6
TCGA-CG-5721	T	9.63623	ALG6
TCGA-CG-5722	N	3.71847	ALG6
TCGA-CG-5722	T	7.53394	ALG6
TCGA-CG-5734	N	3.15282	ALG6
TCGA-CG-5734	T	3.47686	ALG6
TCGA-FP-7735	N	2.66477	ALG6
TCGA-FP-7735	T	7.06537	ALG6
TCGA-FP-7829	N	3.01561	ALG6
TCGA-FP-7829	T	24.323	ALG6
TCGA-HU-8238	N	5.44039	ALG6
TCGA-HU-8238	T	6.90205	ALG6
TCGA-HU-A4GC	N	2.45295	ALG6
TCGA-HU-A4GC	T	10.8929	ALG6
TCGA-HU-A4GH	N	4.23657	ALG6
TCGA-HU-A4GH	T	12.7828	ALG6
TCGA-HU-A4GP	N	3.09088	ALG6
TCGA-HU-A4GP	T	9.60143	ALG6
TCGA-HU-A4GY	N	4.11662	ALG6
TCGA-HU-A4GY	T	10.5012	ALG6
TCGA-HU-A4HB	N	2.56612	ALG6
TCGA-HU-A4HB	T	7.99537	ALG6
TCGA-IN-7806	N	5.50894	ALG6
TCGA-IN-7806	T	12.4779	ALG6
TCGA-IN-8663	N	6.30799	ALG6
TCGA-IN-8663	T	10.1282	ALG6
TCGA-IN-AB1V	N	8.56547	ALG6
TCGA-IN-AB1V	T	10.2512	ALG6
TCGA-IN-AB1X	N	6.43302	ALG6
TCGA-IN-AB1X	T	14.1315	ALG6
TCGA-IP-7968	N	4.48024	ALG6
TCGA-IP-7968	T	13.8413	ALG6
TCGA-BR-6453	N	15.1331	ALG8
TCGA-BR-6453	T	20.4711	ALG8
TCGA-BR-6454	N	12.7311	ALG8
TCGA-BR-6454	T	28.2016	ALG8
TCGA-BR-6457	N	13.6904	ALG8
TCGA-BR-6457	T	43.5791	ALG8
TCGA-BR-6802	N	12.5328	ALG8
TCGA-BR-6802	T	29.2735	ALG8
TCGA-BR-7704	N	14.3963	ALG8
TCGA-BR-7704	T	53.985	ALG8
TCGA-BR-7715	N	18.0697	ALG8
TCGA-BR-7715	T	43.3932	ALG8
TCGA-BR-7716	N	13.1445	ALG8
TCGA-BR-7716	T	24.2227	ALG8
TCGA-BR-7717	N	18.1055	ALG8
TCGA-BR-7717	T	42.1319	ALG8
TCGA-BR-7851	N	15.497	ALG8
TCGA-BR-7851	T	21.4078	ALG8
TCGA-BR-8060	N	10.1452	ALG8
TCGA-BR-8060	T	39.3771	ALG8
TCGA-CG-5720	N	12.1859	ALG8
TCGA-CG-5720	T	32.4967	ALG8
TCGA-CG-5721	N	10.0967	ALG8
TCGA-CG-5721	T	20.9415	ALG8
TCGA-CG-5722	N	12.0177	ALG8
TCGA-CG-5722	T	26.539	ALG8
TCGA-CG-5734	N	10.3598	ALG8
TCGA-CG-5734	T	15.294	ALG8
TCGA-FP-7735	N	11.3391	ALG8
TCGA-FP-7735	T	20.0553	ALG8
TCGA-FP-7829	N	11.3012	ALG8
TCGA-FP-7829	T	26.2579	ALG8
TCGA-HU-8238	N	9.09698	ALG8
TCGA-HU-8238	T	18.3598	ALG8
TCGA-HU-A4GC	N	9.40206	ALG8
TCGA-HU-A4GC	T	74.9227	ALG8
TCGA-HU-A4GH	N	10.6403	ALG8
TCGA-HU-A4GH	T	19.1579	ALG8
TCGA-HU-A4GP	N	9.22362	ALG8
TCGA-HU-A4GP	T	21.6843	ALG8
TCGA-HU-A4GY	N	15.7438	ALG8
TCGA-HU-A4GY	T	22.0607	ALG8
TCGA-HU-A4HB	N	8.11783	ALG8
TCGA-HU-A4HB	T	26.2763	ALG8
TCGA-IN-7806	N	11.7429	ALG8
TCGA-IN-7806	T	41.7358	ALG8
TCGA-IN-8663	N	12.2839	ALG8
TCGA-IN-8663	T	45.5721	ALG8
TCGA-IN-AB1V	N	14.3586	ALG8
TCGA-IN-AB1V	T	16.7013	ALG8
TCGA-IN-AB1X	N	10.8811	ALG8
TCGA-IN-AB1X	T	24.0653	ALG8
TCGA-IP-7968	N	13.9775	ALG8
TCGA-IP-7968	T	46.9095	ALG8
TCGA-BR-6453	N	40.82	ATP6AP1
TCGA-BR-6453	T	68.1476	ATP6AP1
TCGA-BR-6454	N	49.3728	ATP6AP1
TCGA-BR-6454	T	124.969	ATP6AP1
TCGA-BR-6457	N	54.1316	ATP6AP1
TCGA-BR-6457	T	104.528	ATP6AP1
TCGA-BR-6802	N	20.4874	ATP6AP1
TCGA-BR-6802	T	113.583	ATP6AP1
TCGA-BR-7704	N	72.6484	ATP6AP1
TCGA-BR-7704	T	124.029	ATP6AP1
TCGA-BR-7715	N	45.8932	ATP6AP1
TCGA-BR-7715	T	141.276	ATP6AP1
TCGA-BR-7716	N	75.2584	ATP6AP1
TCGA-BR-7716	T	289.725	ATP6AP1
TCGA-BR-7717	N	48.3921	ATP6AP1
TCGA-BR-7717	T	83.8424	ATP6AP1
TCGA-BR-7851	N	52.8872	ATP6AP1
TCGA-BR-7851	T	103.409	ATP6AP1
TCGA-BR-8060	N	46.5387	ATP6AP1
TCGA-BR-8060	T	215.453	ATP6AP1
TCGA-CG-5720	N	57.1012	ATP6AP1
TCGA-CG-5720	T	91.1062	ATP6AP1
TCGA-CG-5721	N	38.2649	ATP6AP1
TCGA-CG-5721	T	189.792	ATP6AP1
TCGA-CG-5722	N	70.0461	ATP6AP1
TCGA-CG-5722	T	59.9358	ATP6AP1
TCGA-CG-5734	N	45.8896	ATP6AP1
TCGA-CG-5734	T	62.9652	ATP6AP1
TCGA-FP-7735	N	57.4061	ATP6AP1
TCGA-FP-7735	T	181.148	ATP6AP1
TCGA-FP-7829	N	66.9062	ATP6AP1
TCGA-FP-7829	T	173.656	ATP6AP1
TCGA-HU-8238	N	69.386	ATP6AP1
TCGA-HU-8238	T	58.6434	ATP6AP1
TCGA-HU-A4GC	N	34.5238	ATP6AP1
TCGA-HU-A4GC	T	66.8934	ATP6AP1
TCGA-HU-A4GH	N	39.7579	ATP6AP1
TCGA-HU-A4GH	T	128.281	ATP6AP1
TCGA-HU-A4GP	N	35.7755	ATP6AP1
TCGA-HU-A4GP	T	60.9443	ATP6AP1
TCGA-HU-A4GY	N	37.6736	ATP6AP1
TCGA-HU-A4GY	T	65.7651	ATP6AP1
TCGA-HU-A4HB	N	32.7846	ATP6AP1
TCGA-HU-A4HB	T	66.3812	ATP6AP1
TCGA-IN-7806	N	96.9538	ATP6AP1
TCGA-IN-7806	T	109.128	ATP6AP1
TCGA-IN-8663	N	70.7691	ATP6AP1
TCGA-IN-8663	T	284.924	ATP6AP1
TCGA-IN-AB1V	N	83.2958	ATP6AP1
TCGA-IN-AB1V	T	75.7913	ATP6AP1
TCGA-IN-AB1X	N	66.874	ATP6AP1
TCGA-IN-AB1X	T	69.5256	ATP6AP1
TCGA-IP-7968	N	92.8797	ATP6AP1
TCGA-IP-7968	T	123.199	ATP6AP1
TCGA-BR-6453	N	46.7663	ATP6AP2
TCGA-BR-6453	T	77.881	ATP6AP2
TCGA-BR-6454	N	57.7583	ATP6AP2
TCGA-BR-6454	T	217.817	ATP6AP2
TCGA-BR-6457	N	57.3561	ATP6AP2
TCGA-BR-6457	T	117.378	ATP6AP2
TCGA-BR-6802	N	57.0427	ATP6AP2
TCGA-BR-6802	T	179.219	ATP6AP2
TCGA-BR-7704	N	116.667	ATP6AP2
TCGA-BR-7704	T	191.702	ATP6AP2
TCGA-BR-7715	N	64.1933	ATP6AP2
TCGA-BR-7715	T	122.619	ATP6AP2
TCGA-BR-7716	N	101.288	ATP6AP2
TCGA-BR-7716	T	238.804	ATP6AP2
TCGA-BR-7717	N	81.4393	ATP6AP2
TCGA-BR-7717	T	78.8733	ATP6AP2
TCGA-BR-7851	N	68.9859	ATP6AP2
TCGA-BR-7851	T	155.438	ATP6AP2
TCGA-BR-8060	N	53.4035	ATP6AP2
TCGA-BR-8060	T	232.322	ATP6AP2
TCGA-CG-5720	N	47.4168	ATP6AP2
TCGA-CG-5720	T	96.26	ATP6AP2
TCGA-CG-5721	N	31.6003	ATP6AP2
TCGA-CG-5721	T	232.168	ATP6AP2
TCGA-CG-5722	N	68.189	ATP6AP2
TCGA-CG-5722	T	87.1217	ATP6AP2
TCGA-CG-5734	N	37.4015	ATP6AP2
TCGA-CG-5734	T	54.4631	ATP6AP2
TCGA-FP-7735	N	136.941	ATP6AP2
TCGA-FP-7735	T	150.73	ATP6AP2
TCGA-FP-7829	N	168.618	ATP6AP2
TCGA-FP-7829	T	182.138	ATP6AP2
TCGA-HU-8238	N	66.6852	ATP6AP2
TCGA-HU-8238	T	71.1376	ATP6AP2
TCGA-HU-A4GC	N	120.97	ATP6AP2
TCGA-HU-A4GC	T	82.0478	ATP6AP2
TCGA-HU-A4GH	N	118.172	ATP6AP2
TCGA-HU-A4GH	T	141.798	ATP6AP2
TCGA-HU-A4GP	N	120.156	ATP6AP2
TCGA-HU-A4GP	T	94.745	ATP6AP2
TCGA-HU-A4GY	N	120.03	ATP6AP2
TCGA-HU-A4GY	T	142.443	ATP6AP2
TCGA-HU-A4HB	N	118.043	ATP6AP2
TCGA-HU-A4HB	T	102.845	ATP6AP2
TCGA-IN-7806	N	73.3748	ATP6AP2
TCGA-IN-7806	T	98.7943	ATP6AP2
TCGA-IN-8663	N	97.8095	ATP6AP2
TCGA-IN-8663	T	121.445	ATP6AP2
TCGA-IN-AB1V	N	116.614	ATP6AP2
TCGA-IN-AB1V	T	108.353	ATP6AP2
TCGA-IN-AB1X	N	87.7477	ATP6AP2
TCGA-IN-AB1X	T	132.744	ATP6AP2
TCGA-IP-7968	N	83.9718	ATP6AP2
TCGA-IP-7968	T	156.306	ATP6AP2
TCGA-BR-6453	N	21.2808	DPAGT1
TCGA-BR-6453	T	23.706	DPAGT1
TCGA-BR-6454	N	16.8688	DPAGT1
TCGA-BR-6454	T	27.8425	DPAGT1
TCGA-BR-6457	N	24.2953	DPAGT1
TCGA-BR-6457	T	33.8947	DPAGT1
TCGA-BR-6802	N	8.95897	DPAGT1
TCGA-BR-6802	T	35.662	DPAGT1
TCGA-BR-7704	N	20.1044	DPAGT1
TCGA-BR-7704	T	27.9718	DPAGT1
TCGA-BR-7715	N	17.3079	DPAGT1
TCGA-BR-7715	T	47.1692	DPAGT1
TCGA-BR-7716	N	25.6073	DPAGT1
TCGA-BR-7716	T	33.1652	DPAGT1
TCGA-BR-7717	N	17.2326	DPAGT1
TCGA-BR-7717	T	33.4844	DPAGT1
TCGA-BR-7851	N	20.7514	DPAGT1
TCGA-BR-7851	T	29.2711	DPAGT1
TCGA-BR-8060	N	9.46124	DPAGT1
TCGA-BR-8060	T	20.6805	DPAGT1
TCGA-CG-5720	N	22.2501	DPAGT1
TCGA-CG-5720	T	34.7513	DPAGT1
TCGA-CG-5721	N	13.4742	DPAGT1
TCGA-CG-5721	T	30.4185	DPAGT1
TCGA-CG-5722	N	21.9467	DPAGT1
TCGA-CG-5722	T	30.4827	DPAGT1
TCGA-CG-5734	N	13.2718	DPAGT1
TCGA-CG-5734	T	24.0117	DPAGT1
TCGA-FP-7735	N	15.5015	DPAGT1
TCGA-FP-7735	T	25.8101	DPAGT1
TCGA-FP-7829	N	16.4086	DPAGT1
TCGA-FP-7829	T	72.9691	DPAGT1
TCGA-HU-8238	N	16.6646	DPAGT1
TCGA-HU-8238	T	27.9032	DPAGT1
TCGA-HU-A4GC	N	11.3419	DPAGT1
TCGA-HU-A4GC	T	25.131	DPAGT1
TCGA-HU-A4GH	N	12.2471	DPAGT1
TCGA-HU-A4GH	T	18.6791	DPAGT1
TCGA-HU-A4GP	N	11.8252	DPAGT1
TCGA-HU-A4GP	T	30.7887	DPAGT1
TCGA-HU-A4GY	N	13.0823	DPAGT1
TCGA-HU-A4GY	T	17.1417	DPAGT1
TCGA-HU-A4HB	N	9.65967	DPAGT1
TCGA-HU-A4HB	T	22.8374	DPAGT1
TCGA-IN-7806	N	16.2787	DPAGT1
TCGA-IN-7806	T	53.5896	DPAGT1
TCGA-IN-8663	N	13.3837	DPAGT1
TCGA-IN-8663	T	46.0327	DPAGT1
TCGA-IN-AB1V	N	17.9907	DPAGT1
TCGA-IN-AB1V	T	24.461	DPAGT1
TCGA-IN-AB1X	N	11.6573	DPAGT1
TCGA-IN-AB1X	T	41.387	DPAGT1
TCGA-IP-7968	N	20.292	DPAGT1
TCGA-IP-7968	T	25.5543	DPAGT1
TCGA-BR-6453	N	47.8168	DPM1
TCGA-BR-6453	T	75.2052	DPM1
TCGA-BR-6454	N	39.3458	DPM1
TCGA-BR-6454	T	209.138	DPM1
TCGA-BR-6457	N	34.3543	DPM1
TCGA-BR-6457	T	63.976	DPM1
TCGA-BR-6802	N	79.2657	DPM1
TCGA-BR-6802	T	82.4555	DPM1
TCGA-BR-7704	N	56.9823	DPM1
TCGA-BR-7704	T	188.69	DPM1
TCGA-BR-7715	N	69.7455	DPM1
TCGA-BR-7715	T	141.835	DPM1
TCGA-BR-7716	N	56.0618	DPM1
TCGA-BR-7716	T	226.512	DPM1
TCGA-BR-7717	N	69.7844	DPM1
TCGA-BR-7717	T	88.113	DPM1
TCGA-BR-7851	N	49.1303	DPM1
TCGA-BR-7851	T	81.8888	DPM1
TCGA-BR-8060	N	34.8043	DPM1
TCGA-BR-8060	T	123.844	DPM1
TCGA-CG-5720	N	43.5383	DPM1
TCGA-CG-5720	T	71.9938	DPM1
TCGA-CG-5721	N	35.504	DPM1
TCGA-CG-5721	T	73.7868	DPM1
TCGA-CG-5722	N	32.5277	DPM1
TCGA-CG-5722	T	103.907	DPM1
TCGA-CG-5734	N	44.7597	DPM1
TCGA-CG-5734	T	48.1554	DPM1
TCGA-FP-7735	N	65.8456	DPM1
TCGA-FP-7735	T	70.6246	DPM1
TCGA-FP-7829	N	62.8182	DPM1
TCGA-FP-7829	T	168.697	DPM1
TCGA-HU-8238	N	45.5257	DPM1
TCGA-HU-8238	T	56.1369	DPM1
TCGA-HU-A4GC	N	73.7064	DPM1
TCGA-HU-A4GC	T	155.461	DPM1
TCGA-HU-A4GH	N	58.5005	DPM1
TCGA-HU-A4GH	T	85.5381	DPM1
TCGA-HU-A4GP	N	62.753	DPM1
TCGA-HU-A4GP	T	80.9338	DPM1
TCGA-HU-A4GY	N	69.4818	DPM1
TCGA-HU-A4GY	T	87.5903	DPM1
TCGA-HU-A4HB	N	57.8142	DPM1
TCGA-HU-A4HB	T	100.577	DPM1
TCGA-IN-7806	N	43.9101	DPM1
TCGA-IN-7806	T	105.515	DPM1
TCGA-IN-8663	N	80.8887	DPM1
TCGA-IN-8663	T	174.138	DPM1
TCGA-IN-AB1V	N	59.3976	DPM1
TCGA-IN-AB1V	T	55.1041	DPM1
TCGA-IN-AB1X	N	54.7005	DPM1
TCGA-IN-AB1X	T	108.06	DPM1
TCGA-IP-7968	N	55.4794	DPM1
TCGA-IP-7968	T	144.766	DPM1
TCGA-BR-6453	N	28.2337	FARSB
TCGA-BR-6453	T	43.1303	FARSB
TCGA-BR-6454	N	18.5655	FARSB
TCGA-BR-6454	T	28.602	FARSB
TCGA-BR-6457	N	19.7396	FARSB
TCGA-BR-6457	T	30.6433	FARSB
TCGA-BR-6802	N	18.9146	FARSB
TCGA-BR-6802	T	46.6553	FARSB
TCGA-BR-7704	N	30.9713	FARSB
TCGA-BR-7704	T	59.0815	FARSB
TCGA-BR-7715	N	19.4154	FARSB
TCGA-BR-7715	T	70.1043	FARSB
TCGA-BR-7716	N	27.758	FARSB
TCGA-BR-7716	T	32.1382	FARSB
TCGA-BR-7717	N	22.2927	FARSB
TCGA-BR-7717	T	59.3168	FARSB
TCGA-BR-7851	N	27.9906	FARSB
TCGA-BR-7851	T	40.279	FARSB
TCGA-BR-8060	N	13.5241	FARSB
TCGA-BR-8060	T	50.0067	FARSB
TCGA-CG-5720	N	21.9401	FARSB
TCGA-CG-5720	T	81.7858	FARSB
TCGA-CG-5721	N	14.8136	FARSB
TCGA-CG-5721	T	38.3222	FARSB
TCGA-CG-5722	N	17.4938	FARSB
TCGA-CG-5722	T	28.0252	FARSB
TCGA-CG-5734	N	14.5154	FARSB
TCGA-CG-5734	T	22.3973	FARSB
TCGA-FP-7735	N	27.7591	FARSB
TCGA-FP-7735	T	34.3341	FARSB
TCGA-FP-7829	N	29.4212	FARSB
TCGA-FP-7829	T	73.3647	FARSB
TCGA-HU-8238	N	21.3351	FARSB
TCGA-HU-8238	T	33.8514	FARSB
TCGA-HU-A4GC	N	28.2961	FARSB
TCGA-HU-A4GC	T	48.9985	FARSB
TCGA-HU-A4GH	N	26.0206	FARSB
TCGA-HU-A4GH	T	39.4636	FARSB
TCGA-HU-A4GP	N	33.055	FARSB
TCGA-HU-A4GP	T	47.4114	FARSB
TCGA-HU-A4GY	N	36.3395	FARSB
TCGA-HU-A4GY	T	28.1381	FARSB
TCGA-HU-A4HB	N	27.1695	FARSB
TCGA-HU-A4HB	T	36.3593	FARSB
TCGA-IN-7806	N	32.6813	FARSB
TCGA-IN-7806	T	96.7582	FARSB
TCGA-IN-8663	N	36.6737	FARSB
TCGA-IN-8663	T	46.9235	FARSB
TCGA-IN-AB1V	N	50.7343	FARSB
TCGA-IN-AB1V	T	23.9679	FARSB
TCGA-IN-AB1X	N	42.3552	FARSB
TCGA-IN-AB1X	T	37.5218	FARSB
TCGA-IP-7968	N	31.4603	FARSB
TCGA-IP-7968	T	75.1209	FARSB
TCGA-BR-6453	N	9.87662	MTHFD1
TCGA-BR-6453	T	16.2243	MTHFD1
TCGA-BR-6454	N	10.3862	MTHFD1
TCGA-BR-6454	T	24.2303	MTHFD1
TCGA-BR-6457	N	10.9802	MTHFD1
TCGA-BR-6457	T	17.9908	MTHFD1
TCGA-BR-6802	N	4.55786	MTHFD1
TCGA-BR-6802	T	35.2808	MTHFD1
TCGA-BR-7704	N	15.144	MTHFD1
TCGA-BR-7704	T	39.2103	MTHFD1
TCGA-BR-7715	N	10.0098	MTHFD1
TCGA-BR-7715	T	24.1035	MTHFD1
TCGA-BR-7716	N	19.3739	MTHFD1
TCGA-BR-7716	T	21.3675	MTHFD1
TCGA-BR-7717	N	12.3012	MTHFD1
TCGA-BR-7717	T	25.9242	MTHFD1
TCGA-BR-7851	N	11.8126	MTHFD1
TCGA-BR-7851	T	36.0567	MTHFD1
TCGA-BR-8060	N	8.69168	MTHFD1
TCGA-BR-8060	T	24.8631	MTHFD1
TCGA-CG-5720	N	12.0526	MTHFD1
TCGA-CG-5720	T	38.4184	MTHFD1
TCGA-CG-5721	N	7.35251	MTHFD1
TCGA-CG-5721	T	38.2164	MTHFD1
TCGA-CG-5722	N	12.2514	MTHFD1
TCGA-CG-5722	T	20.3473	MTHFD1
TCGA-CG-5734	N	6.09284	MTHFD1
TCGA-CG-5734	T	9.22921	MTHFD1
TCGA-FP-7735	N	14.3301	MTHFD1
TCGA-FP-7735	T	19.3351	MTHFD1
TCGA-FP-7829	N	19.6874	MTHFD1
TCGA-FP-7829	T	42.6953	MTHFD1
TCGA-HU-8238	N	7.32919	MTHFD1
TCGA-HU-8238	T	16.4921	MTHFD1
TCGA-HU-A4GC	N	8.41046	MTHFD1
TCGA-HU-A4GC	T	11.0096	MTHFD1
TCGA-HU-A4GH	N	10.1598	MTHFD1
TCGA-HU-A4GH	T	10.6745	MTHFD1
TCGA-HU-A4GP	N	9.90348	MTHFD1
TCGA-HU-A4GP	T	22.7829	MTHFD1
TCGA-HU-A4GY	N	10.334	MTHFD1
TCGA-HU-A4GY	T	19.5897	MTHFD1
TCGA-HU-A4HB	N	8.3311	MTHFD1
TCGA-HU-A4HB	T	19.3341	MTHFD1
TCGA-IN-7806	N	16.3165	MTHFD1
TCGA-IN-7806	T	32.0729	MTHFD1
TCGA-IN-8663	N	11.6786	MTHFD1
TCGA-IN-8663	T	29.6347	MTHFD1
TCGA-IN-AB1V	N	22.3477	MTHFD1
TCGA-IN-AB1V	T	12.3685	MTHFD1
TCGA-IN-AB1X	N	16.6485	MTHFD1
TCGA-IN-AB1X	T	35.4682	MTHFD1
TCGA-IP-7968	N	10.7349	MTHFD1
TCGA-IP-7968	T	48.0265	MTHFD1
TCGA-BR-6453	N	2.09498	PGM2L1
TCGA-BR-6453	T	4.78131	PGM2L1
TCGA-BR-6454	N	2.15582	PGM2L1
TCGA-BR-6454	T	2.70638	PGM2L1
TCGA-BR-6457	N	1.17374	PGM2L1
TCGA-BR-6457	T	7.5439	PGM2L1
TCGA-BR-6802	N	0.746008	PGM2L1
TCGA-BR-6802	T	4.75431	PGM2L1
TCGA-BR-7704	N	3.62208	PGM2L1
TCGA-BR-7704	T	7.52251	PGM2L1
TCGA-BR-7715	N	2.55712	PGM2L1
TCGA-BR-7715	T	5.69001	PGM2L1
TCGA-BR-7716	N	3.33792	PGM2L1
TCGA-BR-7716	T	8.34588	PGM2L1
TCGA-BR-7717	N	2.46322	PGM2L1
TCGA-BR-7717	T	12.1564	PGM2L1
TCGA-BR-7851	N	2.13531	PGM2L1
TCGA-BR-7851	T	9.5145	PGM2L1
TCGA-BR-8060	N	2.29543	PGM2L1
TCGA-BR-8060	T	15.3225	PGM2L1
TCGA-CG-5720	N	1.35627	PGM2L1
TCGA-CG-5720	T	6.14402	PGM2L1
TCGA-CG-5721	N	1.15232	PGM2L1
TCGA-CG-5721	T	2.15046	PGM2L1
TCGA-CG-5722	N	2.28222	PGM2L1
TCGA-CG-5722	T	2.43258	PGM2L1
TCGA-CG-5734	N	1.08412	PGM2L1
TCGA-CG-5734	T	2.69432	PGM2L1
TCGA-FP-7735	N	2.30785	PGM2L1
TCGA-FP-7735	T	4.60481	PGM2L1
TCGA-FP-7829	N	2.70033	PGM2L1
TCGA-FP-7829	T	13.6756	PGM2L1
TCGA-HU-8238	N	1.21337	PGM2L1
TCGA-HU-8238	T	4.46339	PGM2L1
TCGA-HU-A4GC	N	3.2924	PGM2L1
TCGA-HU-A4GC	T	33.1072	PGM2L1
TCGA-HU-A4GH	N	3.98194	PGM2L1
TCGA-HU-A4GH	T	15.315	PGM2L1
TCGA-HU-A4GP	N	5.0481	PGM2L1
TCGA-HU-A4GP	T	12.0898	PGM2L1
TCGA-HU-A4GY	N	2.58982	PGM2L1
TCGA-HU-A4GY	T	9.18111	PGM2L1
TCGA-HU-A4HB	N	3.89175	PGM2L1
TCGA-HU-A4HB	T	6.37523	PGM2L1
TCGA-IN-7806	N	0.876966	PGM2L1
TCGA-IN-7806	T	6.27192	PGM2L1
TCGA-IN-8663	N	0.516632	PGM2L1
TCGA-IN-8663	T	12.2258	PGM2L1
TCGA-IN-AB1V	N	2.63179	PGM2L1
TCGA-IN-AB1V	T	9.03944	PGM2L1
TCGA-IN-AB1X	N	1.37376	PGM2L1
TCGA-IN-AB1X	T	9.03382	PGM2L1
TCGA-IP-7968	N	1.92663	PGM2L1
TCGA-IP-7968	T	10.8276	PGM2L1
TCGA-BR-6453	N	4.64828	RFT1
TCGA-BR-6453	T	8.15657	RFT1
TCGA-BR-6454	N	5.30483	RFT1
TCGA-BR-6454	T	13.8742	RFT1
TCGA-BR-6457	N	5.75135	RFT1
TCGA-BR-6457	T	7.52457	RFT1
TCGA-BR-6802	N	3.87766	RFT1
TCGA-BR-6802	T	19.592	RFT1
TCGA-BR-7704	N	9.61189	RFT1
TCGA-BR-7704	T	10.7725	RFT1
TCGA-BR-7715	N	6.55412	RFT1
TCGA-BR-7715	T	12.0125	RFT1
TCGA-BR-7716	N	7.02697	RFT1
TCGA-BR-7716	T	14.8282	RFT1
TCGA-BR-7717	N	6.40775	RFT1
TCGA-BR-7717	T	6.48463	RFT1
TCGA-BR-7851	N	4.14239	RFT1
TCGA-BR-7851	T	9.8276	RFT1
TCGA-BR-8060	N	4.70049	RFT1
TCGA-BR-8060	T	12.2793	RFT1
TCGA-CG-5720	N	5.70414	RFT1
TCGA-CG-5720	T	10.0175	RFT1
TCGA-CG-5721	N	3.34454	RFT1
TCGA-CG-5721	T	13.2512	RFT1
TCGA-CG-5722	N	7.94701	RFT1
TCGA-CG-5722	T	12.1848	RFT1
TCGA-CG-5734	N	2.45171	RFT1
TCGA-CG-5734	T	4.45292	RFT1
TCGA-FP-7735	N	8.25674	RFT1
TCGA-FP-7735	T	12.6306	RFT1
TCGA-FP-7829	N	7.77523	RFT1
TCGA-FP-7829	T	14.8702	RFT1
TCGA-HU-8238	N	3.48883	RFT1
TCGA-HU-8238	T	6.03264	RFT1
TCGA-HU-A4GC	N	4.10277	RFT1
TCGA-HU-A4GC	T	2.91526	RFT1
TCGA-HU-A4GH	N	8.09601	RFT1
TCGA-HU-A4GH	T	9.57854	RFT1
TCGA-HU-A4GP	N	5.53189	RFT1
TCGA-HU-A4GP	T	9.2568	RFT1
TCGA-HU-A4GY	N	6.22836	RFT1
TCGA-HU-A4GY	T	9.19788	RFT1
TCGA-HU-A4HB	N	4.99426	RFT1
TCGA-HU-A4HB	T	7.36586	RFT1
TCGA-IN-7806	N	5.27091	RFT1
TCGA-IN-7806	T	7.8399	RFT1
TCGA-IN-8663	N	4.12428	RFT1
TCGA-IN-8663	T	26.5706	RFT1
TCGA-IN-AB1V	N	7.60872	RFT1
TCGA-IN-AB1V	T	6.90761	RFT1
TCGA-IN-AB1X	N	5.37055	RFT1
TCGA-IN-AB1X	T	7.41345	RFT1
TCGA-IP-7968	N	4.34717	RFT1
TCGA-IP-7968	T	15.4178	RFT1
TCGA-BR-6453	N	21.082	SLC35A2
TCGA-BR-6453	T	23.8873	SLC35A2
TCGA-BR-6454	N	26.1187	SLC35A2
TCGA-BR-6454	T	67.3063	SLC35A2
TCGA-BR-6457	N	27.3107	SLC35A2
TCGA-BR-6457	T	34.0416	SLC35A2
TCGA-BR-6802	N	15.0309	SLC35A2
TCGA-BR-6802	T	89.2668	SLC35A2
TCGA-BR-7704	N	21.7954	SLC35A2
TCGA-BR-7704	T	49.2621	SLC35A2
TCGA-BR-7715	N	18.1914	SLC35A2
TCGA-BR-7715	T	43.9784	SLC35A2
TCGA-BR-7716	N	40.8754	SLC35A2
TCGA-BR-7716	T	89.117	SLC35A2
TCGA-BR-7717	N	21.5796	SLC35A2
TCGA-BR-7717	T	28.0237	SLC35A2
TCGA-BR-7851	N	24.9846	SLC35A2
TCGA-BR-7851	T	39.0389	SLC35A2
TCGA-BR-8060	N	10.0017	SLC35A2
TCGA-BR-8060	T	41.9605	SLC35A2
TCGA-CG-5720	N	33.1556	SLC35A2
TCGA-CG-5720	T	48.6404	SLC35A2
TCGA-CG-5721	N	15.5836	SLC35A2
TCGA-CG-5721	T	82.356	SLC35A2
TCGA-CG-5722	N	37.5126	SLC35A2
TCGA-CG-5722	T	38.7777	SLC35A2
TCGA-CG-5734	N	24.2186	SLC35A2
TCGA-CG-5734	T	36.4974	SLC35A2
TCGA-FP-7735	N	10.382	SLC35A2
TCGA-FP-7735	T	68.1657	SLC35A2
TCGA-FP-7829	N	11.0132	SLC35A2
TCGA-FP-7829	T	111.695	SLC35A2
TCGA-HU-8238	N	33.5171	SLC35A2
TCGA-HU-8238	T	41.9633	SLC35A2
TCGA-HU-A4GC	N	5.42714	SLC35A2
TCGA-HU-A4GC	T	32.241	SLC35A2
TCGA-HU-A4GH	N	7.05228	SLC35A2
TCGA-HU-A4GH	T	38.7227	SLC35A2
TCGA-HU-A4GP	N	6.712	SLC35A2
TCGA-HU-A4GP	T	72.193	SLC35A2
TCGA-HU-A4GY	N	8.16054	SLC35A2
TCGA-HU-A4GY	T	18.329	SLC35A2
TCGA-HU-A4HB	N	5.31667	SLC35A2
TCGA-HU-A4HB	T	28.4309	SLC35A2
TCGA-IN-7806	N	19.8297	SLC35A2
TCGA-IN-7806	T	33.1773	SLC35A2
TCGA-IN-8663	N	15.1394	SLC35A2
TCGA-IN-8663	T	39.1036	SLC35A2
TCGA-IN-AB1V	N	17.3463	SLC35A2
TCGA-IN-AB1V	T	26.9212	SLC35A2
TCGA-IN-AB1X	N	11.9551	SLC35A2
TCGA-IN-AB1X	T	44.9435	SLC35A2
TCGA-IP-7968	N	27.9196	SLC35A2
TCGA-IP-7968	T	57.3098	SLC35A2
TCGA-BR-6453	N	6.38413	SLC39A8
TCGA-BR-6453	T	6.63097	SLC39A8
TCGA-BR-6454	N	5.76333	SLC39A8
TCGA-BR-6454	T	12.5224	SLC39A8
TCGA-BR-6457	N	7.93583	SLC39A8
TCGA-BR-6457	T	11.7231	SLC39A8
TCGA-BR-6802	N	7.04377	SLC39A8
TCGA-BR-6802	T	3.14224	SLC39A8
TCGA-BR-7704	N	4.22097	SLC39A8
TCGA-BR-7704	T	6.53675	SLC39A8
TCGA-BR-7715	N	8.93404	SLC39A8
TCGA-BR-7715	T	4.27046	SLC39A8
TCGA-BR-7716	N	11.8764	SLC39A8
TCGA-BR-7716	T	8.64374	SLC39A8
TCGA-BR-7717	N	7.55393	SLC39A8
TCGA-BR-7717	T	3.65424	SLC39A8
TCGA-BR-7851	N	5.23665	SLC39A8
TCGA-BR-7851	T	7.20423	SLC39A8
TCGA-BR-8060	N	1.74396	SLC39A8
TCGA-BR-8060	T	27.1373	SLC39A8
TCGA-CG-5720	N	6.98921	SLC39A8
TCGA-CG-5720	T	11.321	SLC39A8
TCGA-CG-5721	N	4.28392	SLC39A8
TCGA-CG-5721	T	17.3882	SLC39A8
TCGA-CG-5722	N	6.81439	SLC39A8
TCGA-CG-5722	T	4.05259	SLC39A8
TCGA-CG-5734	N	3.28323	SLC39A8
TCGA-CG-5734	T	8.00561	SLC39A8
TCGA-FP-7735	N	1.25943	SLC39A8
TCGA-FP-7735	T	25.639	SLC39A8
TCGA-FP-7829	N	1.64052	SLC39A8
TCGA-FP-7829	T	32.9585	SLC39A8
TCGA-HU-8238	N	2.59441	SLC39A8
TCGA-HU-8238	T	5.75542	SLC39A8
TCGA-HU-A4GC	N	1.21281	SLC39A8
TCGA-HU-A4GC	T	8.32596	SLC39A8
TCGA-HU-A4GH	N	1.88486	SLC39A8
TCGA-HU-A4GH	T	11.3725	SLC39A8
TCGA-HU-A4GP	N	1.89418	SLC39A8
TCGA-HU-A4GP	T	4.81843	SLC39A8
TCGA-HU-A4GY	N	1.53851	SLC39A8
TCGA-HU-A4GY	T	8.29895	SLC39A8
TCGA-HU-A4HB	N	1.42154	SLC39A8
TCGA-HU-A4HB	T	10.2503	SLC39A8
TCGA-IN-7806	N	1.27891	SLC39A8
TCGA-IN-7806	T	5.63149	SLC39A8
TCGA-IN-8663	N	1.15278	SLC39A8
TCGA-IN-8663	T	16.4201	SLC39A8
TCGA-IN-AB1V	N	3.56894	SLC39A8
TCGA-IN-AB1V	T	10.8215	SLC39A8
TCGA-IN-AB1X	N	2.9258	SLC39A8
TCGA-IN-AB1X	T	7.55775	SLC39A8
TCGA-IP-7968	N	16.1268	SLC39A8
TCGA-IP-7968	T	11.0791	SLC39A8
TCGA-BR-6453	N	37.1548	STT3A
TCGA-BR-6453	T	46.339	STT3A
TCGA-BR-6454	N	34.0067	STT3A
TCGA-BR-6454	T	61.8671	STT3A
TCGA-BR-6457	N	43.4323	STT3A
TCGA-BR-6457	T	52.1351	STT3A
TCGA-BR-6802	N	19.8694	STT3A
TCGA-BR-6802	T	55.3889	STT3A
TCGA-BR-7704	N	41.933	STT3A
TCGA-BR-7704	T	45.7126	STT3A
TCGA-BR-7715	N	40.3043	STT3A
TCGA-BR-7715	T	66.2548	STT3A
TCGA-BR-7716	N	65.1898	STT3A
TCGA-BR-7716	T	98.8592	STT3A
TCGA-BR-7717	N	31.8765	STT3A
TCGA-BR-7717	T	64.1734	STT3A
TCGA-BR-7851	N	34.754	STT3A
TCGA-BR-7851	T	85.1539	STT3A
TCGA-BR-8060	N	20.1374	STT3A
TCGA-BR-8060	T	51.4944	STT3A
TCGA-CG-5720	N	32.2566	STT3A
TCGA-CG-5720	T	63.428	STT3A
TCGA-CG-5721	N	33.9941	STT3A
TCGA-CG-5721	T	44.596	STT3A
TCGA-CG-5722	N	57.9708	STT3A
TCGA-CG-5722	T	86.8491	STT3A
TCGA-CG-5734	N	21.5778	STT3A
TCGA-CG-5734	T	39.4	STT3A
TCGA-FP-7735	N	27.6485	STT3A
TCGA-FP-7735	T	42.6687	STT3A
TCGA-FP-7829	N	35.3812	STT3A
TCGA-FP-7829	T	162.136	STT3A
TCGA-HU-8238	N	24.8067	STT3A
TCGA-HU-8238	T	45.9387	STT3A
TCGA-HU-A4GC	N	20.9983	STT3A
TCGA-HU-A4GC	T	44.7037	STT3A
TCGA-HU-A4GH	N	23.1612	STT3A
TCGA-HU-A4GH	T	46.114	STT3A
TCGA-HU-A4GP	N	23.5125	STT3A
TCGA-HU-A4GP	T	44.178	STT3A
TCGA-HU-A4GY	N	23.5518	STT3A
TCGA-HU-A4GY	T	34.8612	STT3A
TCGA-HU-A4HB	N	21.4302	STT3A
TCGA-HU-A4HB	T	38.128	STT3A
TCGA-IN-7806	N	25.5855	STT3A
TCGA-IN-7806	T	61.176	STT3A
TCGA-IN-8663	N	19.1911	STT3A
TCGA-IN-8663	T	87.7695	STT3A
TCGA-IN-AB1V	N	29.743	STT3A
TCGA-IN-AB1V	T	38.7552	STT3A
TCGA-IN-AB1X	N	18.2868	STT3A
TCGA-IN-AB1X	T	74.4041	STT3A
TCGA-IP-7968	N	28.795	STT3A
TCGA-IP-7968	T	51.1667	STT3A
TCGA-BR-6453	N	3.97522	TMEM199
TCGA-BR-6453	T	5.52425	TMEM199
TCGA-BR-6454	N	3.95812	TMEM199
TCGA-BR-6454	T	11.8557	TMEM199
TCGA-BR-6457	N	4.23798	TMEM199
TCGA-BR-6457	T	5.74788	TMEM199
TCGA-BR-6802	N	4.79865	TMEM199
TCGA-BR-6802	T	8.80005	TMEM199
TCGA-BR-7704	N	4.88661	TMEM199
TCGA-BR-7704	T	20.3537	TMEM199
TCGA-BR-7715	N	5.76848	TMEM199
TCGA-BR-7715	T	11.1899	TMEM199
TCGA-BR-7716	N	5.71412	TMEM199
TCGA-BR-7716	T	9.43229	TMEM199
TCGA-BR-7717	N	4.95872	TMEM199
TCGA-BR-7717	T	6.07348	TMEM199
TCGA-BR-7851	N	3.86005	TMEM199
TCGA-BR-7851	T	7.39117	TMEM199
TCGA-BR-8060	N	2.97332	TMEM199
TCGA-BR-8060	T	10.7473	TMEM199
TCGA-CG-5720	N	4.1737	TMEM199
TCGA-CG-5720	T	6.53109	TMEM199
TCGA-CG-5721	N	2.92222	TMEM199
TCGA-CG-5721	T	6.77801	TMEM199
TCGA-CG-5722	N	4.0037	TMEM199
TCGA-CG-5722	T	8.14533	TMEM199
TCGA-CG-5734	N	3.33367	TMEM199
TCGA-CG-5734	T	3.49984	TMEM199
TCGA-FP-7735	N	5.31995	TMEM199
TCGA-FP-7735	T	9.16448	TMEM199
TCGA-FP-7829	N	5.0269	TMEM199
TCGA-FP-7829	T	10.5351	TMEM199
TCGA-HU-8238	N	4.56548	TMEM199
TCGA-HU-8238	T	6.97521	TMEM199
TCGA-HU-A4GC	N	3.84444	TMEM199
TCGA-HU-A4GC	T	6.77964	TMEM199
TCGA-HU-A4GH	N	4.33966	TMEM199
TCGA-HU-A4GH	T	9.0548	TMEM199
TCGA-HU-A4GP	N	3.68375	TMEM199
TCGA-HU-A4GP	T	7.24053	TMEM199
TCGA-HU-A4GY	N	4.2091	TMEM199
TCGA-HU-A4GY	T	5.39554	TMEM199
TCGA-HU-A4HB	N	3.60992	TMEM199
TCGA-HU-A4HB	T	8.35604	TMEM199
TCGA-IN-7806	N	4.02323	TMEM199
TCGA-IN-7806	T	9.40588	TMEM199
TCGA-IN-8663	N	5.17402	TMEM199
TCGA-IN-8663	T	22.3478	TMEM199
TCGA-IN-AB1V	N	5.1263	TMEM199
TCGA-IN-AB1V	T	5.23417	TMEM199
TCGA-IN-AB1X	N	4.53722	TMEM199
TCGA-IN-AB1X	T	8.87951	TMEM199
TCGA-IP-7968	N	3.3768	TMEM199
TCGA-IP-7968	T	8.73418	TMEM199

## Sheet: Fig1D
paired	tissue	exp	gene
T16090527586	N	8.92049	ALG2
T16090527586	T	22.5132	ALG2
T16090527596	N	9.82466	ALG2
T16090527596	T	34.0378	ALG2
T16090527598	N	6.2208	ALG2
T16090527598	T	36.9569	ALG2
T16090527618	N	32.9843	ALG2
T16090527618	T	31.0168	ALG2
T16090527622	N	11.0254	ALG2
T16090527622	T	30.4154	ALG2
T16090527632	N	11.3686	ALG2
T16090527632	T	37.4966	ALG2
T16090527634	N	7.21811	ALG2
T16090527634	T	50.5881	ALG2
T16090527636	N	40.5108	ALG2
T16090527636	T	43.0931	ALG2
T16101230989	T	58.1865	ALG2
T16101230989	N	23.8514	ALG2
T16101230997	T	40.0466	ALG2
T16101230997	N	42.4151	ALG2
T16101230999	T	45.808	ALG2
T16101230999	N	28.4531	ALG2
T16101231003	T	46.2339	ALG2
T16101231003	N	26.7555	ALG2
T16101231007	T	36.659	ALG2
T16101231007	N	18.6886	ALG2
T16101231009	T	49.0532	ALG2
T16101231009	N	34.0304	ALG2
T16101231025	T	40.856	ALG2
T16101231025	N	31.7558	ALG2
T16101231027	T	36.239	ALG2
T16101231027	N	34.6076	ALG2
T16101231033	T	44.802	ALG2
T16101231033	N	39.0733	ALG2
T16101231035	T	36.4761	ALG2
T16101231035	N	44.0159	ALG2
T16101231037	T	40.1379	ALG2
T16101231037	N	29.7623	ALG2
T16101231053	T	55.5613	ALG2
T16101231053	N	33.1099	ALG2
T16101231059	T	68.573	ALG2
T16101231059	N	24.9806	ALG2
T16101231069	T	42.401	ALG2
T16101231069	N	43.5102	ALG2
T16101231071	T	46.6651	ALG2
T16101231071	N	26.8656	ALG2
T16101231075	T	42.5475	ALG2
T16101231075	N	43.5675	ALG2
T16101231081	T	60.4299	ALG2
T16101231081	N	33.1698	ALG2
T16101231083	T	26.5875	ALG2
T16101231083	N	29.5982	ALG2
T16101231101	T	75.9498	ALG2
T16101231101	N	42.2352	ALG2
T16101231103	T	25.7466	ALG2
T16101231103	N	24.7456	ALG2
T16101231105	T	45.3348	ALG2
T16101231105	N	34.9789	ALG2
T16101231107	T	53.9659	ALG2
T16101231107	N	23.3781	ALG2
T16101231109	T	58.1073	ALG2
T16101231109	N	39.8106	ALG2
T16101231111	T	36.2693	ALG2
T16101231111	N	32.2116	ALG2
T16101231139	T	46.998	ALG2
T16101231139	N	38.2119	ALG2
T16101231165	T	42.3377	ALG2
T16101231165	N	29.6658	ALG2
T16090527586	N	22.9277	ALG3
T16090527586	T	16.5809	ALG3
T16090527596	N	8.15822	ALG3
T16090527596	T	15.0256	ALG3
T16090527598	N	4.783	ALG3
T16090527598	T	31.4501	ALG3
T16090527618	N	16.9147	ALG3
T16090527618	T	37.5605	ALG3
T16090527622	N	5.08628	ALG3
T16090527622	T	35.9712	ALG3
T16090527632	N	5.99385	ALG3
T16090527632	T	17.1422	ALG3
T16090527634	N	8.3247	ALG3
T16090527634	T	24.7316	ALG3
T16090527636	N	47.3614	ALG3
T16090527636	T	30.102	ALG3
T16101230989	T	35.048	ALG3
T16101230989	N	14.9575	ALG3
T16101230997	T	72.3428	ALG3
T16101230997	N	19.6436	ALG3
T16101230999	T	26.772	ALG3
T16101230999	N	16.6318	ALG3
T16101231003	T	59.6037	ALG3
T16101231003	N	11.5311	ALG3
T16101231007	T	21.242	ALG3
T16101231007	N	12.8898	ALG3
T16101231009	T	33.3401	ALG3
T16101231009	N	15.0745	ALG3
T16101231025	T	51.4837	ALG3
T16101231025	N	14.1305	ALG3
T16101231027	T	28.8239	ALG3
T16101231027	N	16.2408	ALG3
T16101231033	T	33.4676	ALG3
T16101231033	N	18.9359	ALG3
T16101231035	T	49.801	ALG3
T16101231035	N	26.1973	ALG3
T16101231037	T	16.7587	ALG3
T16101231037	N	9.65393	ALG3
T16101231053	T	55.0458	ALG3
T16101231053	N	16.8261	ALG3
T16101231059	T	32.4092	ALG3
T16101231059	N	10.4919	ALG3
T16101231069	T	27.7611	ALG3
T16101231069	N	19.6446	ALG3
T16101231071	T	17.7345	ALG3
T16101231071	N	11.91	ALG3
T16101231075	T	31.3024	ALG3
T16101231075	N	12.5938	ALG3
T16101231081	T	20.5465	ALG3
T16101231081	N	16.2218	ALG3
T16101231083	T	42.8443	ALG3
T16101231083	N	12.6603	ALG3
T16101231101	T	59.434	ALG3
T16101231101	N	22.1816	ALG3
T16101231103	T	44.205	ALG3
T16101231103	N	11.8942	ALG3
T16101231105	T	66.4001	ALG3
T16101231105	N	14.3141	ALG3
T16101231107	T	54.1498	ALG3
T16101231107	N	10.8013	ALG3
T16101231109	T	47.3185	ALG3
T16101231109	N	18.2662	ALG3
T16101231111	T	38.4093	ALG3
T16101231111	N	14.1274	ALG3
T16101231139	T	22.8981	ALG3
T16101231139	N	21.3223	ALG3
T16101231165	T	35.0739	ALG3
T16101231165	N	14.3093	ALG3
T16090527586	N	2.10448	ALG6
T16090527586	T	13.0451	ALG6
T16090527596	N	1.60463	ALG6
T16090527596	T	9.62933	ALG6
T16090527598	N	1.75608	ALG6
T16090527598	T	11.2373	ALG6
T16090527618	N	5.70521	ALG6
T16090527618	T	12.0956	ALG6
T16090527622	N	0.933718	ALG6
T16090527622	T	15.1036	ALG6
T16090527632	N	0	ALG6
T16090527632	T	11.5148	ALG6
T16090527634	N	0.764107	ALG6
T16090527634	T	15.8571	ALG6
T16090527636	N	10.5155	ALG6
T16090527636	T	18.3048	ALG6
T16101230989	T	15.1166	ALG6
T16101230989	N	7.02237	ALG6
T16101230997	T	17.816	ALG6
T16101230997	N	11.9676	ALG6
T16101230999	T	16.8543	ALG6
T16101230999	N	8.4468	ALG6
T16101231003	T	13.1744	ALG6
T16101231003	N	4.17436	ALG6
T16101231007	T	17.3222	ALG6
T16101231007	N	6.6551	ALG6
T16101231009	T	13.4716	ALG6
T16101231009	N	6.9378	ALG6
T16101231025	T	21.3058	ALG6
T16101231025	N	6.07652	ALG6
T16101231027	T	5.26198	ALG6
T16101231027	N	6.69481	ALG6
T16101231033	T	14.4682	ALG6
T16101231033	N	10.4115	ALG6
T16101231035	T	14.9767	ALG6
T16101231035	N	9.1983	ALG6
T16101231037	T	12.478	ALG6
T16101231037	N	8.17194	ALG6
T16101231053	T	13.4347	ALG6
T16101231053	N	9.01287	ALG6
T16101231059	T	12.8223	ALG6
T16101231059	N	5.68485	ALG6
T16101231069	T	13.1923	ALG6
T16101231069	N	10.1325	ALG6
T16101231071	T	9.74426	ALG6
T16101231071	N	5.42003	ALG6
T16101231075	T	13.3356	ALG6
T16101231075	N	9.08549	ALG6
T16101231081	T	7.64994	ALG6
T16101231081	N	8.09719	ALG6
T16101231083	T	13.1518	ALG6
T16101231083	N	6.86907	ALG6
T16101231101	T	15.9557	ALG6
T16101231101	N	12.1572	ALG6
T16101231103	T	12.7744	ALG6
T16101231103	N	6.07048	ALG6
T16101231105	T	13.9141	ALG6
T16101231105	N	6.85123	ALG6
T16101231107	T	11.5622	ALG6
T16101231107	N	4.75342	ALG6
T16101231109	T	15.4196	ALG6
T16101231109	N	9.26243	ALG6
T16101231111	T	9.73652	ALG6
T16101231111	N	7.02393	ALG6
T16101231139	T	9.51887	ALG6
T16101231139	N	13.3792	ALG6
T16101231165	T	11.1731	ALG6
T16101231165	N	7.8805	ALG6
T16090527586	N	9.73082	ALG8
T16090527586	T	10.5207	ALG8
T16090527596	N	3.98777	ALG8
T16090527596	T	15.3715	ALG8
T16090527598	N	5.5234	ALG8
T16090527598	T	18.2221	ALG8
T16090527618	N	7.45238	ALG8
T16090527618	T	15.896	ALG8
T16090527622	N	5.22101	ALG8
T16090527622	T	16.007	ALG8
T16090527632	N	0.480673	ALG8
T16090527632	T	15.8966	ALG8
T16090527634	N	2.67038	ALG8
T16090527634	T	13.65	ALG8
T16090527636	N	20.3661	ALG8
T16090527636	T	23.1745	ALG8
T16101230989	T	26.0949	ALG8
T16101230989	N	8.38273	ALG8
T16101230997	T	29.521	ALG8
T16101230997	N	14.666	ALG8
T16101230999	T	21.8368	ALG8
T16101230999	N	11.8471	ALG8
T16101231003	T	25.4458	ALG8
T16101231003	N	9.91693	ALG8
T16101231007	T	19.766	ALG8
T16101231007	N	10.7177	ALG8
T16101231009	T	23.7144	ALG8
T16101231009	N	12.6762	ALG8
T16101231025	T	17.935	ALG8
T16101231025	N	11.4211	ALG8
T16101231027	T	16.5607	ALG8
T16101231027	N	12.915	ALG8
T16101231033	T	17.2537	ALG8
T16101231033	N	16.9603	ALG8
T16101231035	T	20.468	ALG8
T16101231035	N	14.4783	ALG8
T16101231037	T	16.8417	ALG8
T16101231037	N	12.5935	ALG8
T16101231053	T	38.0642	ALG8
T16101231053	N	14.1857	ALG8
T16101231059	T	16.8632	ALG8
T16101231059	N	9.04404	ALG8
T16101231069	T	19.2723	ALG8
T16101231069	N	16.4635	ALG8
T16101231071	T	11.6621	ALG8
T16101231071	N	10.6266	ALG8
T16101231075	T	18.395	ALG8
T16101231075	N	13.1947	ALG8
T16101231081	T	10.2483	ALG8
T16101231081	N	11.4264	ALG8
T16101231083	T	20.8872	ALG8
T16101231083	N	13.1039	ALG8
T16101231101	T	15.4159	ALG8
T16101231101	N	16.1729	ALG8
T16101231103	T	15.5715	ALG8
T16101231103	N	9.67006	ALG8
T16101231105	T	177.118	ALG8
T16101231105	N	11.5875	ALG8
T16101231107	T	31.3847	ALG8
T16101231107	N	10.695	ALG8
T16101231109	T	22.5139	ALG8
T16101231109	N	13.9314	ALG8
T16101231111	T	32.8556	ALG8
T16101231111	N	12.8652	ALG8
T16101231139	T	15.9412	ALG8
T16101231139	N	13.5248	ALG8
T16101231165	T	27.2375	ALG8
T16101231165	N	9.81572	ALG8
T16090527586	N	24.4392	ATP6AP1
T16090527586	T	30.8501	ATP6AP1
T16090527596	N	24.7773	ATP6AP1
T16090527596	T	32.919	ATP6AP1
T16090527598	N	9.6564	ATP6AP1
T16090527598	T	83.9871	ATP6AP1
T16090527618	N	44.6968	ATP6AP1
T16090527618	T	38.2341	ATP6AP1
T16090527622	N	9.33518	ATP6AP1
T16090527622	T	32.2376	ATP6AP1
T16090527632	N	7.9069	ATP6AP1
T16090527632	T	35.6095	ATP6AP1
T16090527634	N	12.2231	ATP6AP1
T16090527634	T	36.38	ATP6AP1
T16090527636	N	43.639	ATP6AP1
T16090527636	T	33.8394	ATP6AP1
T16101230989	T	55.1826	ATP6AP1
T16101230989	N	36.4454	ATP6AP1
T16101230997	T	61.7442	ATP6AP1
T16101230997	N	33.6286	ATP6AP1
T16101230999	T	42.0582	ATP6AP1
T16101230999	N	35.8842	ATP6AP1
T16101231003	T	50.2229	ATP6AP1
T16101231003	N	30.4686	ATP6AP1
T16101231007	T	33.7912	ATP6AP1
T16101231007	N	29.7665	ATP6AP1
T16101231009	T	36.8589	ATP6AP1
T16101231009	N	33.6265	ATP6AP1
T16101231025	T	49.9156	ATP6AP1
T16101231025	N	37.0639	ATP6AP1
T16101231027	T	47.0831	ATP6AP1
T16101231027	N	41.3204	ATP6AP1
T16101231033	T	74.7248	ATP6AP1
T16101231033	N	44.4201	ATP6AP1
T16101231035	T	54.2036	ATP6AP1
T16101231035	N	31.4992	ATP6AP1
T16101231037	T	43.0723	ATP6AP1
T16101231037	N	31.598	ATP6AP1
T16101231053	T	82.197	ATP6AP1
T16101231053	N	41.9398	ATP6AP1
T16101231059	T	37.8433	ATP6AP1
T16101231059	N	33.8685	ATP6AP1
T16101231069	T	59.5309	ATP6AP1
T16101231069	N	38.0648	ATP6AP1
T16101231071	T	33.25	ATP6AP1
T16101231071	N	31.0437	ATP6AP1
T16101231075	T	40.4691	ATP6AP1
T16101231075	N	39.7847	ATP6AP1
T16101231081	T	56.5391	ATP6AP1
T16101231081	N	30.9239	ATP6AP1
T16101231083	T	54.3338	ATP6AP1
T16101231083	N	37.178	ATP6AP1
T16101231101	T	55.3139	ATP6AP1
T16101231101	N	58.9299	ATP6AP1
T16101231103	T	61.5838	ATP6AP1
T16101231103	N	34.6743	ATP6AP1
T16101231105	T	61.3157	ATP6AP1
T16101231105	N	47.2437	ATP6AP1
T16101231107	T	55.2235	ATP6AP1
T16101231107	N	39.4676	ATP6AP1
T16101231109	T	72.4277	ATP6AP1
T16101231109	N	39.523	ATP6AP1
T16101231111	T	51.811	ATP6AP1
T16101231111	N	33.9958	ATP6AP1
T16101231139	T	42.0454	ATP6AP1
T16101231139	N	39.8527	ATP6AP1
T16101231165	T	69.4644	ATP6AP1
T16101231165	N	35.7072	ATP6AP1
T16090527586	N	6.96401	ATP6AP2
T16090527586	T	33.684	ATP6AP2
T16090527596	N	6.7402	ATP6AP2
T16090527596	T	116.619	ATP6AP2
T16090527598	N	10.8738	ATP6AP2
T16090527598	T	192.649	ATP6AP2
T16090527618	N	34.2603	ATP6AP2
T16090527618	T	64.8649	ATP6AP2
T16090527622	N	15.8235	ATP6AP2
T16090527622	T	81.595	ATP6AP2
T16090527632	N	3.58595	ATP6AP2
T16090527632	T	104.049	ATP6AP2
T16090527634	N	6.47456	ATP6AP2
T16090527634	T	96.3931	ATP6AP2
T16090527636	N	48.0929	ATP6AP2
T16090527636	T	63.3697	ATP6AP2
T16101230989	T	83.5924	ATP6AP2
T16101230989	N	45.2574	ATP6AP2
T16101230997	T	112.388	ATP6AP2
T16101230997	N	51.2012	ATP6AP2
T16101230999	T	132.75	ATP6AP2
T16101230999	N	51.5076	ATP6AP2
T16101231003	T	118.908	ATP6AP2
T16101231003	N	32.0851	ATP6AP2
T16101231007	T	72.7848	ATP6AP2
T16101231007	N	25.7223	ATP6AP2
T16101231009	T	54.4191	ATP6AP2
T16101231009	N	55.5384	ATP6AP2
T16101231025	T	98.7592	ATP6AP2
T16101231025	N	41.537	ATP6AP2
T16101231027	T	172.215	ATP6AP2
T16101231027	N	58.7931	ATP6AP2
T16101231033	T	165.902	ATP6AP2
T16101231033	N	88.8856	ATP6AP2
T16101231035	T	124.415	ATP6AP2
T16101231035	N	56.2721	ATP6AP2
T16101231037	T	63.663	ATP6AP2
T16101231037	N	33.5631	ATP6AP2
T16101231053	T	130.899	ATP6AP2
T16101231053	N	68.5512	ATP6AP2
T16101231059	T	94.0056	ATP6AP2
T16101231059	N	44.8516	ATP6AP2
T16101231069	T	154.529	ATP6AP2
T16101231069	N	88.1195	ATP6AP2
T16101231071	T	81.1079	ATP6AP2
T16101231071	N	42.1836	ATP6AP2
T16101231075	T	124.453	ATP6AP2
T16101231075	N	90.8206	ATP6AP2
T16101231081	T	123.582	ATP6AP2
T16101231081	N	56.6294	ATP6AP2
T16101231083	T	112.979	ATP6AP2
T16101231083	N	56.7903	ATP6AP2
T16101231101	T	146.502	ATP6AP2
T16101231101	N	144.096	ATP6AP2
T16101231103	T	160.039	ATP6AP2
T16101231103	N	42.3278	ATP6AP2
T16101231105	T	164.87	ATP6AP2
T16101231105	N	66.8924	ATP6AP2
T16101231107	T	135.691	ATP6AP2
T16101231107	N	36.8842	ATP6AP2
T16101231109	T	145.366	ATP6AP2
T16101231109	N	77.9746	ATP6AP2
T16101231111	T	119.182	ATP6AP2
T16101231111	N	52.3322	ATP6AP2
T16101231139	T	101.255	ATP6AP2
T16101231139	N	68.9717	ATP6AP2
T16101231165	T	129.441	ATP6AP2
T16101231165	N	74.6109	ATP6AP2
T16090527586	N	32.2921	DPAGT1
T16090527586	T	41.1517	DPAGT1
T16090527596	N	45.6403	DPAGT1
T16090527596	T	27.1129	DPAGT1
T16090527598	N	2.64204	DPAGT1
T16090527598	T	37.2616	DPAGT1
T16090527618	N	43.4785	DPAGT1
T16090527618	T	64.6041	DPAGT1
T16090527622	N	12.718	DPAGT1
T16090527622	T	34.0859	DPAGT1
T16090527632	N	20.7551	DPAGT1
T16090527632	T	28.2536	DPAGT1
T16090527634	N	18.3323	DPAGT1
T16090527634	T	37.0964	DPAGT1
T16090527636	N	41.4708	DPAGT1
T16090527636	T	50.4133	DPAGT1
T16101230989	T	54.9943	DPAGT1
T16101230989	N	33.8054	DPAGT1
T16101230997	T	51.0115	DPAGT1
T16101230997	N	31.8839	DPAGT1
T16101230999	T	35.3606	DPAGT1
T16101230999	N	25.0286	DPAGT1
T16101231003	T	69.6365	DPAGT1
T16101231003	N	17.6669	DPAGT1
T16101231007	T	25.2354	DPAGT1
T16101231007	N	22.3807	DPAGT1
T16101231009	T	50.7675	DPAGT1
T16101231009	N	21.4444	DPAGT1
T16101231025	T	39.6755	DPAGT1
T16101231025	N	18.7913	DPAGT1
T16101231027	T	27.517	DPAGT1
T16101231027	N	24.2099	DPAGT1
T16101231033	T	38.2199	DPAGT1
T16101231033	N	30.0676	DPAGT1
T16101231035	T	51.8711	DPAGT1
T16101231035	N	28.9912	DPAGT1
T16101231037	T	34.5256	DPAGT1
T16101231037	N	18.7719	DPAGT1
T16101231053	T	78.9991	DPAGT1
T16101231053	N	25.0721	DPAGT1
T16101231059	T	33.2944	DPAGT1
T16101231059	N	17.3926	DPAGT1
T16101231069	T	35.4601	DPAGT1
T16101231069	N	30.0989	DPAGT1
T16101231071	T	28.262	DPAGT1
T16101231071	N	16.4904	DPAGT1
T16101231075	T	29.6667	DPAGT1
T16101231075	N	26.9175	DPAGT1
T16101231081	T	30.9027	DPAGT1
T16101231081	N	24.1382	DPAGT1
T16101231083	T	33.3317	DPAGT1
T16101231083	N	20.5173	DPAGT1
T16101231101	T	44.658	DPAGT1
T16101231101	N	32.3228	DPAGT1
T16101231103	T	37.6231	DPAGT1
T16101231103	N	17.2277	DPAGT1
T16101231105	T	55.4591	DPAGT1
T16101231105	N	22.7561	DPAGT1
T16101231107	T	30.8861	DPAGT1
T16101231107	N	13.8921	DPAGT1
T16101231109	T	34.9876	DPAGT1
T16101231109	N	26.9527	DPAGT1
T16101231111	T	33.7325	DPAGT1
T16101231111	N	21.2864	DPAGT1
T16101231139	T	34.637	DPAGT1
T16101231139	N	35.9019	DPAGT1
T16101231165	T	41.1792	DPAGT1
T16101231165	N	26.3204	DPAGT1
T16090527586	N	33.2388	DPM1
T16090527586	T	41.7907	DPM1
T16090527596	N	22.7936	DPM1
T16090527596	T	88.3278	DPM1
T16090527598	N	17.008	DPM1
T16090527598	T	92.8726	DPM1
T16090527618	N	51.0891	DPM1
T16090527618	T	73.796	DPM1
T16090527622	N	45.2161	DPM1
T16090527622	T	63.139	DPM1
T16090527632	N	10.6568	DPM1
T16090527632	T	57.0774	DPM1
T16090527634	N	13.3209	DPM1
T16090527634	T	60.7847	DPM1
T16090527636	N	58.7172	DPM1
T16090527636	T	52.1821	DPM1
T16101230989	T	135.465	DPM1
T16101230989	N	25.9824	DPM1
T16101230997	T	174.449	DPM1
T16101230997	N	58.6179	DPM1
T16101230999	T	173.057	DPM1
T16101230999	N	45.6607	DPM1
T16101231003	T	139.09	DPM1
T16101231003	N	68.2218	DPM1
T16101231007	T	77.2515	DPM1
T16101231007	N	46.1368	DPM1
T16101231009	T	83.332	DPM1
T16101231009	N	79.9511	DPM1
T16101231025	T	73.3188	DPM1
T16101231025	N	50.8403	DPM1
T16101231027	T	119.009	DPM1
T16101231027	N	73.5722	DPM1
T16101231033	T	94.0376	DPM1
T16101231033	N	86.1852	DPM1
T16101231035	T	245.14	DPM1
T16101231035	N	57.2402	DPM1
T16101231037	T	60.426	DPM1
T16101231037	N	41.0037	DPM1
T16101231053	T	158.287	DPM1
T16101231053	N	84.4892	DPM1
T16101231059	T	161.74	DPM1
T16101231059	N	64.92	DPM1
T16101231069	T	125.329	DPM1
T16101231069	N	106.591	DPM1
T16101231071	T	87.4116	DPM1
T16101231071	N	69.1318	DPM1
T16101231075	T	136.171	DPM1
T16101231075	N	81.108	DPM1
T16101231081	T	115.973	DPM1
T16101231081	N	51.588	DPM1
T16101231083	T	245.41	DPM1
T16101231083	N	86.3365	DPM1
T16101231101	T	282.754	DPM1
T16101231101	N	130.528	DPM1
T16101231103	T	255.984	DPM1
T16101231103	N	71.1904	DPM1
T16101231105	T	169.891	DPM1
T16101231105	N	93.6075	DPM1
T16101231107	T	152.069	DPM1
T16101231107	N	60.9451	DPM1
T16101231109	T	128.249	DPM1
T16101231109	N	90.7681	DPM1
T16101231111	T	144.634	DPM1
T16101231111	N	70.47	DPM1
T16101231139	T	90.4218	DPM1
T16101231139	N	55.4731	DPM1
T16101231165	T	121.623	DPM1
T16101231165	N	83.0757	DPM1
T16090527586	N	3.35882	FARSB
T16090527586	T	11.8561	FARSB
T16090527596	N	3.57596	FARSB
T16090527596	T	13.0617	FARSB
T16090527598	N	5.46539	FARSB
T16090527598	T	20.5177	FARSB
T16090527618	N	10.9318	FARSB
T16090527618	T	12.5732	FARSB
T16090527622	N	8.71792	FARSB
T16090527622	T	17.1021	FARSB
T16090527632	N	2.37813	FARSB
T16090527632	T	18.8459	FARSB
T16090527634	N	6.3416	FARSB
T16090527634	T	14.6034	FARSB
T16090527636	N	47.7804	FARSB
T16090527636	T	32.844	FARSB
T16101230989	T	25.1884	FARSB
T16101230989	N	8.56756	FARSB
T16101230997	T	19.8002	FARSB
T16101230997	N	12.7618	FARSB
T16101230999	T	17.2165	FARSB
T16101230999	N	7.53045	FARSB
T16101231003	T	17.3885	FARSB
T16101231003	N	7.77766	FARSB
T16101231007	T	11.5623	FARSB
T16101231007	N	7.94043	FARSB
T16101231009	T	21.2416	FARSB
T16101231009	N	9.0559	FARSB
T16101231025	T	14.0929	FARSB
T16101231025	N	8.79368	FARSB
T16101231027	T	18.5622	FARSB
T16101231027	N	9.1987	FARSB
T16101231033	T	10.1961	FARSB
T16101231033	N	14.2105	FARSB
T16101231035	T	24.1431	FARSB
T16101231035	N	12.2224	FARSB
T16101231037	T	13.317	FARSB
T16101231037	N	12.0867	FARSB
T16101231053	T	40.2891	FARSB
T16101231053	N	10.2197	FARSB
T16101231059	T	23.511	FARSB
T16101231059	N	7.43799	FARSB
T16101231069	T	10.5707	FARSB
T16101231069	N	11.4736	FARSB
T16101231071	T	12.2433	FARSB
T16101231071	N	7.29065	FARSB
T16101231075	T	17.082	FARSB
T16101231075	N	10.6117	FARSB
T16101231081	T	7.42182	FARSB
T16101231081	N	7.64378	FARSB
T16101231083	T	20.1117	FARSB
T16101231083	N	8.92997	FARSB
T16101231101	T	45.541	FARSB
T16101231101	N	17.426	FARSB
T16101231103	T	22.8333	FARSB
T16101231103	N	7.56693	FARSB
T16101231105	T	23.9084	FARSB
T16101231105	N	8.98932	FARSB
T16101231107	T	14.4546	FARSB
T16101231107	N	6.30892	FARSB
T16101231109	T	23.0967	FARSB
T16101231109	N	12.4471	FARSB
T16101231111	T	19.2775	FARSB
T16101231111	N	9.19254	FARSB
T16101231139	T	13.7461	FARSB
T16101231139	N	15.2946	FARSB
T16101231165	T	26.3839	FARSB
T16101231165	N	11.215	FARSB
T16090527586	N	11.5015	MTHFD1
T16090527586	T	16.3989	MTHFD1
T16090527596	N	5.58486	MTHFD1
T16090527596	T	12.7902	MTHFD1
T16090527598	N	4.69047	MTHFD1
T16090527598	T	12.9005	MTHFD1
T16090527618	N	5.98691	MTHFD1
T16090527618	T	18.7733	MTHFD1
T16090527622	N	4.03782	MTHFD1
T16090527622	T	22.8086	MTHFD1
T16090527632	N	1.74938	MTHFD1
T16090527632	T	15.0462	MTHFD1
T16090527634	N	7.38617	MTHFD1
T16090527634	T	17.4443	MTHFD1
T16090527636	N	26.9033	MTHFD1
T16090527636	T	27.2196	MTHFD1
T16101230989	T	59.419	MTHFD1
T16101230989	N	11.5755	MTHFD1
T16101230997	T	33.7237	MTHFD1
T16101230997	N	16.5948	MTHFD1
T16101230999	T	14.5936	MTHFD1
T16101230999	N	11.7614	MTHFD1
T16101231003	T	27.3581	MTHFD1
T16101231003	N	6.92548	MTHFD1
T16101231007	T	27.9393	MTHFD1
T16101231007	N	9.11741	MTHFD1
T16101231009	T	17.6078	MTHFD1
T16101231009	N	8.18167	MTHFD1
T16101231025	T	20.9175	MTHFD1
T16101231025	N	11.518	MTHFD1
T16101231027	T	15.1234	MTHFD1
T16101231027	N	11.4319	MTHFD1
T16101231033	T	21.2263	MTHFD1
T16101231033	N	18.5192	MTHFD1
T16101231035	T	41.6117	MTHFD1
T16101231035	N	17.7162	MTHFD1
T16101231037	T	14.2413	MTHFD1
T16101231037	N	12.3436	MTHFD1
T16101231053	T	31.2087	MTHFD1
T16101231053	N	11.3549	MTHFD1
T16101231059	T	15.6222	MTHFD1
T16101231059	N	7.01459	MTHFD1
T16101231069	T	13.0709	MTHFD1
T16101231069	N	12.0407	MTHFD1
T16101231071	T	9.95061	MTHFD1
T16101231071	N	6.24921	MTHFD1
T16101231075	T	16.3461	MTHFD1
T16101231075	N	11.2713	MTHFD1
T16101231081	T	9.65696	MTHFD1
T16101231081	N	11.338	MTHFD1
T16101231083	T	27.7123	MTHFD1
T16101231083	N	9.64156	MTHFD1
T16101231101	T	27.2638	MTHFD1
T16101231101	N	11.866	MTHFD1
T16101231103	T	29.9411	MTHFD1
T16101231103	N	7.74077	MTHFD1
T16101231105	T	33.0597	MTHFD1
T16101231105	N	8.47896	MTHFD1
T16101231107	T	15.7812	MTHFD1
T16101231107	N	8.6298	MTHFD1
T16101231109	T	44.3249	MTHFD1
T16101231109	N	14.7238	MTHFD1
T16101231111	T	18.2029	MTHFD1
T16101231111	N	12.117	MTHFD1
T16101231139	T	14.3518	MTHFD1
T16101231139	N	14.9595	MTHFD1
T16101231165	T	57.9245	MTHFD1
T16101231165	N	8.78802	MTHFD1
T16090527586	N	11.2078	PGM2L1
T16090527586	T	7.50828	PGM2L1
T16090527596	N	4.53251	PGM2L1
T16090527596	T	13.6763	PGM2L1
T16090527598	N	4.51179	PGM2L1
T16090527598	T	12.8316	PGM2L1
T16090527618	N	4.85649	PGM2L1
T16090527618	T	21.8602	PGM2L1
T16090527622	N	2.02016	PGM2L1
T16090527622	T	28.346	PGM2L1
T16090527632	N	3.90571	PGM2L1
T16090527632	T	18.6073	PGM2L1
T16090527634	N	5.99282	PGM2L1
T16090527634	T	20.9458	PGM2L1
T16090527636	N	14.0129	PGM2L1
T16090527636	T	22.0435	PGM2L1
T16101230989	T	15.3635	PGM2L1
T16101230989	N	7.46864	PGM2L1
T16101230997	T	8.96923	PGM2L1
T16101230997	N	8.24116	PGM2L1
T16101230999	T	21.222	PGM2L1
T16101230999	N	8.10544	PGM2L1
T16101231003	T	23.0096	PGM2L1
T16101231003	N	1.78902	PGM2L1
T16101231007	T	11.483	PGM2L1
T16101231007	N	5.62056	PGM2L1
T16101231009	T	10.7951	PGM2L1
T16101231009	N	3.77373	PGM2L1
T16101231025	T	28.0409	PGM2L1
T16101231025	N	4.25342	PGM2L1
T16101231027	T	9.15857	PGM2L1
T16101231027	N	5.70936	PGM2L1
T16101231033	T	15.466	PGM2L1
T16101231033	N	6.18316	PGM2L1
T16101231035	T	15.2236	PGM2L1
T16101231035	N	5.21033	PGM2L1
T16101231037	T	5.81832	PGM2L1
T16101231037	N	4.79291	PGM2L1
T16101231053	T	14.863	PGM2L1
T16101231053	N	4.42961	PGM2L1
T16101231059	T	5.00462	PGM2L1
T16101231059	N	2.11111	PGM2L1
T16101231069	T	24.8396	PGM2L1
T16101231069	N	5.95283	PGM2L1
T16101231071	T	4.86703	PGM2L1
T16101231071	N	3.354	PGM2L1
T16101231075	T	9.93591	PGM2L1
T16101231075	N	7.06214	PGM2L1
T16101231081	T	22.5423	PGM2L1
T16101231081	N	4.67029	PGM2L1
T16101231083	T	7.25402	PGM2L1
T16101231083	N	4.56745	PGM2L1
T16101231101	T	12.9815	PGM2L1
T16101231101	N	10.7379	PGM2L1
T16101231103	T	9.94774	PGM2L1
T16101231103	N	3.44891	PGM2L1
T16101231105	T	20.5417	PGM2L1
T16101231105	N	3.32452	PGM2L1
T16101231107	T	22.0866	PGM2L1
T16101231107	N	2.57108	PGM2L1
T16101231109	T	12.0384	PGM2L1
T16101231109	N	5.68641	PGM2L1
T16101231111	T	19.3216	PGM2L1
T16101231111	N	5.00712	PGM2L1
T16101231139	T	8.67035	PGM2L1
T16101231139	N	7.92448	PGM2L1
T16101231165	T	13.6347	PGM2L1
T16101231165	N	3.68869	PGM2L1
T16090527586	N	4.00826	RFT1
T16090527586	T	12.8064	RFT1
T16090527596	N	2.61602	RFT1
T16090527596	T	11.5554	RFT1
T16090527598	N	1.2078	RFT1
T16090527598	T	9.61807	RFT1
T16090527618	N	5.91807	RFT1
T16090527618	T	13.4169	RFT1
T16090527622	N	1.28439	RFT1
T16090527622	T	12.9488	RFT1
T16090527632	N	2.52261	RFT1
T16090527632	T	9.77249	RFT1
T16090527634	N	9.10934	RFT1
T16090527634	T	12.303	RFT1
T16090527636	N	12.1693	RFT1
T16090527636	T	13.5399	RFT1
T16101230989	T	13.1719	RFT1
T16101230989	N	9.62354	RFT1
T16101230997	T	21.0498	RFT1
T16101230997	N	9.08926	RFT1
T16101230999	T	10.4088	RFT1
T16101230999	N	8.38944	RFT1
T16101231003	T	15.171	RFT1
T16101231003	N	7.21684	RFT1
T16101231007	T	11.1566	RFT1
T16101231007	N	7.38036	RFT1
T16101231009	T	11.4389	RFT1
T16101231009	N	6.52355	RFT1
T16101231025	T	9.63605	RFT1
T16101231025	N	7.02406	RFT1
T16101231027	T	10.6214	RFT1
T16101231027	N	7.38777	RFT1
T16101231033	T	11.5073	RFT1
T16101231033	N	7.73568	RFT1
T16101231035	T	13.7343	RFT1
T16101231035	N	7.77104	RFT1
T16101231037	T	8.17822	RFT1
T16101231037	N	10.4415	RFT1
T16101231053	T	13.7173	RFT1
T16101231053	N	6.89786	RFT1
T16101231059	T	11.1377	RFT1
T16101231059	N	5.58284	RFT1
T16101231069	T	8.43584	RFT1
T16101231069	N	7.48567	RFT1
T16101231071	T	6.01255	RFT1
T16101231071	N	6.48679	RFT1
T16101231075	T	10.7715	RFT1
T16101231075	N	6.23454	RFT1
T16101231081	T	7.06404	RFT1
T16101231081	N	5.403	RFT1
T16101231083	T	12.1084	RFT1
T16101231083	N	6.96231	RFT1
T16101231101	T	20.2993	RFT1
T16101231101	N	7.71832	RFT1
T16101231103	T	8.80233	RFT1
T16101231103	N	6.27893	RFT1
T16101231105	T	14.5093	RFT1
T16101231105	N	7.65321	RFT1
T16101231107	T	7.05976	RFT1
T16101231107	N	6.70324	RFT1
T16101231109	T	14.9569	RFT1
T16101231109	N	8.26108	RFT1
T16101231111	T	9.29841	RFT1
T16101231111	N	7.05234	RFT1
T16101231139	T	7.92612	RFT1
T16101231139	N	9.07524	RFT1
T16101231165	T	9.41645	RFT1
T16101231165	N	4.67886	RFT1
T16090527586	N	14.7553	SLC35A2
T16090527586	T	8.14404	SLC35A2
T16090527596	N	9.79505	SLC35A2
T16090527596	T	8.84284	SLC35A2
T16090527598	N	3.83713	SLC35A2
T16090527598	T	85.9936	SLC35A2
T16090527618	N	26.8591	SLC35A2
T16090527618	T	17.9964	SLC35A2
T16090527622	N	5.24627	SLC35A2
T16090527622	T	13.157	SLC35A2
T16090527632	N	7.29865	SLC35A2
T16090527632	T	9.73372	SLC35A2
T16090527634	N	2.38516	SLC35A2
T16090527634	T	13.3383	SLC35A2
T16090527636	N	36.3817	SLC35A2
T16090527636	T	29.4317	SLC35A2
T16101230989	T	18.1357	SLC35A2
T16101230989	N	13.3	SLC35A2
T16101230997	T	25.8695	SLC35A2
T16101230997	N	21.8546	SLC35A2
T16101230999	T	25.0649	SLC35A2
T16101230999	N	14.7513	SLC35A2
T16101231003	T	57.2594	SLC35A2
T16101231003	N	10.3672	SLC35A2
T16101231007	T	14.0333	SLC35A2
T16101231007	N	10.0589	SLC35A2
T16101231009	T	27.8959	SLC35A2
T16101231009	N	16.0318	SLC35A2
T16101231025	T	18.5564	SLC35A2
T16101231025	N	12.1139	SLC35A2
T16101231027	T	16.0031	SLC35A2
T16101231027	N	19.2538	SLC35A2
T16101231033	T	19.0067	SLC35A2
T16101231033	N	23.9303	SLC35A2
T16101231035	T	45.3702	SLC35A2
T16101231035	N	16.7301	SLC35A2
T16101231037	T	14.9757	SLC35A2
T16101231037	N	9.52733	SLC35A2
T16101231053	T	49.8393	SLC35A2
T16101231053	N	20.4229	SLC35A2
T16101231059	T	46.6464	SLC35A2
T16101231059	N	13.3486	SLC35A2
T16101231069	T	39.1467	SLC35A2
T16101231069	N	31.2608	SLC35A2
T16101231071	T	27.8337	SLC35A2
T16101231071	N	13.2194	SLC35A2
T16101231075	T	33.1178	SLC35A2
T16101231075	N	35.6418	SLC35A2
T16101231081	T	49.1515	SLC35A2
T16101231081	N	19.3578	SLC35A2
T16101231083	T	39.6121	SLC35A2
T16101231083	N	16.9277	SLC35A2
T16101231101	T	52.8823	SLC35A2
T16101231101	N	37.0646	SLC35A2
T16101231103	T	42.583	SLC35A2
T16101231103	N	12.1038	SLC35A2
T16101231105	T	49.4831	SLC35A2
T16101231105	N	17.4609	SLC35A2
T16101231107	T	52.0448	SLC35A2
T16101231107	N	9.1005	SLC35A2
T16101231109	T	44.0845	SLC35A2
T16101231109	N	21.227	SLC35A2
T16101231111	T	62.3212	SLC35A2
T16101231111	N	16.8205	SLC35A2
T16101231139	T	31.7336	SLC35A2
T16101231139	N	20.5019	SLC35A2
T16101231165	T	27.7174	SLC35A2
T16101231165	N	20.6253	SLC35A2
T16090527586	N	4.57819	SLC39A8
T16090527586	T	7.40589	SLC39A8
T16090527596	N	1.59228	SLC39A8
T16090527596	T	11.0502	SLC39A8
T16090527598	N	6.53466	SLC39A8
T16090527598	T	38.3961	SLC39A8
T16090527618	N	2.85386	SLC39A8
T16090527618	T	9.43312	SLC39A8
T16090527622	N	6.60156	SLC39A8
T16090527622	T	9.88125	SLC39A8
T16090527632	N	2.04724	SLC39A8
T16090527632	T	7.34541	SLC39A8
T16090527634	N	2.55902	SLC39A8
T16090527634	T	23.4784	SLC39A8
T16090527636	N	3.84741	SLC39A8
T16090527636	T	7.64688	SLC39A8
T16101230989	T	37.434	SLC39A8
T16101230989	N	3.9931	SLC39A8
T16101230997	T	139.019	SLC39A8
T16101230997	N	6.94483	SLC39A8
T16101230999	T	31.8686	SLC39A8
T16101230999	N	7.22619	SLC39A8
T16101231003	T	5.91281	SLC39A8
T16101231003	N	1.83345	SLC39A8
T16101231007	T	9.1741	SLC39A8
T16101231007	N	3.38885	SLC39A8
T16101231009	T	16.5037	SLC39A8
T16101231009	N	10.3557	SLC39A8
T16101231025	T	26.5713	SLC39A8
T16101231025	N	5.5104	SLC39A8
T16101231027	T	5.07565	SLC39A8
T16101231027	N	7.70623	SLC39A8
T16101231033	T	19.1368	SLC39A8
T16101231033	N	10.6108	SLC39A8
T16101231035	T	7.47504	SLC39A8
T16101231035	N	11.5891	SLC39A8
T16101231037	T	16.2915	SLC39A8
T16101231037	N	2.63789	SLC39A8
T16101231053	T	14.7813	SLC39A8
T16101231053	N	4.7202	SLC39A8
T16101231059	T	12.5659	SLC39A8
T16101231059	N	1.45238	SLC39A8
T16101231069	T	16.3635	SLC39A8
T16101231069	N	15.8525	SLC39A8
T16101231071	T	10.0451	SLC39A8
T16101231071	N	2.30744	SLC39A8
T16101231075	T	8.47876	SLC39A8
T16101231075	N	11.3726	SLC39A8
T16101231081	T	20.6581	SLC39A8
T16101231081	N	6.56882	SLC39A8
T16101231083	T	8.03118	SLC39A8
T16101231083	N	5.51576	SLC39A8
T16101231101	T	39.4702	SLC39A8
T16101231101	N	90.6368	SLC39A8
T16101231103	T	14.0579	SLC39A8
T16101231103	N	1.7511	SLC39A8
T16101231105	T	35.6661	SLC39A8
T16101231105	N	5.32971	SLC39A8
T16101231107	T	14.5086	SLC39A8
T16101231107	N	3.18387	SLC39A8
T16101231109	T	10.4241	SLC39A8
T16101231109	N	10.5728	SLC39A8
T16101231111	T	5.17812	SLC39A8
T16101231111	N	6.75544	SLC39A8
T16101231139	T	9.84708	SLC39A8
T16101231139	N	8.06453	SLC39A8
T16101231165	T	21.2973	SLC39A8
T16101231165	N	9.47408	SLC39A8
T16090527586	N	17.9507	STT3A
T16090527586	T	34.8405	STT3A
T16090527596	N	8.57678	STT3A
T16090527596	T	46.3475	STT3A
T16090527598	N	9.30679	STT3A
T16090527598	T	64.0544	STT3A
T16090527618	N	41.1028	STT3A
T16090527618	T	45.4717	STT3A
T16090527622	N	14.4647	STT3A
T16090527622	T	47.1966	STT3A
T16090527632	N	6.44822	STT3A
T16090527632	T	39.7116	STT3A
T16090527634	N	10.5912	STT3A
T16090527634	T	48.6538	STT3A
T16090527636	N	51.0116	STT3A
T16090527636	T	59.9806	STT3A
T16101230989	T	77.8551	STT3A
T16101230989	N	42.7172	STT3A
T16101230997	T	108.34	STT3A
T16101230997	N	68.7768	STT3A
T16101230999	T	62.4165	STT3A
T16101230999	N	57.3387	STT3A
T16101231003	T	118.732	STT3A
T16101231003	N	21.7417	STT3A
T16101231007	T	62.4721	STT3A
T16101231007	N	29.992	STT3A
T16101231009	T	88.9568	STT3A
T16101231009	N	43.3096	STT3A
T16101231025	T	64.4687	STT3A
T16101231025	N	45.5893	STT3A
T16101231027	T	38.541	STT3A
T16101231027	N	42.5041	STT3A
T16101231033	T	79.3332	STT3A
T16101231033	N	54.5547	STT3A
T16101231035	T	72.7028	STT3A
T16101231035	N	75.2931	STT3A
T16101231037	T	58.6753	STT3A
T16101231037	N	42.8676	STT3A
T16101231053	T	77.829	STT3A
T16101231053	N	38.63	STT3A
T16101231059	T	51.3194	STT3A
T16101231059	N	26.9632	STT3A
T16101231069	T	56.4559	STT3A
T16101231069	N	59.701	STT3A
T16101231071	T	52.6282	STT3A
T16101231071	N	29.9232	STT3A
T16101231075	T	54.4375	STT3A
T16101231075	N	61.3475	STT3A
T16101231081	T	64.734	STT3A
T16101231081	N	57.2904	STT3A
T16101231083	T	46.5733	STT3A
T16101231083	N	37.5412	STT3A
T16101231101	T	80.7714	STT3A
T16101231101	N	43.1785	STT3A
T16101231103	T	59.4982	STT3A
T16101231103	N	29.3902	STT3A
T16101231105	T	59.2541	STT3A
T16101231105	N	40.7579	STT3A
T16101231107	T	65.2028	STT3A
T16101231107	N	23.697	STT3A
T16101231109	T	82.9061	STT3A
T16101231109	N	52.9442	STT3A
T16101231111	T	50.3125	STT3A
T16101231111	N	45.3161	STT3A
T16101231139	T	69.2916	STT3A
T16101231139	N	68.4722	STT3A
T16101231165	T	110.022	STT3A
T16101231165	N	35.5658	STT3A
T16090527586	N	10.8787	TMEM199
T16090527586	T	19.8441	TMEM199
T16090527596	N	6.90417	TMEM199
T16090527596	T	21.7799	TMEM199
T16090527598	N	9.63685	TMEM199
T16090527598	T	42.3301	TMEM199
T16090527618	N	24.3806	TMEM199
T16090527618	T	26.4326	TMEM199
T16090527622	N	4.85958	TMEM199
T16090527622	T	16.5443	TMEM199
T16090527632	N	1.23633	TMEM199
T16090527632	T	21.8182	TMEM199
T16090527634	N	5.13073	TMEM199
T16090527634	T	19.505	TMEM199
T16090527636	N	18.3765	TMEM199
T16090527636	T	21.7627	TMEM199
T16101230989	T	25.5959	TMEM199
T16101230989	N	23.2633	TMEM199
T16101230997	T	18.71	TMEM199
T16101230997	N	20.4724	TMEM199
T16101230999	T	23.5668	TMEM199
T16101230999	N	16.5476	TMEM199
T16101231003	T	23.2705	TMEM199
T16101231003	N	10.6622	TMEM199
T16101231007	T	17.3798	TMEM199
T16101231007	N	9.16567	TMEM199
T16101231009	T	20.8312	TMEM199
T16101231009	N	15.6698	TMEM199
T16101231025	T	18.7861	TMEM199
T16101231025	N	12.4848	TMEM199
T16101231027	T	23.4646	TMEM199
T16101231027	N	16.2081	TMEM199
T16101231033	T	25.2708	TMEM199
T16101231033	N	20.2837	TMEM199
T16101231035	T	39.5644	TMEM199
T16101231035	N	17.6028	TMEM199
T16101231037	T	20.112	TMEM199
T16101231037	N	14.6028	TMEM199
T16101231053	T	32.917	TMEM199
T16101231053	N	20.8439	TMEM199
T16101231059	T	26.8504	TMEM199
T16101231059	N	11.326	TMEM199
T16101231069	T	32.1778	TMEM199
T16101231069	N	21.9028	TMEM199
T16101231071	T	20.142	TMEM199
T16101231071	N	13.3232	TMEM199
T16101231075	T	26.9984	TMEM199
T16101231075	N	20.4451	TMEM199
T16101231081	T	21.0113	TMEM199
T16101231081	N	14.2119	TMEM199
T16101231083	T	20.706	TMEM199
T16101231083	N	14.4381	TMEM199
T16101231101	T	22.1241	TMEM199
T16101231101	N	27.2358	TMEM199
T16101231103	T	23.7324	TMEM199
T16101231103	N	12.8168	TMEM199
T16101231105	T	31.138	TMEM199
T16101231105	N	16.8788	TMEM199
T16101231107	T	28.5677	TMEM199
T16101231107	N	12.33	TMEM199
T16101231109	T	37.1356	TMEM199
T16101231109	N	22.8346	TMEM199
T16101231111	T	23.452	TMEM199
T16101231111	N	14.4406	TMEM199
T16101231139	T	22.1781	TMEM199
T16101231139	N	20.3753	TMEM199
T16101231165	T	16.3795	TMEM199
T16101231165	N	19.026	TMEM199

## Sheet: Fig1E
ID	tissue	AMscore
T16090527586	N	-20.48
T16090527586	T	-0.852
T16090527596	N	-23.74
T16090527596	T	2.408
T16090527598	N	-23.74
T16090527598	T	23.41
T16090527618	N	-20.455
T16090527618	T	23.41
T16090527622	N	-23.74
T16090527622	T	20.125
T16090527632	N	-23.74
T16090527632	T	2.408
T16090527634	N	-23.74
T16090527634	T	2.408
T16090527636	N	0.522
T16090527636	T	23.41
T16101230989	T	23.41
T16101230989	N	-20.455
T16101230997	T	23.41
T16101230997	N	-20.455
T16101230999	T	23.41
T16101230999	N	-23.74
T16101231003	T	3.807
T16101231003	N	-23.74
T16101231007	T	-0.877
T16101231007	N	-23.74
T16101231009	T	23.41
T16101231009	N	-4.137
T16101231025	T	23.41
T16101231025	N	-23.74
T16101231027	T	3.807
T16101231027	N	-4.137
T16101231033	T	23.41
T16101231033	N	-0.852
T16101231035	T	23.41
T16101231035	N	-4.137
T16101231037	T	-0.852
T16101231037	N	-23.74
T16101231053	T	23.41
T16101231053	N	-20.455
T16101231059	T	20.15
T16101231059	N	-23.74
T16101231069	T	23.41
T16101231069	N	-0.852
T16101231071	T	-0.852
T16101231071	N	-23.74
T16101231075	T	23.41
T16101231075	N	-0.852
T16101231081	T	2.408
T16101231081	N	-23.74
T16101231083	T	20.15
T16101231083	N	-23.74
T16101231101	T	23.41
T16101231101	N	2.408
T16101231103	T	23.41
T16101231103	N	-23.74
T16101231105	T	23.41
T16101231105	N	-23.74
T16101231107	T	23.41
T16101231107	N	-23.74
T16101231109	T	23.41
T16101231109	N	-0.852
T16101231111	T	3.807
T16101231111	N	-23.74
T16101231139	T	2.408
T16101231139	N	-0.852
T16101231165	T	20.125
T16101231165	N	-0.852
TCGA-BR-6453	N	-23.74
TCGA-BR-6453	T	3.807
TCGA-BR-6454	N	-23.74
TCGA-BR-6454	T	20.15
TCGA-BR-6457	N	-4.137
TCGA-BR-6457	T	23.41
TCGA-BR-6802	N	-23.74
TCGA-BR-6802	T	3.807
TCGA-BR-7704	N	-23.74
TCGA-BR-7704	T	3.807
TCGA-BR-7715	N	-0.852
TCGA-BR-7715	T	3.807
TCGA-BR-7716	N	-0.852
TCGA-BR-7716	T	23.41
TCGA-BR-7717	N	-23.74
TCGA-BR-7717	T	3.807
TCGA-BR-7851	N	-23.74
TCGA-BR-7851	T	3.807
TCGA-BR-8060	N	-23.74
TCGA-BR-8060	T	23.41
TCGA-CG-5720	N	-23.74
TCGA-CG-5720	T	23.41
TCGA-CG-5721	N	-23.74
TCGA-CG-5721	T	20.15
TCGA-CG-5722	N	-23.74
TCGA-CG-5722	T	0.547
TCGA-CG-5734	N	-23.74
TCGA-CG-5734	T	16.865
TCGA-FP-7735	N	-23.74
TCGA-FP-7735	T	23.41
TCGA-FP-7829	N	-23.74
TCGA-FP-7829	T	23.41
TCGA-HU-8238	N	-23.74
TCGA-HU-8238	T	3.807
TCGA-HU-A4GC	N	-23.74
TCGA-HU-A4GC	T	23.41
TCGA-HU-A4GH	N	-23.74
TCGA-HU-A4GH	T	23.41
TCGA-HU-A4GP	N	-20.48
TCGA-HU-A4GP	T	3.807
TCGA-HU-A4GY	N	-23.74
TCGA-HU-A4GY	T	2.408
TCGA-HU-A4HB	N	-23.74
TCGA-HU-A4HB	T	2.408
TCGA-IN-7806	N	-23.74
TCGA-IN-7806	T	3.807
TCGA-IN-8663	N	-23.74
TCGA-IN-8663	T	23.41
TCGA-IN-AB1V	N	-23.74
TCGA-IN-AB1V	T	20.125
TCGA-IN-AB1X	N	-23.74
TCGA-IN-AB1X	T	23.41
TCGA-IP-7968	N	-4.137
TCGA-IP-7968	T	23.41

## Sheet: Fig1F
ID	tissue	AMscore
T16090527586	0	-20.48
T16090527587	1	-0.852
T16090527596	0	-23.74
T16090527597	1	2.408
T16090527598	0	-23.74
T16090527599	1	23.41
T16090527618	0	-20.455
T16090527619	1	23.41
T16090527622	0	-23.74
T16090527623	1	20.125
T16090527632	0	-23.74
T16090527633	1	2.408
T16090527634	0	-23.74
T16090527635	1	2.408
T16090527636	0	0.522
T16090527637	1	23.41
T16101230989	1	23.41
T16101230990	0	-20.455
T16101230997	1	23.41
T16101230998	0	-20.455
T16101230999	1	23.41
T16101231000	0	-23.74
T16101231003	1	3.807
T16101231004	0	-23.74
T16101231007	1	-0.877
T16101231008	0	-23.74
T16101231009	1	23.41
T16101231010	0	-4.137
T16101231025	1	23.41
T16101231026	0	-23.74
T16101231027	1	3.807
T16101231028	0	-4.137
T16101231033	1	23.41
T16101231034	0	-0.852
T16101231035	1	23.41
T16101231036	0	-4.137
T16101231037	1	-0.852
T16101231038	0	-23.74
T16101231053	1	23.41
T16101231054	0	-20.455
T16101231059	1	20.15
T16101231060	0	-23.74
T16101231069	1	23.41
T16101231070	0	-0.852
T16101231071	1	-0.852
T16101231072	0	-23.74
T16101231075	1	23.41
T16101231076	0	-0.852
T16101231081	1	2.408
T16101231082	0	-23.74
T16101231083	1	20.15
T16101231084	0	-23.74
T16101231101	1	23.41
T16101231102	0	2.408
T16101231103	1	23.41
T16101231104	0	-23.74
T16101231105	1	23.41
T16101231106	0	-23.74
T16101231107	1	23.41
T16101231108	0	-23.74
T16101231109	1	23.41
T16101231110	0	-0.852
T16101231111	1	3.807
T16101231112	0	-23.74
T16101231139	1	2.408
T16101231140	0	-0.852
T16101231165	1	20.125
T16101231166	0	-0.852
TCGA-BR-6453	0	-23.74
TCGA-IN-8663	0	-23.74
TCGA-HU-A4GP	0	-20.48
TCGA-CG-5722	0	-23.74
TCGA-BR-6457	0	-4.137
TCGA-IN-AB1X	0	-23.74
TCGA-FP-7829	0	-23.74
TCGA-HU-A4HB	0	-23.74
TCGA-IP-7968	0	-4.137
TCGA-BR-6454	0	-23.74
TCGA-IN-AB1V	0	-23.74
TCGA-HU-8238	0	-23.74
TCGA-BR-7715	0	-0.852
TCGA-BR-7851	0	-23.74
TCGA-IN-7806	0	-23.74
TCGA-BR-6802	0	-23.74
TCGA-HU-A4GY	0	-23.74
TCGA-CG-5734	0	-23.74
TCGA-BR-8060	0	-23.74
TCGA-CG-5720	0	-23.74
TCGA-BR-7716	0	-0.852
TCGA-HU-A4GC	0	-23.74
TCGA-BR-7717	0	-23.74
TCGA-BR-7704	0	-23.74
TCGA-FP-7735	0	-23.74
TCGA-CG-5721	0	-23.74
TCGA-HU-A4GH	0	-23.74
TCGA-BR-7717	1	3.807
TCGA-IN-8663	1	23.41
TCGA-HU-8238	1	3.807
TCGA-IP-7968	1	23.41
TCGA-CG-5721	1	20.15
TCGA-BR-6453	1	3.807
TCGA-HU-A4GY	1	2.408
TCGA-HU-A4GP	1	3.807
TCGA-BR-7715	1	3.807
TCGA-CG-5722	1	0.547
TCGA-HU-A4GC	1	23.41
TCGA-CG-5734	1	16.865
TCGA-IN-AB1V	1	20.125
TCGA-BR-7851	1	3.807
TCGA-FP-7829	1	23.41
TCGA-BR-7716	1	23.41
TCGA-BR-6454	1	20.15
TCGA-BR-6457	1	23.41
TCGA-IN-AB1X	1	23.41
TCGA-BR-7704	1	3.807
TCGA-HU-A4GH	1	23.41
TCGA-IN-7806	1	3.807
TCGA-BR-6802	1	3.807
TCGA-CG-5720	1	23.41
TCGA-HU-A4HB	1	2.408
TCGA-FP-7735	1	23.41
TCGA-BR-8060	1	23.41

## Sheet: Fig1G
ID	tissue	AMscore	cohort
GSM1308392	0	-0.852	GSE54129
GSM1308393	0	-0.852	GSE54129
GSM1308394	0	-0.852	GSE54129
GSM1308395	0	-23.74	GSE54129
GSM1308396	0	-0.852	GSE54129
GSM1308397	0	-0.852	GSE54129
GSM1308398	0	-0.852	GSE54129
GSM1308399	0	-0.852	GSE54129
GSM1308400	0	-0.852	GSE54129
GSM1308401	0	-0.852	GSE54129
GSM1308402	0	-0.852	GSE54129
GSM1308403	0	-0.852	GSE54129
GSM1308404	0	-0.852	GSE54129
GSM1308405	0	-4.137	GSE54129
GSM1308406	0	-0.852	GSE54129
GSM1308407	0	-0.852	GSE54129
GSM1308408	0	-4.137	GSE54129
GSM1308409	0	-4.137	GSE54129
GSM1308410	0	-0.852	GSE54129
GSM1308411	0	-0.852	GSE54129
GSM1308412	0	-0.852	GSE54129
GSM1308413	1	20.125	GSE54129
GSM1308414	1	23.41	GSE54129
GSM1308415	1	16.865	GSE54129
GSM1308416	1	3.807	GSE54129
GSM1308417	1	23.41	GSE54129
GSM1308418	1	23.41	GSE54129
GSM1308419	1	16.865	GSE54129
GSM1308420	1	20.15	GSE54129
GSM1308421	1	23.41	GSE54129
GSM1308422	1	20.15	GSE54129
GSM1308423	1	20.125	GSE54129
GSM1308424	1	20.125	GSE54129
GSM1308425	1	-2.738	GSE54129
GSM1308426	1	0.522	GSE54129
GSM1308427	1	23.41	GSE54129
GSM1308428	1	0.547	GSE54129
GSM1308429	1	20.125	GSE54129
GSM1308430	1	23.41	GSE54129
GSM1308431	1	0.547	GSE54129
GSM1308432	1	-0.877	GSE54129
GSM1308433	1	0.547	GSE54129
GSM1308434	1	3.807	GSE54129
GSM1308435	1	20.15	GSE54129
GSM1308436	1	0.522	GSE54129
GSM1308437	1	23.41	GSE54129
GSM1308438	1	16.865	GSE54129
GSM1308439	1	0.547	GSE54129
GSM1308440	1	20.15	GSE54129
GSM1308441	1	23.41	GSE54129
GSM1308442	1	23.41	GSE54129
GSM1308443	1	3.807	GSE54129
GSM1308444	1	0.547	GSE54129
GSM1308445	1	23.41	GSE54129
GSM1308446	1	20.125	GSE54129
GSM1308447	1	3.807	GSE54129
GSM1308448	1	20.125	GSE54129
GSM1308449	1	20.125	GSE54129
GSM1308450	1	20.125	GSE54129
GSM1308451	1	0.522	GSE54129
GSM1308452	1	-2.738	GSE54129
GSM1308453	1	-2.738	GSE54129
GSM1308454	1	20.125	GSE54129
GSM1308455	1	23.41	GSE54129
GSM1308456	1	20.125	GSE54129
GSM1308457	1	3.807	GSE54129
GSM1308458	1	0.522	GSE54129
GSM1308459	1	23.41	GSE54129
GSM1308460	1	23.41	GSE54129
GSM1308461	1	20.125	GSE54129
GSM1308462	1	20.125	GSE54129
GSM1308463	1	23.41	GSE54129
GSM1308464	1	-0.877	GSE54129
GSM1308465	1	0.522	GSE54129
GSM1308466	1	-2.738	GSE54129
GSM1308467	1	23.41	GSE54129
GSM1308468	1	-2.738	GSE54129
GSM1308469	1	23.41	GSE54129
GSM1308470	1	23.41	GSE54129
GSM1308471	1	3.807	GSE54129
GSM1308472	1	-0.877	GSE54129
GSM1308473	1	20.125	GSE54129
GSM1308474	1	20.125	GSE54129
GSM1308475	1	23.41	GSE54129
GSM1308476	1	23.41	GSE54129
GSM1308477	1	23.41	GSE54129
GSM1308478	1	20.125	GSE54129
GSM1308479	1	20.15	GSE54129
GSM1308480	1	20.15	GSE54129
GSM1308481	1	20.125	GSE54129
GSM1308482	1	20.125	GSE54129
GSM1308483	1	20.125	GSE54129
GSM1308484	1	23.41	GSE54129
GSM1308485	1	3.807	GSE54129
GSM1308486	1	16.865	GSE54129
GSM1308487	1	16.865	GSE54129
GSM1308488	1	20.125	GSE54129
GSM1308489	1	20.125	GSE54129
GSM1308490	1	20.125	GSE54129
GSM1308491	1	23.41	GSE54129
GSM1308492	1	0.522	GSE54129
GSM1308493	1	-2.738	GSE54129
GSM1308494	1	-20.48	GSE54129
GSM1308495	1	-2.738	GSE54129
GSM1308496	1	23.41	GSE54129
GSM1308497	1	-2.738	GSE54129
GSM1308498	1	20.125	GSE54129
GSM1308499	1	23.41	GSE54129
GSM1308500	1	20.125	GSE54129
GSM1308501	1	20.125	GSE54129
GSM1308502	1	16.865	GSE54129
GSM1308503	1	20.15	GSE54129
GSM1308504	1	0.522	GSE54129
GSM1308505	1	23.41	GSE54129
GSM1308506	1	20.125	GSE54129
GSM1308507	1	20.125	GSE54129
GSM1308508	1	20.125	GSE54129
GSM1308509	1	0.522	GSE54129
GSM1308510	1	20.125	GSE54129
GSM1308511	1	3.807	GSE54129
GSM1308512	1	0.547	GSE54129
GSM1308513	1	3.807	GSE54129
GSM1308514	1	20.125	GSE54129
GSM1308515	1	23.41	GSE54129
GSM1308516	1	20.125	GSE54129
GSM1308517	1	20.125	GSE54129
GSM1308518	1	20.125	GSE54129
GSM1308519	1	23.41	GSE54129
GSM1308520	1	20.15	GSE54129
GSM1308521	1	20.15	GSE54129
GSM1308522	1	3.807	GSE54129
GSM1308523	1	23.41	GSE54129
GSM2758660	0	-4.137	GSE103236
GSM2758661	1	20.125	GSE103236
GSM2758662	0	-4.137	GSE103236
GSM2758663	1	-0.877	GSE103236
GSM2758664	0	-23.74	GSE103236
GSM2758665	1	20.125	GSE103236
GSM2758666	0	-4.137	GSE103236
GSM2758667	1	0.522	GSE103236
GSM2758668	0	-23.74	GSE103236
GSM2758669	1	23.41	GSE103236
GSM2758670	0	-4.137	GSE103236
GSM2758671	1	20.15	GSE103236
GSM2758672	0	-23.74	GSE103236
GSM2758673	1	23.41	GSE103236
GSM2758674	1	23.41	GSE103236
GSM2758675	0	-23.74	GSE103236
GSM2758676	1	23.41	GSE103236
GSM2758677	0	16.865	GSE103236
GSM2758678	1	23.41	GSE103236
T16090527586	0	-20.48	AHJU
T16090527587	1	-0.852	AHJU
T16090527596	0	-23.74	AHJU
T16090527597	1	2.408	AHJU
T16090527598	0	-23.74	AHJU
T16090527599	1	23.41	AHJU
T16090527618	0	-20.455	AHJU
T16090527619	1	23.41	AHJU
T16090527622	0	-23.74	AHJU
T16090527623	1	20.125	AHJU
T16090527632	0	-23.74	AHJU
T16090527633	1	2.408	AHJU
T16090527634	0	-23.74	AHJU
T16090527635	1	2.408	AHJU
T16090527636	0	0.522	AHJU
T16090527637	1	23.41	AHJU
T16101230989	1	23.41	AHJU
T16101230990	0	-20.455	AHJU
T16101230997	1	23.41	AHJU
T16101230998	0	-20.455	AHJU
T16101230999	1	23.41	AHJU
T16101231000	0	-23.74	AHJU
T16101231003	1	3.807	AHJU
T16101231004	0	-23.74	AHJU
T16101231007	1	-0.877	AHJU
T16101231008	0	-23.74	AHJU
T16101231009	1	23.41	AHJU
T16101231010	0	-4.137	AHJU
T16101231025	1	23.41	AHJU
T16101231026	0	-23.74	AHJU
T16101231027	1	3.807	AHJU
T16101231028	0	-4.137	AHJU
T16101231033	1	23.41	AHJU
T16101231034	0	-0.852	AHJU
T16101231035	1	23.41	AHJU
T16101231036	0	-4.137	AHJU
T16101231037	1	-0.852	AHJU
T16101231038	0	-23.74	AHJU
T16101231053	1	23.41	AHJU
T16101231054	0	-20.455	AHJU
T16101231059	1	20.15	AHJU
T16101231060	0	-23.74	AHJU
T16101231069	1	23.41	AHJU
T16101231070	0	-0.852	AHJU
T16101231071	1	-0.852	AHJU
T16101231072	0	-23.74	AHJU
T16101231075	1	23.41	AHJU
T16101231076	0	-0.852	AHJU
T16101231081	1	2.408	AHJU
T16101231082	0	-23.74	AHJU
T16101231083	1	20.15	AHJU
T16101231084	0	-23.74	AHJU
T16101231101	1	23.41	AHJU
T16101231102	0	2.408	AHJU
T16101231103	1	23.41	AHJU
T16101231104	0	-23.74	AHJU
T16101231105	1	23.41	AHJU
T16101231106	0	-23.74	AHJU
T16101231107	1	23.41	AHJU
T16101231108	0	-23.74	AHJU
T16101231109	1	23.41	AHJU
T16101231110	0	-0.852	AHJU
T16101231111	1	3.807	AHJU
T16101231112	0	-23.74	AHJU
T16101231139	1	2.408	AHJU
T16101231140	0	-0.852	AHJU
T16101231165	1	20.125	AHJU
T16101231166	0	-0.852	AHJU
TCGA-BR-6453	0	-23.74	TCGA
TCGA-IN-8663	0	-23.74	TCGA
TCGA-HU-A4GP	0	-20.48	TCGA
TCGA-CG-5722	0	-23.74	TCGA
TCGA-BR-6457	0	-4.137	TCGA
TCGA-IN-AB1X	0	-23.74	TCGA
TCGA-FP-7829	0	-23.74	TCGA
TCGA-HU-A4HB	0	-23.74	TCGA
TCGA-IP-7968	0	-4.137	TCGA
TCGA-BR-6454	0	-23.74	TCGA
TCGA-IN-AB1V	0	-23.74	TCGA
TCGA-HU-8238	0	-23.74	TCGA
TCGA-BR-7715	0	-0.852	TCGA
TCGA-BR-7851	0	-23.74	TCGA
TCGA-IN-7806	0	-23.74	TCGA
TCGA-BR-6802	0	-23.74	TCGA
TCGA-HU-A4GY	0	-23.74	TCGA
TCGA-CG-5734	0	-23.74	TCGA
TCGA-BR-8060	0	-23.74	TCGA
TCGA-CG-5720	0	-23.74	TCGA
TCGA-BR-7716	0	-0.852	TCGA
TCGA-HU-A4GC	0	-23.74	TCGA
TCGA-BR-7717	0	-23.74	TCGA
TCGA-BR-7704	0	-23.74	TCGA
TCGA-FP-7735	0	-23.74	TCGA
TCGA-CG-5721	0	-23.74	TCGA
TCGA-HU-A4GH	0	-23.74	TCGA
TCGA-BR-7717	1	3.807	TCGA
TCGA-IN-8663	1	23.41	TCGA
TCGA-HU-8238	1	3.807	TCGA
TCGA-IP-7968	1	23.41	TCGA
TCGA-CG-5721	1	20.15	TCGA
TCGA-BR-6453	1	3.807	TCGA
TCGA-HU-A4GY	1	2.408	TCGA
TCGA-HU-A4GP	1	3.807	TCGA
TCGA-BR-7715	1	3.807	TCGA
TCGA-CG-5722	1	0.547	TCGA
TCGA-HU-A4GC	1	23.41	TCGA
TCGA-CG-5734	1	16.865	TCGA
TCGA-IN-AB1V	1	20.125	TCGA
TCGA-BR-7851	1	3.807	TCGA
TCGA-FP-7829	1	23.41	TCGA
TCGA-BR-7716	1	23.41	TCGA
TCGA-BR-6454	1	20.15	TCGA
TCGA-BR-6457	1	23.41	TCGA
TCGA-IN-AB1X	1	23.41	TCGA
TCGA-BR-7704	1	3.807	TCGA
TCGA-HU-A4GH	1	23.41	TCGA
TCGA-IN-7806	1	3.807	TCGA
TCGA-BR-6802	1	3.807	TCGA
TCGA-CG-5720	1	23.41	TCGA
TCGA-HU-A4HB	1	2.408	TCGA
TCGA-FP-7735	1	23.41	TCGA
TCGA-BR-8060	1	23.41	TCGA

## Sheet: Fig2A
gene	HR	lower	upper	z	pvalue	cohort
CASP10	2.39427	1.7257	3.32186	5.22593	1.73e-07	ACRG
FBLN5	0.365001	0.243926	0.546175	-4.90117	9.53e-07	ACRG
VDR	2.42899	1.6936	3.48369	4.82347	1.41e-06	ACRG
DHFR	2.22311	1.60092	3.08712	4.76906	1.85e-06	ACRG
GPR35	2.19191	1.58207	3.03683	4.71758	2.39e-06	ACRG
GALNT3	2.21722	1.55565	3.16013	4.40406	1.06e-05	ACRG
DPAGT1	2.04434	1.46727	2.84837	4.22564	2.38e-05	ACRG
PMM2	2.09098	1.48233	2.94955	4.20251	2.64e-05	ACRG
MTR	0.492163	0.353186	0.685826	-4.1876	2.82e-05	ACRG
CAMLG	0.435318	0.293977	0.644614	-4.15223	3.29e-05	ACRG
TCF4	0.491188	0.351	0.687367	-4.14649	3.38e-05	ACRG
KL	0.482585	0.33703	0.691002	-3.97795	6.95e-05	ACRG
DPM2	1.96925	1.40216	2.7657	3.91054	9.21e-05	ACRG
MTHFD1	2.08722	1.4402	3.02493	3.88678	0.000101582	ACRG
COG6	2.21007	1.46405	3.33624	3.77422	0.000160511	ACRG
SLC35A2	2.14662	1.43852	3.20327	3.7404	0.000183726	ACRG
ATP6V0A2	2.07934	1.39873	3.09113	3.61876	0.000296018	ACRG
MMACHC	1.83609	1.31464	2.56438	3.56493	0.000363953	ACRG
DLAT	1.83038	1.30402	2.5692	3.49435	0.000475213	ACRG
ELN	0.31961	0.168215	0.607259	-3.4831	0.000495649	ACRG
MMAA	3.47325	1.70339	7.08205	3.42516	0.00061443	ACRG
STT3A	1.83436	1.2906	2.60721	3.38212	0.000719299	ACRG
SLC46A1	0.410133	0.244166	0.688914	-3.3682	0.000756607	ACRG
CBS	0.460004	0.292433	0.723596	-3.35973	0.000780177	ACRG
ALDH18A1	2.84407	1.53921	5.25509	3.33672	0.000847724	ACRG
ACOX2	0.541075	0.374584	0.781566	-3.27351	0.00106222	ACRG
CCND1	1.73897	1.24827	2.42257	3.27097	0.00107178	ACRG
CYP27B1	1.73183	1.24483	2.40936	3.25996	0.0011143	ACRG
CYP7B1	0.580878	0.417505	0.808179	-3.22393	0.00126445	ACRG
STT3B	1.91252	1.2886	2.83852	3.21852	0.00128852	ACRG
TJP2	1.6819	1.22277	2.31343	3.19643	0.00139142	ACRG
ALG1	1.91308	1.28119	2.85661	3.17133	0.00151744	ACRG
ATP6V1E1	0.603132	0.431201	0.843616	-2.95325	0.0031445	ACRG
SLC34A3	1.61686	1.17315	2.2284	2.93563	0.00332869	ACRG
ATP6AP2	0.619458	0.447581	0.857339	-2.88825	0.00387397	ACRG
ALDH4A1	1.96439	1.23799	3.117	2.86626	0.00415353	ACRG
KHK	1.56634	1.13849	2.15499	2.75676	0.00583778	ACRG
SUCLG1	1.57214	1.13504	2.17756	2.72205	0.00648775	ACRG
ALG6	1.567	1.12936	2.17425	2.68794	0.00718945	ACRG
MAGT1	1.5573	1.12562	2.15454	2.67443	0.0074856	ACRG
DZIP1L	0.594389	0.405743	0.870743	-2.67046	0.00757483	ACRG
ERCC5	1.55078	1.10441	2.17756	2.53342	0.0112957	ACRG
LMBRD1	0.656586	0.474119	0.909277	-2.53247	0.0113263	ACRG
CCDC115	0.630878	0.436569	0.91167	-2.45228	0.0141956	ACRG
GBA2	1.46183	1.05317	2.02908	2.2696	0.0232317	ACRG
CTNS	0.684169	0.49001	0.95526	-2.22874	0.0258314	ACRG
TTR	0.658563	0.455986	0.951137	-2.22707	0.0259423	ACRG
TCN2	0.565232	0.3313	0.964344	-2.09317	0.0363339	ACRG
CBS	0.395996	0.224298	0.699126	-3.1941	0.00140266	TCGA
DZIP1L	0.61433	0.438567	0.860532	-2.83349	0.00460423	TCGA
TJP2	1.41803	1.0335	1.94562	2.16415	0.0304527	TCGA
ALG6	1.53529	1.11241	2.11892	2.60801	0.00910694	TCGA
ALG1	1.44232	1.05456	1.97266	2.29247	0.0218784	TCGA
DPAGT1	1.40859	1.02151	1.94235	2.08977	0.0366387	TCGA
PMM2	1.52655	1.00783	2.31224	1.99678	0.0458488	TCGA
STT3A	1.49419	1.03237	2.16261	2.12883	0.0332687	TCGA
STT3B	1.62104	1.12718	2.33127	2.60578	0.00916665	TCGA
MTR	0.618958	0.423243	0.905174	-2.4737	0.013372	TCGA
LMBRD1	0.704522	0.509711	0.973791	-2.12079	0.0339397	TCGA
MMACHC	1.89657	1.23571	2.91087	2.92824	0.00340882	TCGA
MMAA	1.39638	1.00792	1.93457	2.00737	0.0447098	TCGA
DPM2	1.73505	1.19	2.52975	2.8641	0.00418197	TCGA
TCN2	0.605292	0.440084	0.832521	-3.08705	0.00202151	TCGA
MAGT1	1.46864	1.07249	2.0111	2.39633	0.0165603	TCGA
COG6	1.6337	1.17471	2.27202	2.91684	0.003536	TCGA
ATP6V0A2	1.47943	1.07697	2.03228	2.41772	0.015618	TCGA
MTHFD1	1.73206	1.12027	2.67795	2.47082	0.0134803	TCGA
DHFR	1.58691	1.00147	2.5146	1.9662	0.0492757	TCGA
CCDC115	0.615666	0.406385	0.932722	-2.28858	0.0221038	TCGA
ATP6V1E1	0.533626	0.358728	0.793795	-3.09968	0.0019373	TCGA
SLC46A1	0.597595	0.422098	0.84606	-2.90233	0.00370398	TCGA
ATP6AP2	0.544514	0.357188	0.830083	-2.82566	0.00471838	TCGA
SLC34A3	1.9719	1.27579	3.04784	3.05631	0.00224079	TCGA
KL	0.619876	0.436376	0.880539	-2.67033	0.00757769	TCGA
CYP27B1	1.62129	1.10403	2.3809	2.46475	0.0137109	TCGA
GALNT3	1.76225	1.23357	2.51751	3.11343	0.00184925	TCGA
VDR	2.21471	1.16662	4.20441	2.43117	0.0150501	TCGA
ALDH18A1	2.58323	1.35959	4.90816	2.89798	0.00375579	TCGA
DLAT	1.38306	1.00451	1.90426	1.98753	0.0468636	TCGA
ACOX2	0.493978	0.316773	0.770313	-3.11113	0.00186373	TCGA
SUCLG1	1.39937	1.0199	1.92004	2.08205	0.0373378	TCGA
CYP7B1	0.481573	0.319853	0.725058	-3.4999	0.000465425	TCGA
CCND1	1.49732	1.0932	2.05082	2.51518	0.0118972	TCGA
CTNS	0.630195	0.401389	0.989428	-2.00614	0.0448409	TCGA
ERCC5	1.75447	1.0127	3.03956	2.00497	0.0449664	TCGA
FBLN5	0.539543	0.383062	0.759946	-3.53073	0.00041441	TCGA
TTR	0.536034	0.348048	0.825555	-2.82998	0.00465511	TCGA
ELN	0.469925	0.313646	0.704071	-3.66091	0.000251319	TCGA
SLC35A2	1.75035	1.24086	2.46903	3.18949	0.00142524	TCGA
ALDH4A1	1.43532	1.04761	1.96653	2.24944	0.0244843	TCGA
KHK	1.67492	1.13542	2.47076	2.60025	0.00931549	TCGA
CASP10	1.45596	1.06394	1.99242	2.34721	0.0189146	TCGA
CAMLG	0.574741	0.351204	0.940558	-2.20382	0.0275372	TCGA
TCF4	0.465214	0.306981	0.705009	-3.60797	0.000308601	TCGA
GPR35	1.97166	1.28476	3.02582	3.10661	0.00189245	TCGA
GBA2	1.58958	1.11824	2.25958	2.58276	0.00980149	TCGA

## Sheet: Fig2B
ID	os_months	os_status	ACOX2	ALDH18A1	ALDH4A1	ALG1	ALG6	ATP6AP2	ATP6V0A2	ATP6V1E1	CAMLG	CASP10	CBS	CCDC115	CCND1	COG6	CTNS	CYP27B1	CYP7B1	DHFR	DLAT	DPAGT1	DPM2	DZIP1L	ELN	ERCC5	FBLN5	GALNT3	GBA2	GPR35	KHK	KL	LMBRD1	MAGT1	MMAA	MMACHC	MTHFD1	MTR	PMM2	SLC34A3	SLC35A2	SLC46A1	STT3A	STT3B	SUCLG1	TCF4	TCN2	TJP2	TTR
TCGA-3M-AB46	57.98	0	1	0	0	0	1	0	1	0	1	1	1	1	0	1	0	1	0	1	0	0	1	0	1	1	1	1	1	0	0	1	1	0	0	1	1	0	1	1	1	0	0	0	1	1	0	0	0
TCGA-B7-5816	26.68	0	1	0	1	1	0	0	0	0	1	1	1	1	1	0	0	1	1	0	0	1	1	1	1	0	1	1	0	1	0	0	1	1	0	1	1	0	1	0	1	0	1	0	1	1	1	1	0
TCGA-B7-5818	11.7	0	0	0	1	1	0	0	0	1	1	0	0	1	0	0	0	1	0	0	0	0	1	1	0	0	0	0	1	0	0	0	1	1	0	1	1	0	1	1	1	0	1	0	1	0	1	1	1
TCGA-B7-A5TI	19.55	0	1	1	1	1	1	0	0	0	1	0	1	1	0	1	0	0	1	1	1	1	1	1	1	0	1	1	1	1	0	1	0	1	0	1	1	0	1	1	1	0	1	0	1	1	1	1	1
TCGA-B7-A5TJ	11.01	0	1	0	1	1	0	0	0	0	0	1	0	1	1	1	0	1	0	0	1	1	1	0	1	1	0	1	1	1	1	0	1	0	0	1	1	0	1	1	1	0	1	0	1	0	0	1	1
TCGA-B7-A5TK	9.46	0	1	0	0	0	1	1	1	1	1	1	1	1	1	0	0	1	1	0	0	0	1	0	1	0	1	1	0	0	0	0	1	1	1	0	1	0	1	1	1	0	0	0	0	1	1	0	1
TCGA-B7-A5TN	9.43	0	1	0	1	1	0	0	1	0	1	1	1	1	1	0	0	1	1	0	0	1	1	1	1	0	1	1	0	0	0	1	1	1	0	1	1	0	1	1	1	0	1	0	1	1	0	0	1
TCGA-BR-4187	4.63	1	1	0	1	1	0	1	0	1	1	1	1	1	0	0	0	0	1	0	0	1	0	0	1	0	1	0	0	0	0	1	1	1	1	1	1	1	1	1	1	0	1	0	1	1	1	0	1
TCGA-BR-4257	9.66	1	1	0	1	1	0	1	0	0	0	1	1	1	1	1	0	1	1	0	1	1	1	1	0	0	0	1	0	0	0	1	1	1	0	1	1	0	1	1	1	0	1	1	1	1	1	0	0
TCGA-BR-4280	6.6	1	1	0	0	0	1	0	1	0	1	1	1	1	0	1	0	1	0	0	1	1	1	0	0	1	0	1	1	1	1	0	1	0	1	1	1	0	1	1	0	0	1	0	1	0	1	1	1
TCGA-BR-6452	34.66	0	0	1	1	1	1	0	0	0	1	0	1	1	1	1	0	1	1	0	0	1	1	1	1	0	0	1	1	0	0	0	1	1	0	1	1	0	1	1	1	0	1	1	1	1	0	0	0
TCGA-BR-6453	15.93	0	1	0	0	1	0	0	0	0	1	0	1	1	0	0	0	1	1	0	0	1	1	0	1	0	1	0	1	0	1	1	1	0	1	1	1	0	1	1	1	0	1	0	1	1	1	0	1
TCGA-BR-6455	13.86	1	1	0	1	1	1	0	0	0	1	0	1	1	1	0	0	0	1	0	1	1	1	1	1	0	1	0	1	0	0	1	1	1	0	1	1	0	1	1	1	0	1	0	1	0	1	1	1
TCGA-BR-6456	17.28	1	1	0	0	0	0	0	0	0	1	1	1	1	0	0	0	0	1	0	0	0	1	1	1	0	1	0	0	1	1	1	0	1	0	0	1	0	1	1	1	1	1	0	0	1	1	0	1
TCGA-BR-6457	13.67	0	1	0	1	1	0	0	0	1	1	0	1	1	1	0	0	1	1	0	0	1	1	1	1	0	1	0	1	0	0	1	0	0	0	1	1	0	1	1	1	1	1	0	0	1	1	0	1
TCGA-BR-6458	19.32	1	1	0	0	1	0	0	0	0	1	1	1	1	1	0	0	1	1	0	0	1	1	1	1	0	1	1	1	0	0	1	0	1	0	1	1	0	1	1	1	0	1	0	0	1	1	0	0
TCGA-BR-6563	39.09	0	1	0	0	1	0	0	0	0	1	0	1	1	0	0	0	1	1	0	0	0	1	0	1	0	1	1	1	1	1	1	1	1	0	1	1	0	1	1	1	0	1	0	1	1	1	0	1
TCGA-BR-6564	26.08	1	1	0	0	0	0	0	0	0	1	0	1	1	0	0	0	0	1	0	0	0	1	1	1	0	1	0	1	0	1	1	0	0	0	1	0	0	1	1	1	0	0	0	1	1	1	0	1
TCGA-BR-6565	9.17	1	1	0	1	1	0	0	0	0	1	0	1	1	0	0	0	1	1	0	0	1	1	0	1	0	1	0	1	0	1	1	0	1	0	1	1	0	1	1	1	0	1	0	1	1	1	1	1
TCGA-BR-6566	32.75	0	1	0	0	1	0	0	0	0	1	1	1	1	1	0	0	1	0	1	1	1	1	0	1	0	1	1	1	1	1	0	0	0	0	1	1	0	1	1	1	0	1	0	1	1	1	0	1
TCGA-BR-6705	25.59	1	1	0	1	1	0	0	0	0	1	0	1	1	0	0	0	0	1	0	0	0	1	1	1	0	1	0	1	0	0	1	0	0	0	1	1	0	1	1	0	1	1	0	0	1	1	0	1
TCGA-BR-6706	18.04	1	1	0	1	1	0	0	0	0	1	1	1	1	1	0	1	1	1	0	0	0	1	1	1	0	1	0	1	0	0	1	1	1	0	0	1	0	1	1	1	0	1	0	0	1	1	0	1
TCGA-BR-6707	19.88	1	0	0	1	1	1	0	0	0	1	0	1	1	1	0	0	1	0	0	0	1	1	0	1	0	0	0	1	0	0	0	0	0	0	1	1	0	1	1	1	0	1	0	1	1	0	0	1
TCGA-BR-6709	12.16	1	1	0	0	0	0	0	1	0	1	0	1	1	0	0	0	1	1	0	0	0	1	1	1	0	1	0	1	0	0	1	1	1	0	1	1	0	1	1	0	1	0	0	0	1	1	0	1
TCGA-BR-6801	40.18	0	1	0	1	1	0	0	0	0	1	0	1	1	0	1	0	0	0	0	0	1	1	0	1	1	0	0	1	1	0	1	1	1	0	1	1	0	1	1	1	0	1	1	1	1	1	0	0
TCGA-BR-6802	30.88	0	1	0	1	1	0	0	0	0	0	1	1	0	1	0	0	1	1	0	0	1	1	0	1	0	0	1	1	0	0	1	0	1	0	1	1	0	1	0	1	0	1	1	0	0	0	1	0
TCGA-BR-6803	31.18	0	1	0	1	1	0	0	0	0	1	0	1	1	0	0	0	1	1	0	0	1	0	1	1	0	1	1	1	0	1	1	1	0	0	1	1	0	1	1	0	0	1	0	1	1	1	0	1
TCGA-BR-6852	44.91	0	1	0	1	0	1	0	0	0	1	1	1	1	1	0	0	1	1	0	0	0	1	0	0	0	1	1	1	1	0	0	0	0	1	1	1	0	1	1	1	0	1	0	1	1	1	0	0
TCGA-BR-7196	21.88	0	1	0	1	1	0	0	0	0	1	0	1	1	0	0	0	0	1	0	0	0	1	1	1	0	1	0	1	0	0	1	1	1	0	0	1	0	1	1	1	0	1	0	0	1	1	1	0
TCGA-BR-7197	9.2	0	0	0	1	1	1	1	0	0	0	0	1	1	1	1	0	1	1	0	0	1	1	0	1	0	0	1	0	1	0	0	0	0	0	1	1	0	0	1	1	0	0	1	1	1	0	1	1
TCGA-BR-7703	36.14	0	1	0	1	1	0	0	0	0	1	1	1	1	1	0	0	1	0	0	1	0	1	0	1	0	0	1	1	1	1	0	0	0	1	1	1	0	1	0	1	0	1	0	1	0	0	1	0
TCGA-BR-7704	35.22	0	0	0	1	1	1	0	0	0	1	0	1	1	0	0	1	1	0	1	0	1	1	1	1	0	0	1	1	1	1	0	1	0	0	0	1	0	1	1	1	0	0	0	1	0	0	0	1
TCGA-BR-7707	35.81	0	0	1	1	0	1	0	0	0	1	1	0	1	1	0	0	1	0	1	1	1	1	0	0	0	0	1	1	1	1	0	0	0	1	1	1	0	1	1	1	0	1	0	1	0	0	1	1
TCGA-BR-7715	33.61	0	1	1	1	1	1	0	0	0	1	0	1	1	1	0	1	0	1	0	1	1	1	1	1	0	1	1	1	0	1	0	0	1	0	1	1	0	0	1	1	0	1	0	1	1	0	0	1
TCGA-BR-7716	39.75	0	1	0	1	1	0	0	0	0	0	1	1	1	1	0	1	1	1	0	0	1	1	0	1	0	1	1	1	0	1	1	0	1	0	1	1	0	0	1	1	0	1	0	1	1	1	0	1
TCGA-BR-7717	18.13	1	1	0	1	1	0	0	0	0	1	0	1	1	1	0	0	1	0	0	0	1	1	1	1	0	1	1	1	0	1	0	0	0	1	1	1	0	1	1	1	1	1	0	1	1	0	0	1
TCGA-BR-7722	15.31	1	1	0	0	0	0	0	0	0	1	1	1	1	1	0	0	0	0	0	0	0	1	1	1	0	1	1	1	0	0	1	0	0	1	1	1	0	1	1	1	0	0	0	0	1	1	1	1
TCGA-BR-7723	28.71	1	1	1	1	1	0	0	0	0	0	0	1	1	0	1	0	1	1	0	1	1	0	1	1	0	1	0	1	0	0	1	0	1	0	1	1	1	1	1	1	1	1	1	0	1	1	0	1
TCGA-BR-7851	19.1333	1	1	1	1	0	1	0	1	0	1	0	1	1	1	1	0	1	1	0	1	0	1	0	1	0	1	1	1	1	1	1	0	0	0	1	1	0	1	1	0	0	1	1	1	1	1	1	0
TCGA-BR-7901	3.45	1	1	0	1	1	1	1	0	0	1	0	1	1	0	0	1	1	1	0	0	1	0	1	1	0	1	1	0	0	0	1	1	0	0	1	0	0	1	1	1	1	1	0	0	1	1	0	1
TCGA-BR-7957	9.07	1	1	0	1	0	0	0	0	0	1	1	1	1	1	0	0	0	1	0	1	1	0	1	1	0	1	1	1	0	0	1	0	0	0	1	1	1	0	1	1	0	1	0	1	1	1	1	1
TCGA-BR-7958	29.53	0	0	0	0	1	0	0	0	0	0	1	1	1	1	0	0	1	1	0	0	1	1	1	0	0	1	0	0	0	0	0	0	0	0	1	1	0	1	1	1	0	1	0	0	1	1	1	0
TCGA-BR-7959	33.18	0	1	0	1	0	0	0	1	0	1	0	1	0	1	1	0	1	1	0	0	1	1	1	1	0	1	1	1	0	0	1	0	0	0	1	1	1	0	1	1	1	1	0	0	1	1	1	1
TCGA-BR-8058	37.22	0	1	0	0	1	1	0	1	0	1	1	1	1	1	0	0	1	1	1	0	1	0	1	1	0	1	1	0	0	0	1	1	1	0	1	1	1	1	0	1	0	1	0	1	1	1	0	1
TCGA-BR-8059	14.42	1	1	0	1	0	0	0	0	0	1	0	1	1	1	1	0	1	1	0	0	1	1	1	1	0	1	1	1	0	0	1	1	0	0	1	1	0	1	1	0	0	1	0	0	1	0	0	1
TCGA-BR-8060	11.43	1	1	0	0	0	0	1	1	0	1	0	1	0	0	1	0	1	1	0	0	0	1	1	1	0	1	0	1	0	0	1	0	0	0	1	1	1	1	1	1	1	0	1	0	1	1	0	1
TCGA-BR-8077	0.69	0	1	0	0	1	1	0	0	1	1	0	1	1	1	1	0	1	1	1	1	1	1	0	1	0	1	1	0	0	1	1	1	0	0	1	1	0	1	1	0	0	1	0	1	1	1	0	1
TCGA-BR-8078	29.57	0	1	0	1	0	1	0	1	0	1	1	1	1	1	1	0	1	1	1	1	1	1	0	0	0	0	1	1	1	0	0	1	1	0	1	1	0	0	1	0	0	1	1	1	1	1	1	0
TCGA-BR-8080	9.59	1	1	0	0	1	0	0	1	0	1	0	1	1	0	0	0	1	1	0	0	0	1	1	1	0	1	1	1	0	0	1	0	0	0	1	1	1	1	1	1	1	1	0	0	1	1	1	1
TCGA-BR-8081	32.23	0	1	0	0	0	1	0	1	0	1	1	1	1	0	0	1	1	1	1	1	1	1	0	1	0	1	1	1	1	1	1	0	0	1	1	1	0	1	1	1	0	1	0	1	1	1	0	0
TCGA-BR-8284	8.05	1	1	0	1	1	1	0	0	0	1	1	1	1	0	0	0	0	1	1	1	1	1	1	1	0	1	1	1	0	0	1	1	1	0	1	1	0	1	0	0	0	1	0	1	1	1	1	1
TCGA-BR-8286	29.4	0	0	0	0	0	1	1	1	0	1	0	0	1	0	1	0	1	0	1	1	1	1	1	1	0	1	1	1	0	0	1	0	1	1	1	1	0	1	1	1	0	1	1	1	1	0	0	0
TCGA-BR-8289	2.66	1	1	1	0	0	1	1	1	0	1	0	1	1	0	1	0	1	1	0	0	1	1	1	1	0	1	1	1	0	0	1	0	1	0	1	1	1	0	1	1	1	0	0	1	1	1	1	0
TCGA-BR-8291	19.94	1	1	0	0	1	1	0	0	0	1	0	1	1	0	0	0	0	1	0	0	1	0	1	1	0	1	1	1	0	0	1	0	1	0	1	1	1	1	0	1	1	1	0	0	1	1	0	1
TCGA-BR-8295	2.2	1	1	0	0	1	1	0	1	0	0	0	1	1	0	1	0	1	1	0	1	1	1	1	1	0	0	0	1	0	0	1	0	0	0	1	1	1	1	1	0	0	1	0	1	1	0	0	1
TCGA-BR-8296	15.57	1	1	0	1	1	1	0	1	0	1	1	1	1	0	0	0	0	1	0	1	1	1	1	1	0	1	1	1	0	0	1	1	0	0	1	1	0	1	1	1	0	1	0	0	1	0	0	1
TCGA-BR-8297	7.39	0	1	0	0	0	0	0	0	0	1	0	1	1	0	0	0	1	1	0	0	1	0	1	1	0	1	1	1	0	0	1	0	0	0	1	1	1	0	1	1	0	0	0	1	1	0	0	1
TCGA-BR-8361	31.08	0	0	0	0	1	0	0	1	0	1	1	1	1	1	1	0	1	1	1	1	1	1	0	1	0	0	1	1	0	1	0	0	1	0	1	1	0	1	1	1	0	1	1	0	0	0	0	0
TCGA-BR-8362	13.07	1	1	0	0	0	0	0	1	0	1	1	1	1	0	1	0	1	1	0	0	1	0	0	1	1	1	1	1	1	1	1	1	0	0	1	1	0	1	1	1	1	0	1	1	1	1	1	1
TCGA-BR-8363	0.26	1	1	0	1	1	0	0	1	0	1	1	1	1	1	1	1	1	1	0	1	1	1	0	1	0	1	1	1	0	0	1	0	0	1	1	1	0	1	0	1	1	1	0	0	1	1	0	0
TCGA-BR-8364	22.17	0	1	0	0	0	0	0	0	0	1	0	1	1	0	1	0	1	1	0	0	0	0	1	1	0	1	1	0	0	0	1	1	1	0	1	1	1	0	1	0	1	1	0	0	1	1	0	1
TCGA-BR-8365	17.51	1	1	0	0	0	0	0	0	0	1	0	1	1	1	0	0	0	1	0	0	0	0	1	1	0	1	0	1	0	0	1	1	0	0	1	0	1	0	1	0	1	0	0	0	1	1	0	1
TCGA-BR-8366	0.95	0	1	0	0	0	0	0	1	0	1	1	1	1	1	0	0	1	1	0	0	0	1	1	1	0	1	1	1	0	0	1	0	1	1	1	1	0	1	1	1	0	1	0	0	1	1	0	0
TCGA-BR-8367	26.31	1	1	0	0	1	0	0	1	0	1	1	1	0	1	0	0	1	1	1	0	0	0	1	1	0	1	1	1	1	0	1	1	1	1	1	1	1	1	1	0	0	1	1	1	1	0	1	1
TCGA-BR-8368	4.3	0	0	0	1	1	1	0	1	0	0	1	1	1	1	1	0	1	0	0	1	1	1	1	0	0	0	1	1	1	0	1	0	0	0	1	1	0	1	1	1	0	1	0	1	0	0	1	0
TCGA-BR-8369	14.03	0	1	0	1	1	0	0	1	0	1	1	1	0	1	1	0	1	1	0	1	1	1	1	1	1	1	1	1	0	0	1	1	1	1	1	1	1	1	1	0	1	1	0	1	1	0	1	1
TCGA-BR-8371	11.79	1	1	0	0	0	0	0	0	1	1	0	1	1	0	0	0	0	1	0	0	0	0	1	1	0	1	0	1	0	0	1	1	0	0	1	1	1	0	1	0	1	0	0	0	1	0	0	0
TCGA-BR-8372	31.24	0	1	0	0	1	1	0	1	0	1	1	1	0	0	1	0	1	0	1	1	1	1	0	0	0	0	1	1	1	0	0	1	1	1	1	1	0	1	1	1	0	1	1	1	0	1	1	1
TCGA-BR-8373	14.78	0	1	1	0	0	1	0	1	0	0	1	1	0	0	1	0	1	1	0	0	0	1	0	1	0	1	1	1	0	0	1	1	1	1	1	0	0	0	1	1	1	1	1	0	1	1	1	1
TCGA-BR-8381	7.36	0	0	0	0	1	1	0	1	0	1	1	1	1	1	0	0	1	1	0	1	1	1	1	1	1	1	0	1	0	0	0	1	1	1	1	1	0	1	1	1	0	1	0	0	1	1	0	0
TCGA-BR-8382	25.03	1	1	0	1	0	0	0	0	0	1	1	1	0	1	1	0	1	1	1	1	0	1	0	1	0	1	1	1	1	0	1	1	0	0	1	1	0	1	0	1	0	1	0	0	1	0	0	0
TCGA-BR-8384	3.71	0	1	0	0	0	0	0	1	0	1	0	1	1	0	0	0	0	1	0	0	0	0	1	1	0	1	0	1	0	0	1	1	0	0	1	1	1	0	1	0	1	0	0	0	1	1	1	0
TCGA-BR-8483	5.39	0	1	0	1	0	0	0	0	1	1	1	1	1	1	1	0	1	0	0	0	1	1	1	1	0	0	1	0	1	0	0	1	0	0	1	1	0	1	1	1	0	1	0	1	1	0	0	1
TCGA-BR-8484	25.16	1	1	0	1	1	1	0	1	0	1	0	1	1	0	1	0	1	1	0	1	0	0	1	1	0	1	1	1	0	0	1	1	1	1	1	1	0	1	0	1	0	1	0	1	1	1	0	1
TCGA-BR-8485	9.2	0	1	0	0	1	0	0	1	0	0	1	1	0	1	1	0	1	1	0	1	1	0	1	1	0	1	1	1	0	1	1	1	1	1	1	1	1	1	1	0	1	1	1	1	1	0	0	1
TCGA-BR-8486	20.2	0	1	0	0	0	1	0	1	0	1	1	1	1	0	0	0	1	1	1	0	0	1	0	1	0	1	1	1	0	1	1	0	1	0	1	1	0	1	1	1	0	0	0	1	1	1	1	1
TCGA-BR-8487	1.12	0	1	1	0	1	1	0	0	0	1	1	1	1	0	1	0	0	0	0	1	0	1	1	0	0	0	1	1	0	0	0	0	1	1	1	1	0	1	1	1	0	1	0	1	0	0	0	1
TCGA-BR-8588	12.78	0	1	0	0	1	1	0	1	0	1	1	1	1	0	1	0	1	1	1	1	1	1	0	1	0	1	1	1	0	1	1	0	0	1	1	1	0	1	1	1	0	1	0	1	1	0	1	1
TCGA-BR-8589	27.1	0	0	0	1	1	1	0	1	0	1	1	0	1	1	1	0	1	0	1	1	1	1	1	0	0	0	0	1	0	0	1	0	1	1	1	1	0	1	1	1	0	1	1	1	0	1	1	1
TCGA-BR-8590	9.33	1	1	0	0	1	0	0	1	0	1	1	1	1	0	0	0	1	1	0	0	1	0	1	1	0	1	1	0	0	0	1	1	0	0	1	1	1	1	1	0	0	1	1	0	1	1	0	1
TCGA-BR-8591	28.12	0	1	0	1	1	1	0	0	0	1	1	1	1	1	1	0	1	1	0	1	1	1	1	0	0	0	1	1	0	0	0	1	1	0	1	1	0	1	1	1	0	1	1	1	1	0	0	0
TCGA-BR-8592	6.27	1	1	0	0	0	0	0	1	0	1	1	1	1	0	0	0	0	1	0	0	0	0	1	1	0	1	0	1	0	1	1	1	0	1	1	1	1	0	0	0	1	0	0	1	1	1	0	1
TCGA-BR-8676	7.52	0	0	0	1	0	1	0	0	0	1	0	1	1	0	0	0	1	0	1	1	0	1	0	1	0	0	1	1	0	0	0	1	1	1	1	1	0	1	1	0	0	1	0	1	0	0	0	0
TCGA-BR-8677	26.71	0	1	0	0	0	0	0	1	0	1	1	1	0	1	0	0	0	1	0	0	1	1	0	1	0	1	0	1	0	0	1	0	0	1	1	1	0	1	1	1	0	1	0	0	1	1	1	0
TCGA-BR-8678	24.77	0	0	0	1	0	1	0	1	0	0	0	1	0	1	1	0	1	1	0	1	0	1	0	0	0	0	1	1	0	0	1	1	1	0	1	1	0	0	1	1	0	1	1	0	1	0	1	0
TCGA-BR-8680	31.93	0	1	1	0	1	0	1	1	0	1	0	1	1	1	1	0	1	0	1	1	1	1	0	0	1	0	1	0	1	1	0	0	0	0	1	1	1	1	1	1	0	1	1	0	0	0	1	0
TCGA-BR-8682	32.56	0	1	1	1	0	0	0	1	0	1	1	1	0	0	1	0	1	1	0	0	1	0	0	1	1	1	1	1	1	1	1	1	0	1	1	1	1	0	1	0	0	0	0	0	1	1	1	1
TCGA-BR-8683	9.86	1	1	0	0	0	0	0	1	0	1	1	1	1	1	0	0	1	1	0	0	0	0	0	1	0	1	1	0	1	0	1	1	1	0	0	1	1	1	1	0	1	1	0	0	1	1	1	1
TCGA-BR-8686	20.86	1	1	0	0	0	0	0	0	0	1	0	0	1	0	0	0	1	1	0	0	1	1	1	1	0	1	0	0	0	0	1	1	1	0	0	1	0	1	1	1	0	1	0	0	1	1	0	1
TCGA-BR-8687	8.21	1	1	0	1	1	1	1	1	0	1	0	1	1	1	1	0	1	1	0	0	1	0	1	1	0	1	1	1	0	0	0	1	1	0	1	1	0	1	1	1	1	1	0	1	1	0	0	1
TCGA-BR-8690	10.68	0	1	0	0	0	1	0	0	0	1	1	1	1	1	0	0	1	0	0	0	1	1	0	1	0	1	1	0	0	0	0	1	0	1	1	1	0	1	1	0	0	1	0	0	1	0	0	1
TCGA-BR-A44T	34.1	0	1	0	0	0	0	0	0	0	1	0	1	1	0	0	0	1	1	0	0	0	1	0	1	0	1	0	1	0	0	1	1	0	1	1	0	1	1	1	0	0	0	0	0	1	0	0	1
TCGA-BR-A44U	13.86	1	1	0	1	0	1	0	0	0	1	0	1	1	0	0	0	0	1	1	0	0	1	0	1	0	0	1	1	0	0	0	1	0	1	1	1	0	1	1	0	0	0	0	1	1	0	1	1
TCGA-BR-A452	7.52	1	1	0	1	0	1	1	1	1	1	0	1	1	1	0	0	1	0	1	1	1	1	0	1	0	0	0	0	0	1	1	0	0	0	1	1	0	0	1	1	0	1	1	0	1	0	0	1
TCGA-BR-A453	6.08	1	1	0	0	0	0	0	0	1	1	0	1	1	0	0	0	0	1	0	0	0	1	1	1	0	1	0	1	0	0	1	0	0	0	1	0	0	0	1	0	0	0	0	1	1	1	0	1
TCGA-BR-A4CS	1.48	1	1	0	0	0	1	1	0	1	1	1	1	1	1	0	0	1	1	0	0	0	1	0	1	0	1	1	0	0	0	1	1	1	0	1	0	0	0	1	1	1	0	0	1	1	1	0	1
TCGA-BR-A4IU	27.53	0	1	0	0	0	0	0	0	0	1	0	1	1	0	0	0	0	1	0	0	0	0	1	1	0	1	1	1	0	0	1	1	0	1	1	1	1	0	1	0	0	0	0	1	1	0	0	1
TCGA-BR-A4IV	28.55	1	1	0	1	0	0	0	0	0	1	0	1	0	0	0	0	0	1	0	0	0	1	1	1	0	1	0	1	0	0	1	1	0	1	1	0	1	0	0	0	0	0	0	0	1	1	0	1
TCGA-BR-A4IY	12.88	0	0	0	1	0	0	0	0	0	1	0	1	1	1	0	0	1	1	0	1	1	1	1	0	0	1	1	0	0	0	0	0	0	0	1	1	0	1	1	1	0	1	0	0	1	1	0	0
TCGA-BR-A4IZ	8.97	1	1	0	0	0	0	0	0	0	1	0	1	1	0	1	0	0	1	0	0	0	1	1	1	0	1	0	0	0	0	1	1	1	1	1	0	1	1	1	0	1	1	0	0	1	1	0	1
TCGA-BR-A4J1	0.72	1	1	0	0	1	1	0	1	0	1	0	1	1	0	1	0	1	1	0	1	1	1	0	1	0	0	1	1	0	0	1	1	0	0	1	1	0	1	1	0	1	1	0	1	1	0	0	1
TCGA-BR-A4J2	14.16	0	1	0	0	0	0	0	1	0	1	0	1	1	0	0	0	1	1	0	0	0	1	1	1	0	1	1	1	0	0	1	1	1	0	1	1	1	1	1	0	0	0	0	0	1	1	0	0
TCGA-BR-A4J4	0.53	0	0	0	1	0	1	0	1	0	1	0	1	0	1	0	0	1	1	0	0	0	1	0	1	0	1	1	1	0	0	0	1	1	1	1	1	0	1	1	1	0	1	0	0	1	1	1	1
TCGA-BR-A4J5	28.32	0	1	0	0	1	0	0	1	0	1	0	1	1	0	0	0	1	1	0	0	0	1	1	1	0	1	1	1	0	0	1	1	0	1	1	1	0	1	1	0	0	1	0	1	1	1	0	1
TCGA-BR-A4J6	0.66	0	1	0	1	1	1	0	0	1	1	1	0	1	1	0	0	1	1	0	1	1	1	0	1	0	1	1	1	0	0	1	1	1	0	1	0	0	1	1	1	1	1	0	0	1	0	0	0
TCGA-BR-A4J7	32.49	0	1	0	0	1	0	0	0	0	1	0	0	1	0	0	0	1	1	0	0	0	1	1	1	0	1	1	1	0	0	1	1	0	1	1	0	1	1	1	0	1	0	0	0	1	1	0	1
TCGA-BR-A4J8	13.5	0	1	0	1	1	1	0	0	0	1	0	0	1	0	0	0	0	1	0	0	0	1	0	1	0	1	1	1	0	1	1	0	0	0	1	1	0	1	1	0	0	0	0	1	1	0	0	1
TCGA-BR-A4J9	0.46	0	1	0	0	0	0	0	0	1	1	0	1	1	0	0	0	0	1	0	0	0	1	1	1	0	1	0	1	0	0	1	1	0	0	1	0	1	0	1	0	0	0	0	1	1	0	1	1
TCGA-BR-A4PD	20.63	0	1	0	1	1	1	1	0	0	1	0	1	1	1	1	0	1	0	0	0	0	1	1	1	0	1	1	0	0	0	1	0	1	1	1	0	0	1	1	1	0	1	0	1	1	1	1	1
TCGA-BR-A4PE	20.4	0	0	0	0	0	0	0	1	0	0	1	1	1	1	1	0	1	1	0	0	1	1	1	0	0	0	1	1	0	1	0	0	1	0	1	1	0	1	1	1	0	1	0	1	1	0	1	1
TCGA-BR-A4PF	1.15	0	1	1	0	0	0	0	1	0	1	1	1	1	1	0	0	1	0	1	1	0	0	0	0	0	0	1	0	0	1	0	0	0	1	1	1	0	1	1	1	0	1	1	1	0	1	0	1
TCGA-BR-A4QI	21.42	1	1	0	0	0	0	0	1	0	1	1	1	1	1	0	0	1	0	0	0	0	1	0	1	0	1	1	1	0	1	0	1	1	0	1	1	0	0	1	1	0	1	0	0	0	0	0	1
TCGA-BR-A4QL	16.13	1	1	0	0	0	0	0	0	0	1	0	1	1	0	0	0	1	0	1	1	1	1	0	1	0	0	1	1	1	1	0	1	0	1	1	1	0	1	0	0	0	1	0	1	0	0	0	0
TCGA-BR-A4QM	5.12	0	1	0	0	0	1	0	0	0	1	0	1	1	0	0	0	1	0	1	0	0	1	0	1	1	1	1	1	1	1	0	1	1	1	1	1	0	1	1	1	0	1	0	1	1	0	0	1
TCGA-CD-5798	13.4	0	1	0	1	0	0	0	0	1	1	0	1	1	1	0	0	0	1	0	0	1	1	1	1	0	1	1	1	0	0	1	1	0	0	1	1	0	1	1	1	0	0	0	0	1	1	1	1
TCGA-CD-5799	13.01	0	1	0	1	1	0	0	0	1	1	0	1	1	1	0	0	1	0	0	0	1	1	1	1	0	0	1	1	1	1	0	0	1	0	1	1	0	1	1	1	0	1	0	1	0	1	0	1
TCGA-CD-5800	13.14	0	1	0	1	1	0	0	0	0	1	1	1	1	0	0	1	1	1	0	0	1	1	0	1	0	0	0	1	0	1	0	0	0	0	1	1	0	1	1	1	1	1	0	1	0	0	0	1
TCGA-CD-5801	13.17	1	1	0	1	1	0	0	0	0	1	1	1	1	0	0	0	0	0	0	0	0	1	1	1	0	1	0	1	1	1	0	1	1	0	1	1	0	1	1	1	0	1	0	1	0	1	0	1
TCGA-CD-5803	11.2	1	1	0	0	0	0	0	0	0	1	0	1	1	0	0	1	0	1	0	0	1	1	1	1	0	1	0	0	0	0	1	1	0	0	1	1	0	0	1	1	0	1	0	0	1	1	0	1
TCGA-CD-5804	12.09	0	1	0	1	1	0	0	0	0	1	1	1	1	0	0	0	1	0	1	0	1	1	1	1	0	1	1	1	0	0	1	1	1	1	0	1	0	1	1	1	0	1	0	1	1	0	1	1
TCGA-CD-5813	12.39	1	1	0	0	0	0	0	0	0	1	0	1	1	0	0	1	1	1	0	0	1	1	1	1	0	1	0	1	0	0	1	0	0	0	1	1	0	0	1	1	1	1	0	0	1	1	0	1
TCGA-CD-8524	12.75	0	1	0	0	0	0	0	0	1	1	1	1	1	1	0	0	1	1	0	0	1	1	1	1	0	1	1	1	0	0	0	1	1	1	1	0	0	1	1	1	0	1	0	0	1	0	0	1
TCGA-CD-8525	12.58	0	1	0	0	0	0	1	0	1	1	1	1	1	0	0	0	1	1	1	1	1	1	1	1	0	1	1	0	0	0	1	0	1	1	1	1	0	1	1	1	0	1	0	0	1	0	0	1
TCGA-CD-8526	12.52	0	1	0	1	0	1	0	1	0	0	1	1	1	0	0	1	1	1	0	1	1	1	1	1	0	1	1	1	0	0	1	0	0	0	1	1	0	1	1	1	1	1	0	1	1	0	1	1
TCGA-CD-8527	7.16	1	1	1	0	0	0	0	0	1	1	1	1	1	0	1	0	1	0	0	0	0	1	1	1	0	1	1	0	1	0	0	1	0	1	0	1	0	1	1	1	1	1	0	1	0	0	0	1
TCGA-CD-8528	12.32	0	1	0	0	1	1	0	0	0	1	1	1	0	1	0	0	1	1	0	1	1	1	0	0	0	0	1	0	1	1	0	0	1	0	1	1	1	1	1	1	0	1	1	0	1	0	0	0
TCGA-CD-8529	12.29	0	1	0	0	1	0	1	0	0	1	1	1	1	0	1	0	1	1	0	0	1	1	1	1	0	1	1	1	0	1	1	0	1	1	1	1	0	1	1	1	0	1	0	0	1	1	0	1
TCGA-CD-8530	12.39	0	1	0	0	0	0	0	1	0	1	0	1	0	0	0	1	1	1	0	0	1	1	1	1	0	1	1	1	0	0	1	0	0	1	1	1	0	1	1	0	1	1	0	0	1	1	0	1
TCGA-CD-8531	12.58	0	0	0	0	0	0	0	1	0	1	1	0	1	0	0	0	1	1	1	1	1	1	0	0	0	0	0	0	0	0	1	1	0	0	1	1	0	0	1	1	0	1	0	0	1	0	0	1
TCGA-CD-8532	11.63	1	1	0	0	1	1	0	1	0	1	1	1	1	1	0	0	1	1	0	0	0	0	1	1	0	1	1	0	0	0	1	0	1	0	1	1	0	1	1	1	0	0	0	1	1	1	0	1
TCGA-CD-8533	15.37	0	1	0	1	1	0	0	1	0	1	0	1	1	1	1	0	1	1	1	1	1	0	0	1	0	0	1	1	1	1	1	1	1	0	1	1	0	1	1	1	1	1	0	1	0	1	0	1
TCGA-CD-8534	12.06	0	1	0	0	1	0	0	1	0	1	0	1	0	0	0	0	1	1	0	1	1	1	1	1	0	1	1	0	0	0	1	0	1	1	1	1	0	1	1	1	0	1	0	1	1	0	1	1
TCGA-CD-8535	12.81	0	1	0	1	0	1	0	1	0	1	0	1	0	1	1	0	1	0	0	1	1	1	0	0	0	0	0	1	0	0	0	0	1	1	1	1	0	0	1	1	0	1	1	0	0	0	1	1
TCGA-CD-8536	12.42	0	0	0	1	1	1	0	0	0	1	0	1	1	1	1	0	0	1	1	0	1	1	0	0	0	1	1	0	1	0	0	1	1	0	1	1	0	1	0	1	0	1	0	1	1	0	0	1
TCGA-CD-A486	6.31	1	1	0	1	0	0	0	0	0	1	1	1	1	0	0	1	1	0	0	1	1	1	1	1	0	1	0	1	0	0	0	0	0	0	1	1	0	1	1	1	1	1	0	1	1	1	0	1
TCGA-CD-A487	12.29	0	1	0	1	1	1	1	0	1	1	1	1	0	0	0	0	0	0	0	1	1	1	0	1	0	1	1	0	0	0	1	0	1	1	1	1	0	1	1	1	0	1	0	1	1	0	0	1
TCGA-CD-A489	11.3	1	1	0	0	0	0	1	0	1	1	0	1	1	0	0	0	1	1	0	1	0	1	1	1	0	1	1	1	0	0	1	1	0	1	0	0	1	0	1	0	0	0	0	1	1	0	0	1
TCGA-CD-A48A	12.42	0	1	0	1	1	1	0	0	0	1	0	0	1	0	0	0	1	0	0	0	1	1	0	1	1	1	1	1	1	0	1	0	0	0	1	1	0	1	1	0	0	0	0	1	0	0	1	1
TCGA-CD-A48C	11.6	1	1	0	0	0	0	0	0	0	1	0	1	1	1	0	0	1	1	0	1	1	1	1	1	0	1	1	0	0	0	0	1	0	0	0	1	0	0	1	1	0	1	0	1	1	0	0	1
TCGA-CD-A4MG	6.57	1	1	0	0	1	1	0	0	0	1	0	1	1	0	1	0	1	1	1	0	1	1	0	0	0	1	1	1	0	0	1	1	0	0	1	1	0	1	1	1	0	1	0	1	1	0	0	0
TCGA-CD-A4MH	12.19	0	1	0	0	0	1	0	0	0	1	1	1	1	0	1	0	1	0	1	1	1	1	1	1	0	1	1	1	1	1	1	1	0	1	1	0	0	1	1	1	1	1	0	1	1	0	0	1
TCGA-CD-A4MI	11.76	1	1	0	0	0	1	1	0	0	1	0	1	1	0	1	0	1	1	0	0	0	1	1	1	0	1	1	0	0	0	1	1	0	1	1	0	0	1	0	0	0	0	0	0	1	1	0	0
TCGA-CD-A4MJ	12.61	0	1	0	1	1	0	0	0	0	1	1	0	0	1	0	0	1	1	0	1	1	1	0	0	0	0	1	1	0	1	0	1	0	0	1	1	0	1	1	1	0	1	1	0	1	0	1	0
TCGA-CG-4437	8.05	0	0	0	1	1	0	0	0	0	1	1	1	1	1	0	0	1	1	0	0	1	1	1	1	0	0	1	1	0	0	0	0	0	0	1	1	0	1	1	1	0	0	0	1	0	1	0	1
TCGA-CG-4441	13.99	1	1	0	1	1	1	0	0	0	0	0	1	1	0	0	1	1	1	0	1	1	1	1	1	0	1	1	1	1	0	0	1	1	0	1	1	0	1	1	1	0	1	0	1	1	1	1	1
TCGA-CG-5717	6.96	1	1	0	1	0	0	0	0	0	1	1	0	1	1	0	0	0	1	0	1	0	1	1	1	0	1	1	0	0	0	1	1	1	0	0	1	0	1	1	1	0	0	0	1	1	1	1	1
TCGA-CG-5718	35.97	1	1	0	1	1	0	0	0	0	0	1	1	1	0	0	1	1	1	0	0	0	1	0	1	0	1	1	0	0	1	1	0	0	0	1	1	0	1	1	1	0	0	0	1	0	1	0	1
TCGA-CG-5719	1.02	0	1	0	1	1	0	0	0	0	1	0	1	1	1	0	0	1	1	0	0	0	1	1	1	0	1	1	0	0	0	1	0	0	0	1	1	0	1	0	1	0	1	0	1	1	1	1	1
TCGA-CG-5720	0.99	1	1	0	0	1	0	0	1	0	1	0	1	1	0	0	0	1	1	0	1	1	1	0	1	0	1	0	1	1	1	1	1	0	1	1	1	0	1	1	1	0	1	0	1	1	1	0	1
TCGA-CG-5721	6.01	0	0	0	1	1	0	1	1	0	1	1	1	1	1	0	1	1	1	0	1	1	1	0	1	0	0	0	1	0	0	0	0	1	0	1	1	0	1	0	1	0	0	0	1	0	1	0	0
TCGA-CG-5722	0.99	0	1	0	1	1	0	0	1	0	1	0	1	1	1	0	0	1	1	0	0	1	1	1	1	0	1	0	0	0	1	1	0	0	1	1	1	0	1	1	1	0	1	0	0	1	1	0	1
TCGA-CG-5723	104.99	0	0	0	0	1	1	0	0	0	1	1	1	1	1	0	0	1	1	0	1	1	1	0	0	0	1	1	0	0	0	0	1	1	1	1	1	0	1	0	1	0	1	0	1	0	1	0	0
TCGA-CG-5724	12.02	1	0	0	0	1	0	0	0	0	1	0	1	1	1	0	1	1	0	0	0	1	1	0	0	0	0	1	0	1	1	0	0	0	0	1	1	0	1	1	1	1	1	0	1	0	1	0	0
TCGA-CG-5725	15.01	1	0	0	1	1	1	1	1	0	0	0	1	1	1	0	0	1	0	0	0	0	1	0	1	0	0	0	0	0	0	0	0	1	0	1	1	0	1	1	1	1	0	0	0	1	1	0	0
TCGA-CG-5726	28.94	1	0	0	1	1	0	0	0	0	1	1	0	1	1	0	0	1	0	0	1	1	1	0	0	0	0	1	1	1	1	0	0	0	0	1	1	0	1	0	1	0	1	0	1	0	0	1	0
TCGA-CG-5732	68.99	1	1	0	1	1	0	0	1	0	1	1	1	1	0	0	0	1	0	0	0	1	1	1	1	0	1	1	1	1	1	0	1	0	0	1	1	0	1	1	1	1	1	0	1	1	1	1	1
TCGA-CG-5734	7.98	1	1	0	1	1	0	0	0	0	1	1	1	1	0	0	0	1	1	0	0	1	1	0	1	0	1	1	1	1	0	1	1	0	0	1	1	0	1	0	1	0	1	0	1	1	1	1	1
TCGA-D7-5577	25.69	1	1	0	1	1	0	0	0	0	1	1	1	1	1	0	0	1	0	0	0	1	1	1	0	0	0	0	1	0	1	0	1	0	1	1	1	0	1	1	1	0	1	0	1	0	1	0	0
TCGA-D7-5578	12.65	0	1	0	0	1	1	0	1	0	1	1	1	1	0	0	0	1	1	0	0	1	1	0	1	0	1	0	1	0	1	1	0	0	1	1	1	0	1	1	1	0	1	0	1	1	1	1	1
TCGA-D7-6518	19.12	0	1	0	0	0	0	0	0	0	1	0	1	1	0	0	0	1	1	0	0	0	1	1	1	0	1	1	1	0	1	1	1	0	0	1	1	0	0	1	1	0	1	0	0	1	1	0	1
TCGA-D7-6519	20.53	0	1	0	0	1	0	0	0	0	1	1	1	1	0	0	0	1	0	0	1	1	1	1	1	0	0	0	0	1	0	1	1	1	1	1	1	0	1	1	1	0	1	0	1	0	1	0	1
TCGA-D7-6520	18.82	0	1	0	1	1	0	0	0	1	1	1	1	1	1	0	0	1	1	0	0	1	1	1	1	0	1	1	0	1	1	0	0	0	1	1	1	0	1	1	1	1	1	1	1	1	1	0	1
TCGA-D7-6521	18.53	0	1	0	1	1	0	1	0	1	1	0	1	1	0	0	0	1	1	0	0	1	1	1	1	0	1	1	0	0	0	1	1	1	0	1	1	0	1	1	1	0	1	0	1	1	1	0	1
TCGA-D7-6522	18.59	0	1	0	0	1	0	0	0	0	1	0	1	1	0	0	1	1	1	0	0	1	1	0	1	0	1	0	1	0	1	1	0	0	0	1	1	0	1	1	1	0	1	0	1	1	1	0	1
TCGA-D7-6524	17.84	0	1	0	1	1	0	0	0	0	1	0	1	1	0	0	0	1	1	0	0	1	1	1	1	0	1	1	1	0	0	1	1	0	0	1	1	0	1	1	1	0	1	0	1	1	1	0	1
TCGA-D7-6525	13.34	1	1	0	1	1	0	0	0	1	1	0	1	1	1	0	0	1	1	0	1	1	1	0	1	0	0	1	0	0	0	0	0	1	0	1	1	0	1	1	1	0	1	0	0	0	1	0	1
TCGA-D7-6526	17.18	0	1	0	1	1	0	0	1	0	1	1	1	0	0	1	0	1	1	0	1	1	1	0	1	0	0	1	1	1	0	0	0	0	1	1	1	0	1	1	1	0	1	0	1	0	0	1	1
TCGA-D7-6527	10.25	1	1	0	1	1	0	0	0	0	1	0	1	0	0	0	0	1	1	0	0	1	1	1	1	0	1	1	1	0	0	1	0	0	0	1	1	0	1	1	1	1	1	1	1	1	0	0	1
TCGA-D7-6528	15.21	0	1	0	1	1	0	0	1	0	1	0	0	1	0	0	0	1	0	0	1	1	1	0	0	0	0	1	1	0	1	0	0	1	0	1	1	0	1	1	1	0	1	0	1	0	0	1	0
TCGA-D7-6815	15.97	0	1	1	1	1	1	0	1	0	0	1	1	1	0	0	0	1	1	0	0	0	1	1	1	0	0	1	1	0	1	1	1	0	0	1	1	0	1	1	1	0	0	1	1	1	1	1	1
TCGA-D7-6817	12.78	0	1	0	0	1	0	0	1	0	0	1	1	1	0	0	0	1	1	0	1	1	1	1	1	0	0	1	1	0	0	1	1	1	1	1	1	1	1	1	1	0	1	1	1	1	0	1	1
TCGA-D7-6818	12.35	1	1	0	1	1	0	1	0	0	1	0	1	1	0	0	0	1	1	0	0	1	1	1	1	0	1	0	1	0	0	1	1	1	0	1	1	0	1	1	1	1	1	1	0	1	1	0	1
TCGA-D7-6820	11.3	0	1	1	1	1	1	0	0	0	1	1	1	1	1	0	0	1	0	0	1	1	1	1	1	0	0	1	1	1	0	0	0	1	0	0	1	0	1	1	1	1	1	1	1	0	0	1	1
TCGA-D7-6822	12.32	0	0	0	1	0	1	0	1	0	0	0	1	0	1	1	0	1	1	0	1	1	0	0	1	0	0	1	1	0	0	0	1	1	0	1	1	1	0	1	1	0	1	1	0	1	0	0	1
TCGA-D7-8570	24.7	0	0	1	1	1	1	0	0	0	1	1	1	0	1	0	1	1	1	0	0	1	1	1	0	0	0	1	1	0	1	0	0	1	1	1	1	0	1	1	1	0	1	1	0	1	1	0	1
TCGA-D7-8572	16.79	0	1	0	0	0	0	0	1	0	1	1	1	0	1	0	0	1	1	0	1	1	1	1	1	0	1	1	1	0	0	1	0	0	1	1	1	1	1	1	1	0	1	1	1	1	1	1	1
TCGA-D7-8573	19.48	0	1	1	1	1	0	0	1	0	1	0	1	0	1	1	0	1	0	0	1	1	1	0	0	0	0	1	1	1	1	0	0	1	0	1	1	0	1	1	1	0	1	1	1	0	0	1	1
TCGA-D7-8574	17.18	0	1	0	0	0	0	0	1	0	1	1	1	1	0	0	0	0	1	0	0	0	0	0	1	0	1	0	1	0	0	1	0	1	0	1	1	1	0	1	0	1	0	0	0	1	1	0	1
TCGA-D7-8575	18.2	1	1	0	0	0	0	0	1	0	1	1	1	1	1	1	0	1	1	0	0	0	0	1	1	0	1	1	1	1	0	0	1	1	0	1	1	1	1	1	1	1	0	0	0	1	1	1	1
TCGA-D7-8576	14.65	1	1	0	1	1	1	0	1	0	1	1	1	1	1	0	0	1	1	1	1	1	0	1	1	0	1	1	1	0	0	1	1	1	0	1	1	0	1	1	1	0	1	0	0	1	1	1	1
TCGA-D7-8578	21.12	0	1	0	0	1	0	0	1	0	1	1	1	1	1	1	0	1	1	0	0	1	1	1	1	0	1	1	1	0	0	1	0	1	1	0	1	0	1	1	1	1	1	0	0	1	1	0	1
TCGA-D7-8579	20.89	0	1	0	1	1	0	0	1	0	1	1	1	0	1	0	0	1	1	0	0	1	1	1	1	0	1	1	1	0	0	1	0	0	1	1	1	1	1	1	0	0	1	0	0	1	1	1	1
TCGA-D7-A4YT	14.26	0	0	1	1	1	0	0	1	0	0	0	1	1	0	1	0	1	1	0	0	0	1	1	1	1	0	1	1	0	0	1	0	1	1	1	1	0	1	1	1	1	1	0	0	1	0	0	1
TCGA-D7-A4YU	16.43	0	1	0	1	0	1	0	1	0	1	1	1	1	1	0	0	1	1	1	1	0	0	0	1	0	1	1	0	0	0	1	1	1	1	1	1	1	0	1	0	0	0	1	0	1	1	0	0
TCGA-D7-A4YV	5.91	1	1	0	1	0	1	0	1	0	1	0	1	0	1	1	1	0	1	0	1	0	0	1	1	0	1	1	1	0	0	1	1	1	1	1	1	1	0	1	0	0	1	0	0	1	0	1	1
TCGA-D7-A4YX	36.4	0	1	0	1	1	1	0	1	0	1	1	1	0	1	0	0	1	1	0	1	1	1	0	0	0	0	0	1	1	0	0	1	1	0	1	1	0	1	1	1	0	1	1	1	0	0	1	1
TCGA-D7-A4YY	13.76	0	0	0	0	1	0	0	1	0	1	1	1	1	1	1	0	1	1	0	1	1	1	1	1	0	0	1	1	0	0	0	0	1	1	1	1	0	1	1	1	1	1	0	1	1	1	1	0
TCGA-D7-A4Z0	14.75	0	1	0	0	1	0	0	1	1	1	1	0	0	0	1	0	1	1	0	0	1	1	0	1	1	1	1	1	0	0	1	1	1	1	0	1	0	1	1	1	0	1	0	1	1	1	1	1
TCGA-D7-A6EV	11.24	0	0	0	1	1	0	0	0	0	0	1	1	1	1	0	0	1	0	0	1	1	1	1	0	1	0	1	1	0	1	0	0	0	0	1	1	0	1	1	1	0	1	1	1	0	0	1	0
TCGA-D7-A6EX	11.3	0	0	1	1	0	0	0	1	0	1	0	1	1	0	1	0	1	1	0	0	1	1	0	1	0	0	0	1	1	1	0	1	0	0	1	1	0	0	1	0	0	1	0	1	0	0	0	1
TCGA-D7-A6EY	11.43	1	1	0	0	1	0	0	0	0	1	1	1	0	1	0	0	1	1	0	1	1	1	0	1	0	1	1	1	0	0	0	0	0	0	1	1	0	1	0	1	0	1	0	0	1	1	1	0
TCGA-D7-A6EZ	20.3	1	0	0	0	1	1	0	1	0	1	0	1	1	0	0	0	1	1	1	1	0	1	1	0	0	0	1	0	0	1	0	0	0	0	1	1	0	1	1	1	0	1	1	0	0	1	0	0
TCGA-D7-A6F0	22.27	0	1	1	1	1	1	0	0	1	0	0	1	1	0	0	1	1	1	0	1	1	1	1	1	0	1	1	1	0	0	0	0	1	0	1	0	0	1	1	1	0	1	1	1	0	1	0	1
TCGA-D7-A6F2	15.64	0	1	0	0	1	0	0	0	0	1	1	0	1	0	0	0	1	1	0	0	1	1	0	1	0	1	1	1	1	0	1	0	1	1	1	1	0	1	1	1	1	1	0	1	1	0	1	1
TCGA-D7-A747	8.38	1	1	0	0	0	0	1	1	1	1	0	1	1	0	0	0	0	1	0	0	0	1	1	1	0	1	0	1	0	1	1	1	0	1	1	0	1	0	1	0	0	0	0	1	1	0	0	1
TCGA-D7-A748	4.34	1	1	0	0	0	1	0	0	1	1	1	1	1	0	0	1	0	1	0	0	1	1	1	1	0	1	1	0	0	0	1	1	0	1	1	0	0	0	1	1	0	1	0	0	1	1	0	1
TCGA-D7-A74A	19.94	0	0	1	1	0	1	0	1	0	1	1	1	1	0	1	0	0	0	0	0	1	1	1	0	0	0	1	1	1	0	0	0	0	0	1	1	0	1	1	1	0	1	0	0	0	0	0	1
TCGA-EQ-8122	7.98	1	1	0	1	0	0	0	0	0	1	1	1	1	1	0	0	1	1	0	1	1	1	1	1	0	1	1	1	0	1	1	0	0	0	1	1	0	1	1	1	1	1	0	1	1	1	1	1
TCGA-EQ-A4SO	16.23	0	1	0	0	1	0	0	0	0	1	0	1	1	1	1	0	1	1	0	1	1	1	1	0	1	0	1	1	1	0	0	1	1	1	1	1	0	1	1	1	1	1	1	1	0	0	1	1
TCGA-F1-6874	14.45	0	1	0	1	1	1	0	1	0	1	1	1	1	1	1	0	1	1	0	1	1	0	0	0	0	0	1	1	1	0	1	0	1	1	1	1	0	1	1	1	0	1	1	1	1	0	1	1
TCGA-F1-6875	72.17	1	0	0	1	0	0	1	0	1	0	0	1	1	1	1	0	1	1	0	1	1	1	1	0	0	0	1	0	0	0	0	0	1	0	1	1	0	1	1	1	0	1	1	0	0	0	0	1
TCGA-F1-A448	21.25	0	0	0	0	1	1	0	0	0	1	1	0	0	1	1	0	1	1	0	1	0	1	1	1	0	1	1	1	0	0	1	1	1	0	1	1	0	1	1	1	0	1	1	1	1	1	1	1
TCGA-F1-A72C	11.37	0	0	0	1	1	1	0	0	1	1	1	1	1	1	0	0	1	1	0	1	1	1	0	1	0	1	1	0	0	0	0	0	0	0	1	1	0	1	0	1	0	1	0	1	1	1	0	1
TCGA-FP-7735	3.48	1	1	1	1	1	0	1	0	0	1	0	1	1	0	0	0	1	0	0	0	1	1	0	1	0	1	1	0	0	0	1	0	1	1	1	1	0	1	1	1	0	1	0	1	1	1	1	1
TCGA-FP-7829	19.51	0	1	0	1	1	1	0	0	0	0	1	1	1	1	1	0	1	1	0	1	1	1	0	1	1	0	1	1	1	0	0	0	1	0	1	1	0	1	0	1	0	1	0	1	1	0	1	0
TCGA-FP-7916	14.06	1	1	0	1	1	0	1	1	0	1	1	1	1	1	0	0	1	1	0	0	0	1	1	1	0	1	1	0	0	0	1	1	1	0	1	1	0	1	1	1	0	1	0	0	1	1	1	1
TCGA-FP-7998	22.27	0	1	0	1	1	0	1	1	0	0	1	0	1	0	0	0	1	1	0	0	0	0	1	1	0	1	0	0	0	0	1	1	1	1	1	1	1	1	1	1	0	1	1	0	1	1	1	0
TCGA-FP-8099	17.05	0	1	0	0	1	1	0	1	0	1	1	1	1	1	1	0	1	1	1	0	1	0	1	1	1	0	1	0	1	0	0	0	1	0	1	1	0	1	1	1	0	1	0	1	1	0	1	0
TCGA-FP-8209	59.49	1	1	0	0	0	0	0	1	0	1	0	1	1	0	0	0	0	1	0	0	0	0	1	1	0	1	0	1	0	0	1	0	0	0	1	0	1	0	1	0	0	0	0	0	1	1	1	1
TCGA-FP-8210	5.03	1	1	0	0	0	0	0	0	0	1	0	1	1	0	0	0	0	1	0	0	0	1	1	1	0	1	0	1	0	0	1	1	0	1	1	1	1	0	1	0	0	0	0	0	1	1	0	1
TCGA-FP-8211	13.57	0	1	0	0	0	1	0	0	1	0	0	1	1	1	0	0	0	1	0	0	0	1	0	1	0	0	1	1	1	0	0	0	1	0	1	1	0	1	1	1	0	1	0	1	0	0	0	1
TCGA-FP-8631	0.56	0	1	0	0	1	1	1	1	0	1	1	1	1	1	0	0	1	0	0	0	1	1	1	1	0	1	1	0	1	0	1	1	1	0	1	1	0	1	1	1	0	1	0	1	1	0	0	1
TCGA-FP-A4BE	11.07	0	1	0	1	1	1	0	0	0	1	0	1	1	1	0	0	1	0	1	1	1	1	0	0	0	0	1	1	0	0	0	0	1	0	1	1	0	1	1	1	0	1	0	1	1	1	1	0
TCGA-FP-A4BF	5.52	1	1	0	0	0	0	0	0	0	1	1	1	0	0	0	0	1	1	0	0	1	1	1	1	0	1	1	0	0	0	0	1	0	1	1	1	0	1	1	0	0	1	0	0	1	1	1	1
TCGA-FP-A8CX	0.23	0	1	0	1	1	1	0	1	0	0	0	1	1	0	0	0	1	0	0	0	1	1	1	1	0	0	1	1	1	1	1	1	1	0	1	1	0	1	1	1	1	1	0	1	0	0	1	1
TCGA-FP-A9TM	6.21	0	1	0	0	0	1	0	1	0	0	1	1	1	1	0	0	1	1	0	0	1	1	1	0	0	0	1	1	0	0	1	0	0	1	1	1	0	1	1	1	0	0	1	0	1	0	1	1
TCGA-HF-7132	77.23	0	1	0	0	1	1	0	1	0	1	1	1	1	1	0	0	1	1	1	1	0	1	1	1	0	1	1	1	0	1	1	1	1	1	1	1	0	1	1	1	0	1	0	1	1	1	1	1
TCGA-HF-7133	63.01	0	0	0	0	0	1	0	1	1	1	0	1	0	0	1	0	1	1	0	0	1	1	1	1	0	1	1	1	1	1	1	0	1	0	1	1	0	1	1	1	1	1	1	0	1	1	0	1
TCGA-HF-7134	52.17	0	1	0	1	1	1	0	1	0	0	1	0	1	1	1	0	1	1	1	1	1	1	0	0	0	0	1	1	0	0	1	0	0	0	1	1	0	1	1	1	0	1	1	1	1	0	1	0
TCGA-HF-A5NB	30.49	0	1	0	1	1	1	0	1	0	1	0	1	1	1	1	0	1	0	0	1	1	1	0	0	1	0	1	1	1	1	0	1	1	0	1	1	0	1	1	1	0	1	1	1	0	0	1	0
TCGA-HJ-7597	26.45	1	0	1	1	0	0	0	1	0	1	1	1	1	1	0	0	1	1	0	1	1	1	0	0	0	0	1	1	0	0	0	0	1	1	1	1	0	1	1	1	0	1	0	0	0	0	1	1
TCGA-HU-8238	1.51	0	1	1	0	1	1	0	1	0	0	1	0	0	1	0	0	1	1	0	1	1	1	1	1	0	0	1	1	1	0	1	1	0	0	1	1	0	1	1	1	0	1	0	1	1	0	1	1
TCGA-HU-8243	5.91	1	1	0	0	1	1	0	0	1	1	0	1	0	1	0	1	0	1	0	1	1	1	1	0	0	0	1	1	0	0	1	0	1	0	1	1	0	1	1	1	1	1	1	1	1	0	1	1
TCGA-HU-8244	24.38	0	1	0	1	1	1	0	1	0	1	1	0	0	0	0	0	1	0	1	1	1	1	0	0	0	0	1	1	1	1	0	0	0	1	1	1	0	1	1	1	1	1	1	1	0	0	1	1
TCGA-HU-8249	28.94	0	1	0	1	0	0	0	0	0	1	0	0	1	0	1	0	1	0	1	0	1	1	0	0	0	0	1	1	1	1	1	0	1	1	0	1	0	1	1	1	0	0	0	1	0	0	1	0
TCGA-HU-8602	22.31	0	0	0	0	0	0	0	0	0	1	1	1	0	1	1	0	1	1	0	1	0	1	0	0	0	0	1	0	1	1	0	0	1	0	1	1	0	0	0	1	0	1	1	0	1	1	0	0
TCGA-HU-8604	22.8	0	1	0	0	0	0	0	1	0	1	0	1	0	0	0	0	1	1	1	0	0	1	0	0	0	1	1	1	0	1	0	0	0	0	1	1	0	1	1	1	0	1	1	1	1	1	1	0
TCGA-HU-8608	21.06	0	1	0	1	1	1	0	1	0	1	1	1	0	1	0	0	1	1	1	1	1	0	1	0	0	0	0	1	0	0	1	0	1	1	1	1	0	1	1	1	0	1	1	0	1	1	1	0
TCGA-HU-8610	0.76	0	1	0	1	1	0	0	1	0	0	1	0	1	1	0	0	1	1	0	0	0	1	1	0	0	0	1	1	1	0	1	1	0	0	1	1	0	1	1	1	0	0	1	1	1	0	1	0
TCGA-HU-A4G2	24.28	0	0	0	0	1	1	0	1	0	1	1	0	1	1	1	0	1	0	1	1	1	1	1	0	0	0	1	1	0	0	1	1	1	1	1	1	0	1	1	1	0	1	0	1	1	0	1	1
TCGA-HU-A4G3	5.58	0	1	1	0	1	0	0	1	0	1	1	0	1	1	1	0	1	0	0	0	1	1	1	1	1	0	1	1	1	0	1	1	0	1	1	1	0	1	1	1	1	1	0	1	1	0	1	1
TCGA-HU-A4G6	24.24	0	0	1	1	1	1	1	0	0	1	0	1	1	1	1	0	1	0	0	0	1	1	1	0	0	0	0	1	1	1	0	0	1	1	1	1	0	1	1	1	0	1	1	1	0	0	1	1
TCGA-HU-A4G8	22.67	0	0	0	0	0	1	0	0	0	1	0	1	1	1	1	0	1	0	1	1	0	1	0	0	1	0	1	1	0	0	0	1	0	1	1	1	0	1	1	0	0	1	1	1	1	0	1	0
TCGA-HU-A4G9	24.18	0	0	1	1	1	1	0	1	0	1	1	0	1	1	1	0	1	0	1	0	0	1	1	0	0	0	1	1	1	0	0	1	1	1	1	1	0	1	1	1	0	1	1	1	0	0	1	0
TCGA-HU-A4GC	3.25	0	1	0	0	1	1	0	0	0	1	1	1	1	1	0	0	1	0	0	0	1	1	0	1	0	1	1	1	0	1	1	1	1	1	1	1	0	1	1	1	0	1	0	1	1	0	1	1
TCGA-HU-A4GD	22.73	0	1	0	1	1	1	0	1	0	1	1	1	1	0	0	0	1	0	1	0	0	1	0	0	1	0	1	1	0	1	1	0	1	1	1	1	0	1	1	0	1	1	0	1	0	0	0	1
TCGA-HU-A4GF	25.79	0	1	0	1	0	1	0	0	0	0	1	1	0	0	0	0	1	0	0	0	1	1	0	0	0	0	1	1	0	1	1	0	1	1	1	1	0	0	1	1	1	0	0	1	1	0	0	1
TCGA-HU-A4GH	11.76	0	1	0	1	0	1	0	0	1	1	1	0	1	0	0	0	1	0	1	0	0	1	0	0	0	0	1	1	0	0	0	0	1	1	1	0	0	1	1	1	0	1	0	1	0	1	0	1
TCGA-HU-A4GJ	21.35	0	1	0	0	0	1	0	1	0	1	0	1	1	0	0	0	1	1	1	0	0	1	1	1	0	1	1	1	0	0	1	1	0	0	1	1	0	1	1	0	0	0	0	0	1	0	0	1
TCGA-HU-A4GN	29.96	0	1	0	1	1	1	0	1	0	1	1	0	0	1	0	0	1	0	1	1	1	1	0	0	0	0	1	0	1	1	0	0	0	1	1	1	0	1	1	1	0	1	1	0	0	0	1	0
TCGA-HU-A4GP	8.97	0	1	0	0	1	1	0	1	0	1	1	0	0	0	0	0	1	0	0	1	1	1	1	0	0	0	1	1	1	1	1	1	1	0	1	1	0	1	1	1	0	1	1	1	1	0	1	0
TCGA-HU-A4GQ	0.1	1	1	0	0	0	0	0	0	0	1	1	1	0	0	0	0	1	1	1	0	0	1	0	1	0	1	1	0	0	0	1	0	0	1	1	1	0	1	0	0	0	1	0	0	1	0	1	1
TCGA-HU-A4GT	6.5	0	1	0	0	1	1	0	0	0	1	1	1	1	0	0	0	1	0	1	1	1	1	0	0	0	0	1	1	1	1	0	1	1	1	1	1	0	1	1	1	0	1	0	1	0	0	0	0
TCGA-HU-A4GU	6.57	0	1	0	1	1	1	0	1	0	1	1	0	0	0	0	0	1	0	1	1	1	1	0	0	0	0	1	0	1	0	0	0	1	0	1	1	0	1	1	1	0	1	1	1	0	0	0	1
TCGA-HU-A4GX	20.24	0	0	1	0	1	1	0	1	0	1	1	1	1	1	1	0	0	0	1	1	1	1	0	1	0	0	1	1	0	0	0	1	1	1	1	1	0	1	1	1	0	1	0	1	0	0	1	1
TCGA-HU-A4GY	0.26	0	1	0	0	0	1	0	1	0	1	0	1	1	0	0	0	1	1	0	0	0	0	1	1	0	1	0	1	0	0	1	1	0	1	1	1	1	1	1	0	0	0	0	0	1	1	0	1
TCGA-HU-A4H0	2.1	0	1	0	1	1	1	0	1	0	1	1	0	1	1	0	0	1	0	0	1	1	1	0	1	0	0	1	1	1	0	0	1	1	1	1	1	0	1	1	1	0	1	1	1	0	1	1	1
TCGA-HU-A4H2	12.94	0	0	0	0	1	0	1	0	0	1	1	1	1	0	0	0	1	0	0	1	1	1	1	1	0	1	1	1	0	1	0	0	0	0	1	1	0	1	1	1	1	1	1	1	0	0	1	1
TCGA-HU-A4H3	28.98	0	0	1	1	1	0	0	0	0	1	1	1	1	1	1	0	1	0	0	1	0	1	0	0	0	0	1	0	1	1	0	1	0	0	1	1	0	1	1	1	0	1	0	1	0	0	1	0
TCGA-HU-A4H4	23.82	0	0	0	0	1	1	0	1	0	1	1	0	1	1	1	0	1	1	0	1	1	1	0	0	1	0	1	1	1	0	1	0	1	1	1	1	0	1	1	1	0	1	0	1	1	0	1	0
TCGA-HU-A4H5	23.78	0	0	0	0	0	1	0	1	0	1	0	0	1	1	1	0	1	0	0	1	1	1	0	0	0	0	1	1	0	0	1	1	0	0	1	0	0	0	1	1	0	1	1	0	1	0	1	0
TCGA-HU-A4H6	21.16	0	1	0	1	0	1	0	0	0	1	0	1	1	1	0	0	1	0	1	0	1	1	1	1	0	1	1	1	0	0	1	1	1	1	1	1	0	1	1	1	0	1	0	1	1	0	0	1
TCGA-HU-A4H8	14.06	0	1	0	1	1	1	0	0	0	1	1	0	1	0	1	0	1	0	0	1	1	1	0	0	1	0	1	1	0	0	0	1	1	1	1	1	0	1	0	1	0	1	1	1	0	0	0	0
TCGA-HU-A4HB	15.67	1	1	0	0	0	0	0	1	0	1	1	1	1	0	0	0	1	1	0	0	0	1	1	1	0	1	1	1	0	1	1	1	0	0	1	1	0	1	1	0	1	0	0	1	1	1	0	1
TCGA-HU-A4HD	33.38	0	1	0	0	0	0	0	0	0	0	0	1	1	1	1	0	1	1	0	1	1	1	0	1	0	0	1	1	0	0	1	1	0	0	1	1	0	1	1	1	1	1	0	1	1	0	1	1
TCGA-IN-7806	36.33	0	1	0	1	1	1	0	0	0	1	1	0	1	0	1	0	1	1	0	0	1	1	1	1	0	1	1	1	1	0	0	1	0	1	1	1	0	1	1	0	1	1	0	1	0	0	1	1
TCGA-IN-7808	3.45	1	1	0	0	1	0	0	1	0	1	0	0	1	0	0	0	1	1	1	0	0	1	0	1	0	1	1	1	0	0	1	0	0	0	1	0	0	1	1	0	0	0	0	0	1	0	0	1
TCGA-IN-8462	18.79	0	1	0	1	0	0	0	0	1	1	1	0	1	1	0	0	1	1	0	0	1	1	1	1	0	1	1	0	0	0	1	1	1	0	1	1	0	1	1	1	0	1	0	0	1	0	1	1
TCGA-IN-8663	3.38	1	0	0	0	0	0	0	1	0	1	0	0	1	1	0	0	1	0	0	1	1	1	0	0	1	0	1	1	0	0	0	1	0	0	0	1	0	0	1	0	0	1	1	0	0	0	1	0
TCGA-IN-A6RI	18.36	0	1	0	1	1	1	0	1	0	1	0	1	0	0	1	0	1	0	1	1	1	1	0	0	0	0	1	1	1	0	0	1	0	1	1	1	0	1	1	1	0	1	0	1	0	0	0	1
TCGA-IN-A6RJ	12.45	0	1	0	1	0	0	0	0	0	1	0	0	1	1	0	0	0	1	0	1	1	1	0	0	0	0	1	0	0	0	0	0	0	0	1	1	0	1	1	0	0	0	0	1	0	0	1	0
TCGA-IN-A6RL	13.34	1	1	0	0	0	1	0	0	0	1	0	1	1	1	0	0	1	1	0	0	1	1	1	1	0	1	1	1	0	0	1	1	0	0	1	0	0	1	1	1	1	1	0	0	1	0	1	1
TCGA-IN-A6RN	19.51	0	0	0	0	1	1	0	1	0	1	1	1	1	0	1	0	1	0	0	0	1	1	1	1	0	1	1	1	0	0	1	0	0	0	1	0	0	1	1	1	1	1	1	1	1	0	0	1
TCGA-IN-A6RR	6.73	1	0	0	0	0	1	0	1	0	1	1	0	1	1	0	1	1	0	0	0	1	1	1	1	0	1	1	1	0	0	1	1	1	0	1	0	0	1	1	1	1	1	0	1	1	1	1	1
TCGA-IN-A6RS	12.58	0	0	0	1	0	1	0	0	0	1	1	1	1	0	0	0	1	0	0	1	1	1	0	0	0	0	1	1	1	0	0	0	0	1	1	1	0	1	1	1	0	1	0	1	1	0	0	1
TCGA-IN-A7NR	6.5	0	0	0	1	0	0	0	0	0	1	0	0	1	1	0	0	1	1	0	0	1	1	0	1	0	1	1	0	0	0	1	1	0	0	1	1	0	1	1	0	0	1	0	0	1	1	0	1
TCGA-IN-A7NT	10.61	0	0	0	0	0	0	0	0	1	1	0	1	1	1	0	1	1	1	0	0	0	1	0	0	0	0	1	0	0	0	0	0	0	0	1	1	0	1	1	1	0	0	0	0	0	0	0	0
TCGA-IN-A7NU	11.7	0	0	0	0	0	1	0	0	0	1	1	0	1	1	0	0	1	1	0	0	1	1	1	1	0	1	1	1	0	0	1	1	0	1	1	0	0	1	1	1	0	1	0	0	1	0	0	1
TCGA-IN-AB1V	15.74	0	1	0	1	0	1	0	1	0	1	1	1	1	1	0	0	1	1	0	0	0	1	1	1	0	0	1	1	0	0	0	1	0	1	0	0	0	1	1	0	0	0	0	0	0	0	1	1
TCGA-IN-AB1X	13.5	0	0	0	1	0	1	0	1	0	1	1	1	1	1	1	1	1	1	0	1	1	1	0	0	1	0	1	1	0	0	1	1	1	0	1	1	0	1	1	1	0	1	1	0	1	1	0	1
TCGA-IP-7968	2.53	0	1	1	1	0	1	0	1	0	0	1	1	0	1	0	0	1	1	0	0	0	0	1	1	0	1	1	1	0	0	1	0	1	1	1	1	0	1	1	1	0	0	1	0	1	1	1	1
TCGA-KB-A6F7	63.57	0	1	0	1	1	1	0	0	0	0	1	1	0	0	0	1	1	1	0	1	1	1	1	0	0	0	1	1	0	0	1	0	0	0	1	1	0	1	1	1	0	1	0	1	0	1	1	1
TCGA-KB-A93G	20.14	0	1	0	0	1	0	0	1	0	1	0	1	0	1	1	0	1	1	0	0	0	1	1	1	0	1	1	1	0	0	1	0	1	0	0	1	0	1	1	1	0	1	0	0	1	1	1	1
TCGA-KB-A93H	37.61	0	1	0	1	1	1	0	0	0	1	1	1	1	1	1	0	1	0	0	1	1	1	0	0	1	0	1	1	0	0	0	1	1	1	1	1	0	1	1	1	0	1	0	1	0	0	0	1
TCGA-KB-A93J	36.93	0	1	0	0	1	0	0	1	0	1	1	1	1	1	0	0	1	0	0	1	1	1	1	0	1	0	1	1	0	0	1	1	1	0	1	1	0	1	1	1	1	1	0	1	0	1	1	1
TCGA-MX-A5UG	3.71	1	1	0	0	0	0	0	1	0	1	1	1	0	0	0	0	1	1	0	0	0	0	1	1	0	1	0	1	0	0	1	1	0	1	1	1	1	1	1	0	0	0	0	0	1	1	0	1
TCGA-MX-A5UJ	19.71	0	1	0	1	1	0	0	0	0	1	0	1	1	1	0	0	1	1	0	1	1	1	1	1	0	1	1	1	0	1	1	1	0	0	1	1	0	1	0	1	1	1	0	1	1	0	0	1
TCGA-MX-A663	9.86	1	1	0	1	1	0	0	0	0	1	0	1	0	0	1	1	1	1	0	0	1	1	1	1	0	1	0	1	0	1	1	1	0	0	1	1	0	1	1	0	1	1	0	1	1	1	1	1
TCGA-MX-A666	14.03	0	1	0	1	0	1	0	1	0	1	1	1	0	0	0	0	1	1	0	1	1	0	0	0	0	0	1	1	0	1	1	0	0	0	1	1	0	1	1	1	1	1	1	1	1	1	0	1
TCGA-R5-A7O7	45.63	0	0	0	0	1	1	0	1	0	1	1	1	0	0	0	1	1	0	0	1	1	1	0	1	0	0	1	1	0	0	0	0	1	0	1	1	0	1	1	1	0	1	0	1	1	0	0	1
TCGA-R5-A7ZE	18.2	1	1	0	1	1	1	0	0	1	1	0	1	0	0	0	0	1	1	0	0	1	1	0	0	0	0	1	0	0	1	1	0	1	0	1	1	0	1	1	1	0	1	0	1	0	0	0	1
TCGA-R5-A7ZF	8.51	1	0	0	1	0	1	0	1	0	1	0	1	1	1	0	0	1	1	0	1	1	1	0	0	0	0	1	1	0	1	0	1	0	0	1	1	0	1	1	1	0	1	0	1	0	0	0	1
TCGA-R5-A7ZI	74.47	0	0	0	0	0	1	0	1	1	1	1	1	0	1	0	1	1	0	0	1	1	1	1	0	0	1	1	1	0	0	1	0	1	1	1	1	0	1	1	1	0	1	0	1	0	0	0	0
TCGA-R5-A7ZR	6.08	1	1	0	0	1	0	0	0	0	1	0	1	1	0	0	0	1	0	0	1	1	0	1	0	0	0	1	1	0	0	1	0	1	1	1	1	0	1	1	1	0	1	1	1	0	0	0	1
TCGA-R5-A805	9.23	1	0	0	0	0	1	0	1	0	1	1	1	0	1	0	0	1	1	0	0	0	1	1	1	0	1	1	1	0	0	1	1	1	0	1	1	0	0	0	1	0	1	1	1	1	1	1	1
TCGA-RD-A7BS	11.04	1	1	0	0	0	0	0	0	1	1	1	1	1	1	0	0	1	1	0	0	1	1	1	1	0	1	1	1	0	0	1	1	0	1	0	1	0	1	1	1	0	1	0	0	1	1	1	1
TCGA-RD-A7BT	8.61	1	1	0	1	1	0	0	1	0	1	0	1	1	0	0	0	1	0	0	1	1	1	0	1	0	0	1	0	0	0	0	1	1	0	1	1	0	1	1	1	0	1	1	1	0	0	1	1
TCGA-RD-A7BW	5.12	1	1	0	0	0	0	0	0	1	1	0	1	1	0	0	1	0	1	0	0	0	1	1	1	0	1	0	1	0	0	1	1	0	1	1	0	1	0	1	0	0	0	0	0	1	1	1	1
TCGA-RD-A7C1	16.66	1	1	0	1	1	1	0	1	1	1	1	1	1	1	0	0	1	1	0	1	1	1	1	0	0	0	1	1	0	0	1	0	1	0	1	1	0	1	1	1	0	1	0	1	1	1	0	1
TCGA-RD-A8MV	122.21	0	0	0	1	1	0	0	1	0	1	1	0	0	1	1	0	1	1	0	1	1	1	1	0	1	1	1	1	0	0	1	0	0	1	1	1	0	1	1	1	0	0	0	0	1	1	1	1
TCGA-RD-A8MW	37.88	1	1	0	1	0	0	1	0	1	1	0	1	1	0	0	0	1	1	0	0	1	1	1	1	0	1	1	0	0	0	1	1	1	0	0	1	0	1	1	1	0	1	0	1	1	1	0	1
TCGA-RD-A8N0	40.6	0	1	0	0	0	1	0	1	0	1	1	1	1	0	1	0	1	1	0	0	0	1	1	1	0	1	1	1	0	0	1	1	1	1	1	1	0	1	1	0	0	1	0	1	1	0	1	1
TCGA-RD-A8N1	115.6	0	1	1	0	1	1	0	1	0	0	1	1	1	0	1	0	1	1	0	0	1	0	1	1	1	1	1	1	0	0	1	0	0	1	1	1	0	1	1	1	0	1	0	1	1	0	1	1
TCGA-RD-A8N2	116.29	0	1	0	0	0	0	0	1	0	1	0	1	1	0	1	0	0	1	0	0	0	0	1	1	0	1	0	1	0	0	1	0	0	1	1	0	1	0	1	0	0	0	0	1	1	0	1	1
TCGA-RD-A8N4	71.32	0	1	0	1	0	0	0	0	1	1	0	1	1	0	0	0	0	1	0	0	0	0	1	1	0	1	0	1	0	0	1	1	0	0	1	0	1	0	1	0	0	0	0	1	1	1	1	1
TCGA-RD-A8N5	57.39	1	1	0	0	1	0	0	1	0	1	0	1	0	1	1	0	1	1	0	0	1	1	1	1	0	1	1	1	0	0	1	0	0	1	1	1	0	1	1	1	1	1	0	0	1	0	0	1
TCGA-RD-A8N6	8.94	1	1	0	0	1	0	0	0	0	1	0	1	1	0	1	0	1	1	0	0	1	1	1	1	1	1	1	1	0	0	1	1	1	0	1	0	0	1	1	0	0	1	0	1	1	1	1	1
TCGA-RD-A8N9	35.58	0	1	0	0	0	1	1	1	0	1	1	1	0	0	1	0	0	1	0	1	1	1	1	1	0	1	1	1	0	0	1	1	1	1	1	1	0	1	1	1	0	1	1	0	1	1	0	0
TCGA-RD-A8NB	16.85	1	1	0	0	1	1	0	1	0	1	1	0	0	0	1	0	1	1	0	1	1	1	0	1	0	1	1	1	0	0	1	0	0	1	1	1	0	1	1	1	0	1	0	0	1	0	0	0
TCGA-SW-A7EA	19.02	0	0	0	0	0	1	0	0	1	1	1	1	0	1	0	0	1	0	0	0	1	1	0	0	0	0	1	1	1	0	0	1	0	1	1	1	0	1	1	1	0	1	0	0	0	0	1	1
TCGA-SW-A7EB	5.78	0	1	0	0	0	1	0	0	0	1	0	1	1	0	1	1	1	0	0	0	1	1	0	1	0	1	1	1	0	1	1	0	0	0	1	1	0	1	1	0	1	1	0	1	1	1	1	1
TCGA-VQ-A8DT	48.75	0	1	1	1	1	1	1	1	0	1	1	0	1	1	1	0	1	0	0	1	1	1	0	0	1	0	1	1	0	0	1	1	1	1	1	1	0	1	1	1	0	1	1	1	0	0	1	1
TCGA-VQ-A8DU	5.45	1	0	0	0	0	0	1	0	0	1	1	1	1	1	1	0	1	1	1	1	1	1	1	1	0	1	1	1	0	0	1	0	1	1	1	0	0	0	0	1	0	0	0	1	1	0	0	1
TCGA-VQ-A8DV	13.24	1	1	1	1	0	0	0	1	1	1	0	1	1	1	1	0	1	1	0	0	0	1	0	0	0	0	0	1	0	1	1	1	1	0	1	0	0	0	1	1	1	1	0	1	0	0	0	1
TCGA-VQ-A8DZ	13.01	1	1	0	1	1	0	0	0	0	0	0	1	1	1	1	0	1	1	0	1	1	1	1	1	1	1	1	1	1	0	1	1	0	0	1	1	0	1	1	1	0	1	0	1	1	1	1	1
TCGA-VQ-A8E0	18.46	1	1	0	0	1	1	1	0	0	1	1	1	0	0	1	0	1	1	0	1	0	1	1	1	0	0	1	1	0	0	1	1	1	0	1	1	0	1	1	1	0	1	1	1	1	0	0	1
TCGA-VQ-A8E2	43.33	0	1	0	1	1	0	1	0	0	1	0	1	1	1	0	0	1	1	0	0	1	1	1	1	0	1	1	1	1	0	1	0	1	0	1	1	0	1	1	1	0	1	1	1	1	1	0	1
TCGA-VQ-A8E3	21.71	1	0	0	1	1	1	0	1	0	1	1	1	1	1	1	0	1	1	1	1	1	1	0	0	1	1	1	1	0	0	1	1	0	0	1	1	0	1	1	0	0	1	1	1	1	0	1	0
TCGA-VQ-A8E7	37.39	0	1	1	1	0	0	0	1	0	0	1	0	1	1	1	0	1	1	0	1	1	1	0	1	0	0	1	0	0	1	1	0	0	1	1	1	0	1	1	1	0	1	1	1	1	1	1	1
TCGA-VQ-A8P2	38.11	0	0	1	1	1	1	0	0	0	1	0	1	1	1	1	0	1	0	1	1	1	1	0	0	0	0	1	1	0	1	0	1	1	0	1	1	0	1	1	1	0	1	1	1	0	0	0	0
TCGA-VQ-A8P3	37.19	0	1	0	1	1	1	0	1	0	1	0	1	1	1	1	0	0	0	1	1	1	1	1	1	0	1	1	1	0	0	1	0	0	1	1	1	0	1	1	1	1	1	0	1	1	0	0	0
TCGA-VQ-A8P5	7.72	1	0	0	1	0	1	1	1	1	1	0	1	0	1	1	0	1	1	1	1	1	1	0	1	0	1	1	0	0	0	1	0	0	1	1	1	0	1	1	1	0	1	1	1	1	1	1	1
TCGA-VQ-A8P8	30.95	0	1	0	1	1	1	0	1	0	1	1	0	0	0	1	0	1	1	0	1	1	1	1	1	1	1	1	1	0	0	1	1	0	1	1	1	0	1	1	1	0	1	1	1	1	0	1	1
TCGA-VQ-A8PB	34.26	1	1	1	1	0	1	0	1	0	1	0	0	1	1	1	0	0	1	1	1	1	1	0	0	0	0	1	0	0	0	0	1	0	0	1	1	0	1	1	1	0	1	1	1	1	0	1	0
TCGA-VQ-A8PC	46.22	1	1	0	1	0	0	0	1	0	1	1	1	1	1	1	0	1	1	0	0	0	1	1	1	0	1	1	1	0	0	1	1	1	1	0	0	0	1	1	0	1	1	1	0	1	1	1	1
TCGA-VQ-A8PD	16.29	1	1	0	1	0	0	0	1	0	0	1	1	1	0	0	0	1	1	0	0	0	1	1	1	0	1	1	1	0	0	1	1	0	1	1	1	0	1	1	0	0	0	1	0	1	0	1	1
TCGA-VQ-A8PE	22.17	1	1	0	0	1	0	0	1	0	1	1	1	1	1	1	0	1	1	0	1	1	1	0	1	0	1	1	1	0	1	0	0	0	1	0	0	0	1	1	0	1	1	0	1	1	1	1	1
TCGA-VQ-A8PF	2.5	1	1	0	1	1	1	0	1	0	1	1	1	1	0	0	0	1	1	0	0	0	1	1	1	0	1	0	1	0	0	1	1	0	1	1	1	0	1	1	0	0	1	1	0	1	1	1	1
TCGA-VQ-A8PH	12.78	1	1	0	1	0	1	0	1	0	1	0	1	1	1	0	0	1	0	0	0	1	1	1	1	0	0	0	1	0	1	1	0	0	0	1	1	0	1	1	1	0	1	0	1	0	0	0	1
TCGA-VQ-A8PJ	2.69	1	1	0	1	1	0	1	1	1	0	1	1	0	1	1	0	1	1	0	0	0	0	1	0	0	0	1	1	0	0	1	1	1	0	1	1	0	1	1	1	0	1	0	0	1	1	1	1
TCGA-VQ-A8PK	17.84	1	1	0	1	0	0	0	0	0	1	1	1	1	0	1	1	1	1	0	0	0	1	1	1	0	0	1	1	1	0	1	0	1	1	0	1	0	1	0	1	1	1	0	1	1	1	1	1
TCGA-VQ-A8PM	1.87	1	1	0	1	1	0	0	1	0	1	1	1	1	0	0	0	1	1	0	0	1	0	1	1	0	1	1	1	0	0	1	1	1	1	0	1	0	1	1	1	0	1	1	0	1	0	0	1
TCGA-VQ-A8PO	9.26	1	1	0	0	0	1	0	1	0	1	1	1	0	0	0	0	1	1	1	1	1	1	0	0	0	0	1	1	1	1	0	0	0	1	1	1	0	1	1	1	0	1	0	1	1	0	1	0
TCGA-VQ-A8PP	23.39	1	0	0	0	1	0	0	0	0	1	0	1	1	1	1	0	1	1	0	1	0	0	1	1	1	1	1	1	0	0	0	1	1	0	1	1	0	1	1	1	0	1	1	0	1	0	0	0
TCGA-VQ-A8PQ	15.64	1	1	0	0	0	0	0	1	0	1	1	1	1	0	0	0	0	1	0	0	0	0	1	1	1	1	1	1	0	0	1	1	0	1	0	0	1	1	1	0	0	0	0	0	1	1	0	1
TCGA-VQ-A8PU	27.33	1	0	0	0	1	1	0	0	0	1	0	1	0	1	1	0	0	0	0	0	0	1	1	1	0	0	1	0	0	0	0	0	1	1	1	1	0	1	1	1	0	1	1	0	0	0	1	1
TCGA-VQ-A8PX	64.52	0	1	1	1	1	1	0	1	0	1	1	1	1	1	1	0	1	0	0	1	1	1	1	0	0	0	1	1	0	1	1	1	1	1	1	1	0	1	1	1	0	1	0	1	0	0	1	1
TCGA-VQ-A91A	39.42	0	1	0	0	0	0	0	1	0	1	1	1	0	1	1	0	1	1	0	0	0	1	1	1	0	1	1	1	0	0	1	0	1	0	1	1	0	1	1	1	0	1	1	0	1	0	0	0
TCGA-VQ-A91D	11.7	1	1	0	1	1	0	0	0	0	0	1	1	0	1	1	0	1	1	0	0	0	1	1	0	0	0	1	0	0	1	0	0	1	0	1	1	0	1	1	1	0	1	1	0	0	0	1	0
TCGA-VQ-A91E	21.81	0	0	1	1	1	0	0	1	0	0	1	1	0	1	1	0	1	0	0	1	1	1	1	0	0	0	1	1	1	0	1	0	0	1	1	1	0	1	1	1	0	1	1	0	0	0	1	1
TCGA-VQ-A91K	61.17	0	1	0	1	1	0	0	1	0	0	1	0	1	1	0	0	1	1	0	0	0	1	0	1	0	0	1	1	1	0	1	0	1	1	1	1	0	1	1	1	0	1	1	0	0	0	1	1
TCGA-VQ-A91N	18.73	1	1	0	0	1	1	0	1	0	0	1	1	1	0	1	0	1	0	0	1	1	1	0	0	0	0	1	1	0	0	0	1	1	0	1	1	0	1	1	1	0	1	1	1	1	0	1	1
TCGA-VQ-A91Q	20.8	1	1	0	0	0	1	0	1	0	1	0	1	1	1	0	0	1	1	0	0	1	1	1	1	0	1	1	1	0	0	1	0	0	0	0	1	1	1	1	1	1	1	1	0	1	0	0	1
TCGA-VQ-A91S	32.85	0	0	1	0	0	0	0	1	0	1	1	1	0	0	0	0	0	0	0	1	1	1	1	1	0	0	1	1	0	0	0	1	1	1	1	1	1	1	1	1	1	0	1	0	1	0	1	1
TCGA-VQ-A91U	1.71	1	1	0	0	0	0	0	0	0	1	1	1	1	0	1	0	1	1	0	1	1	1	0	1	0	0	1	1	0	0	0	1	0	0	1	1	0	1	0	1	0	1	0	1	1	0	1	1
TCGA-VQ-A91V	42.61	0	0	1	1	1	1	0	0	0	1	1	0	1	0	1	0	1	0	0	1	1	1	0	0	1	0	1	1	1	0	1	1	1	1	1	1	0	1	1	1	0	1	0	1	0	0	1	1
TCGA-VQ-A91W	60.81	0	0	0	1	1	0	0	1	0	1	1	0	0	1	0	0	1	0	0	1	1	1	1	0	0	0	0	0	0	1	0	0	0	1	1	1	0	1	1	0	0	1	1	0	1	0	0	1
TCGA-VQ-A91X	9.49	1	1	0	1	1	1	0	1	0	1	1	0	1	0	0	0	1	0	1	1	1	1	0	0	0	0	1	1	1	0	0	1	1	0	1	1	0	1	1	1	0	0	0	1	0	0	1	1
TCGA-VQ-A91Y	9.72	1	1	0	0	0	1	0	0	0	1	0	1	1	0	0	0	0	1	0	0	0	0	1	1	0	1	1	0	0	0	1	0	0	0	1	1	1	1	1	0	0	0	0	0	1	1	0	0
TCGA-VQ-A91Z	55.52	0	0	0	1	1	0	0	1	0	0	0	0	0	1	1	0	1	0	0	0	1	1	0	0	1	0	1	1	0	0	0	1	1	0	1	1	0	1	1	1	1	1	1	0	0	0	1	0
TCGA-VQ-A922	9.03	1	1	0	0	0	0	0	1	0	0	0	1	0	0	1	1	1	1	0	0	1	1	1	1	0	1	0	1	0	0	1	0	0	0	1	1	1	1	1	1	1	0	0	0	1	1	0	1
TCGA-VQ-A923	2	1	0	0	0	0	1	0	0	0	0	1	0	1	0	0	0	1	1	0	0	0	1	1	1	1	1	1	1	0	0	1	1	1	1	0	1	0	1	1	1	0	0	0	0	1	1	1	1
TCGA-VQ-A924	55.39	1	0	0	1	0	0	0	1	0	0	1	1	1	1	0	0	1	1	0	1	1	1	0	0	0	0	1	1	0	1	0	1	0	1	1	1	0	1	1	1	0	1	1	1	0	0	1	0
TCGA-VQ-A925	4.53	1	1	1	1	0	1	0	0	0	1	1	1	1	1	1	0	1	1	0	0	1	1	1	1	0	1	1	1	0	0	1	0	1	1	0	1	1	1	1	1	1	1	0	0	1	0	1	1
TCGA-VQ-A927	6.57	1	1	0	0	1	1	0	1	0	1	1	1	0	0	1	0	1	1	0	0	0	1	1	1	1	1	1	1	0	1	1	1	1	1	0	1	0	1	1	1	0	1	0	1	1	0	1	1
TCGA-VQ-A928	5.72	1	1	0	1	1	1	0	1	0	1	0	1	1	1	1	1	1	1	0	1	1	1	1	1	0	0	1	1	1	0	1	0	0	1	0	1	0	1	1	0	0	1	0	1	1	0	0	1
TCGA-VQ-A92D	66.75	0	1	1	0	0	1	0	1	0	0	1	1	0	1	1	0	1	0	0	0	1	1	0	1	0	0	1	1	1	0	0	1	1	1	0	1	0	1	1	1	0	1	0	1	0	0	1	1
TCGA-VQ-A94O	21.02	1	1	0	1	1	0	0	1	0	0	1	1	1	1	1	1	1	1	0	0	1	1	0	1	0	0	1	0	0	0	1	1	1	0	1	1	1	1	1	1	0	1	1	1	1	0	0	1
TCGA-VQ-A94P	2.66	1	1	0	0	0	0	0	0	1	1	0	1	1	0	0	0	0	1	0	0	0	0	1	1	0	1	0	1	0	0	1	1	0	0	1	0	1	0	1	0	0	0	0	1	1	1	0	1
TCGA-VQ-A94R	42.51	1	1	0	1	1	0	0	1	0	1	1	1	0	0	1	1	1	1	0	0	0	0	1	1	1	1	1	1	0	0	0	1	0	0	1	1	1	1	1	0	0	0	0	1	1	0	1	1
TCGA-VQ-A94T	11.24	1	1	0	0	1	1	0	0	0	1	0	1	0	1	1	0	0	0	1	1	1	1	0	0	0	0	1	1	0	0	1	1	1	1	1	1	0	1	1	1	1	1	1	0	1	0	0	1
TCGA-VQ-A94U	26.91	0	1	0	1	1	1	0	1	0	1	0	0	0	0	1	0	1	1	0	1	1	1	1	1	1	1	1	1	0	1	1	1	1	1	1	1	0	1	1	1	0	1	0	1	1	0	0	1
TCGA-VQ-AA64	18.4	1	1	0	0	1	1	0	0	0	0	0	1	1	1	1	0	1	1	0	1	1	1	1	1	0	1	1	1	0	0	1	1	1	0	1	1	1	1	1	1	1	1	0	0	1	0	0	1
TCGA-VQ-AA68	43.63	0	0	0	1	0	1	0	0	0	0	1	0	1	1	1	0	1	0	0	1	1	1	0	1	0	0	1	0	0	0	0	0	0	0	1	1	0	1	1	1	0	1	1	0	0	0	1	1
TCGA-VQ-AA69	28.38	0	0	0	1	0	1	0	1	0	1	0	0	0	1	1	0	1	0	0	1	0	0	0	0	0	0	0	1	0	0	0	0	0	0	1	1	0	0	1	0	0	1	1	0	1	0	1	0
TCGA-VQ-AA6A	38.9	0	1	0	0	1	1	0	1	0	0	0	1	1	0	1	0	1	0	0	1	1	1	1	1	0	0	1	1	0	0	0	1	1	1	1	1	0	1	1	1	0	1	0	1	0	0	1	1
TCGA-VQ-AA6B	32.92	0	1	1	0	1	0	0	1	0	1	1	1	1	1	0	0	1	1	1	1	1	1	0	1	0	0	1	1	1	1	0	1	1	0	1	1	0	1	1	1	0	1	1	1	0	0	1	1
TCGA-VQ-AA6D	17.12	0	1	0	1	0	1	0	0	0	0	1	1	0	0	0	0	1	0	0	1	0	1	1	0	1	0	1	1	0	0	0	0	1	0	1	1	0	1	1	1	0	0	1	1	0	0	1	1
TCGA-VQ-AA6F	54.07	0	0	0	0	1	1	0	1	0	1	1	0	0	0	1	0	1	1	0	0	0	1	1	1	0	0	1	1	0	0	1	1	1	0	1	1	0	1	1	1	0	1	0	0	1	0	1	1
TCGA-VQ-AA6G	26.02	1	0	1	0	0	1	0	1	0	0	1	0	0	0	0	0	1	0	0	1	1	1	0	1	1	0	1	1	0	0	1	1	1	1	0	0	0	1	0	1	0	1	1	1	1	1	1	1
TCGA-VQ-AA6I	16.13	1	0	0	0	1	0	0	0	0	1	1	1	1	1	0	0	1	0	1	1	0	1	1	1	0	0	1	1	0	0	1	0	1	0	1	1	0	1	1	1	0	1	1	1	1	0	1	1
TCGA-VQ-AA6J	27.53	0	1	0	1	0	0	0	1	0	1	1	1	1	1	1	0	1	1	0	0	0	1	1	0	0	0	1	0	1	0	1	0	0	0	0	1	0	1	1	1	0	1	0	1	1	1	1	1
TCGA-VQ-AA6K	12.42	1	1	0	0	1	0	0	0	0	1	1	0	1	1	1	0	1	1	1	0	1	1	1	1	1	1	1	1	0	0	1	1	1	0	0	1	0	1	1	1	0	1	0	0	1	1	1	1
TCGA-ZA-A8F6	17.25	0	1	0	0	0	0	0	0	0	1	1	1	1	0	0	0	1	1	0	0	0	1	0	1	0	1	1	1	0	1	1	1	1	1	1	1	0	1	1	1	0	0	0	1	1	1	0	1
TCGA-ZQ-A9CR	0.79	1	1	0	0	1	0	1	0	0	1	1	1	1	1	0	0	1	1	0	1	1	1	1	1	0	1	1	0	0	0	1	0	1	1	0	1	0	1	1	1	0	1	0	1	1	0	0	1
TCGA-BR-4191	18.33	1	1	0	0	0	1	1	0	1	1	1	1	1	0	0	1	1	1	0	0	0	1	1	1	0	1	1	1	0	0	1	1	1	0	1	1	0	1	1	1	0	1	0	1	1	1	1	0
TCGA-BR-4201	30.88	1	1	0	1	0	1	0	1	1	1	0	1	1	1	1	0	1	1	0	1	1	1	1	1	0	1	0	0	0	0	1	1	1	1	1	1	0	1	1	0	0	1	1	1	1	1	0	0
TCGA-BR-4253	4.07	1	0	0	0	0	1	1	1	1	1	1	1	1	1	0	0	1	1	0	1	1	0	0	0	0	0	0	0	0	0	0	1	1	1	1	1	0	1	1	1	0	1	0	1	1	1	1	0
TCGA-BR-4255	4.07	1	1	0	1	1	0	0	0	1	1	0	1	1	0	0	1	1	1	0	0	1	0	1	1	0	1	1	0	0	0	1	1	0	1	1	1	0	0	1	0	0	1	0	1	1	1	0	0
TCGA-BR-4256	9.33	1	1	0	1	1	0	0	0	1	1	0	0	1	1	0	0	1	1	0	1	1	0	1	1	0	1	1	0	0	0	1	1	0	1	1	1	0	1	0	1	0	1	0	1	1	1	0	0
TCGA-BR-4267	6.18	1	0	0	0	1	1	0	1	1	1	1	1	1	1	1	0	1	1	0	0	1	0	1	1	0	0	1	1	1	0	0	0	1	0	1	1	1	1	0	1	0	1	1	1	0	1	1	0
TCGA-BR-4279	9.56	1	1	0	0	1	0	1	1	1	1	0	1	1	0	1	0	1	1	0	0	1	0	0	1	0	1	1	0	0	0	1	1	1	1	0	1	0	0	0	1	0	1	1	1	1	1	0	0
TCGA-CG-4301	3.02	0	1	0	0	0	1	0	1	0	1	1	1	1	1	1	0	1	1	0	0	0	0	1	1	0	1	1	1	0	0	1	1	1	0	0	1	0	1	1	1	0	1	0	1	1	1	1	0
TCGA-CG-4304	26.52	0	1	1	0	0	1	0	1	0	0	1	1	1	0	1	0	1	1	0	0	0	0	1	1	0	1	1	1	1	1	1	1	1	1	1	1	0	1	1	1	0	0	0	1	1	1	0	0
TCGA-CG-4305	15.93	0	1	0	1	1	1	0	1	0	1	0	1	1	1	1	0	1	1	0	0	1	1	1	1	0	1	1	1	0	0	0	1	0	1	1	1	0	1	0	1	0	1	0	1	1	1	0	0
TCGA-CG-4306	1.02	1	0	0	0	1	1	0	1	1	1	1	1	1	1	1	0	1	1	0	1	1	0	1	1	0	0	1	0	0	0	1	1	1	1	1	1	0	1	0	1	0	1	0	1	1	0	0	0
TCGA-CG-4436	7.98	0	1	0	1	1	1	1	0	1	1	1	1	1	0	1	0	1	0	0	1	1	1	0	0	1	0	1	1	0	1	0	1	1	1	1	1	0	1	1	1	0	1	0	1	0	0	1	0
TCGA-CG-4438	54.04	0	1	0	0	0	0	0	1	0	0	1	1	1	1	1	0	1	1	0	1	1	1	0	1	0	0	1	1	1	1	0	1	1	0	0	1	0	1	1	1	0	1	0	1	0	1	1	0
TCGA-CG-4440	4.01	1	1	0	1	1	1	0	0	0	1	1	1	1	0	0	0	1	0	0	1	1	1	1	0	0	0	1	1	0	0	0	1	0	0	1	1	0	1	0	1	0	1	0	1	0	0	1	0
TCGA-CG-4443	29.96	0	0	1	1	1	1	1	0	0	0	0	0	1	1	1	0	0	1	0	0	1	1	0	0	1	0	1	1	1	0	1	1	1	0	1	1	0	1	1	1	0	1	1	1	1	1	0	0
TCGA-CG-4444	47.01	0	1	0	0	1	1	0	1	0	1	1	1	1	1	1	0	1	1	0	1	1	1	0	1	0	1	1	1	0	1	1	1	1	0	1	1	0	1	1	1	0	1	0	1	1	0	1	0
TCGA-CG-4449	19.05	0	1	0	0	1	1	1	1	0	0	0	1	1	1	1	0	1	1	0	0	1	0	1	1	0	1	1	0	0	0	1	1	1	0	1	1	0	1	1	1	0	1	1	0	1	1	0	0
TCGA-CG-4465	9	1	1	0	0	0	1	0	0	1	1	1	1	1	0	0	0	1	1	1	1	1	0	0	0	0	0	1	1	1	0	0	1	1	1	1	1	0	1	0	1	0	1	1	1	1	1	1	0
TCGA-CG-4466	18.96	0	1	0	1	1	1	0	1	0	1	1	1	1	1	0	0	1	0	0	1	1	1	0	0	0	1	1	1	0	0	1	0	1	0	1	1	1	1	1	1	0	1	1	1	0	0	1	0
TCGA-CG-4469	7.06	1	1	0	0	0	1	1	0	1	1	1	1	1	0	1	0	1	1	0	1	1	1	0	0	1	0	1	1	1	0	0	1	0	1	1	1	0	1	1	1	0	0	0	1	1	0	1	0
TCGA-CG-4472	11.99	0	1	0	0	0	0	0	1	1	1	0	1	1	0	0	0	1	1	0	0	1	0	0	1	1	1	1	0	0	0	1	1	0	1	1	1	0	1	1	0	0	1	0	1	1	1	1	0
TCGA-CG-4475	22.96	0	1	0	1	1	1	1	0	1	1	0	1	0	0	1	0	1	1	0	1	1	1	0	1	0	1	1	1	0	0	1	1	1	1	1	1	0	1	1	1	0	1	1	1	1	0	1	0
TCGA-CG-4477	30.95	0	1	0	0	0	1	0	1	1	1	1	1	1	0	0	0	1	1	0	1	1	1	0	1	0	1	1	1	0	1	1	1	1	1	1	1	0	1	1	1	0	1	0	1	1	1	1	0
GSM1523727	88.7333	0	0	1	1	1	0	0	1	0	0	1	0	0	1	1	0	1	0	1	1	1	1	1	1	1	0	1	1	1	0	0	1	1	0	1	1	0	1	1	1	1	1	1	1	0	0	1	0
GSM1523728	88.2333	0	1	0	1	1	0	0	0	0	0	1	0	0	1	1	1	0	0	1	1	1	0	0	1	0	0	1	0	1	0	0	1	1	0	1	0	0	1	1	1	0	1	1	1	0	1	1	0
GSM1523729	88.2333	0	1	0	1	1	1	0	1	0	0	1	0	0	1	1	0	0	0	1	1	1	1	0	1	1	0	1	1	1	1	0	0	0	1	1	1	0	1	1	1	1	0	1	1	0	1	1	0
GSM1523744	105.7	0	0	0	1	1	1	0	1	1	0	1	0	0	1	1	0	0	0	1	1	0	1	1	1	0	0	1	0	1	0	0	0	0	0	1	0	0	1	1	1	0	1	1	1	0	1	1	0
GSM1523745	105.533	0	0	0	0	0	1	1	1	0	0	0	0	0	1	1	0	1	0	1	1	1	1	0	1	0	0	1	1	1	1	1	0	1	0	1	0	0	0	1	1	0	1	0	1	0	1	0	0
GSM1523746	25.5	1	1	0	1	0	0	1	0	0	0	0	1	0	0	1	0	1	0	1	0	0	0	1	0	0	0	0	1	0	1	1	0	1	0	0	0	0	0	1	1	1	1	1	1	0	1	0	1
GSM1523747	8.7	1	1	0	1	1	1	0	1	0	0	0	0	0	0	1	1	0	1	1	1	1	0	1	1	0	0	0	0	1	0	1	0	0	0	1	1	1	0	1	1	1	0	1	1	0	1	0	0
GSM1523748	104.933	0	1	0	1	1	1	0	1	1	1	1	0	0	1	1	0	0	0	1	0	0	0	1	1	0	0	1	1	1	1	1	1	1	1	1	0	0	1	1	1	1	1	0	1	0	1	0	0
GSM1523765	14.2	1	1	0	1	1	1	0	1	1	0	0	0	0	0	1	0	1	0	1	0	1	0	1	1	1	0	1	0	1	1	0	1	0	0	0	0	0	1	0	1	1	1	0	1	0	0	0	0
GSM1523768	24.2333	1	1	0	1	1	1	0	1	1	0	1	0	0	0	1	0	1	1	0	0	1	0	1	1	0	0	0	1	1	0	1	0	0	1	0	0	0	0	0	1	1	1	0	0	0	1	1	0
GSM1523769	13.7333	1	1	0	1	1	1	1	1	1	0	1	0	0	0	1	1	1	1	1	1	1	1	0	1	0	0	0	1	1	1	1	1	1	0	0	0	1	1	1	1	1	1	0	1	1	1	0	0
GSM1523770	22.0667	1	0	0	0	0	1	0	1	0	1	1	0	0	0	1	1	1	0	0	0	0	1	1	1	1	0	0	1	1	1	0	0	0	0	1	0	0	1	0	1	1	1	0	1	0	1	0	0
GSM1523771	12.6667	1	1	0	0	0	0	1	0	1	1	0	0	0	0	1	1	0	1	0	0	0	0	1	1	0	1	0	0	0	1	1	1	0	0	0	0	1	0	0	0	1	0	0	1	1	1	0	0
GSM1523772	10.0333	1	1	0	1	1	0	0	0	1	0	0	0	0	0	0	1	0	0	0	0	0	0	1	1	0	1	0	1	1	0	1	1	0	0	0	0	1	1	0	0	1	0	0	0	1	1	1	0
GSM1523773	4.33333	1	1	0	1	0	0	0	0	1	1	1	0	1	0	1	0	0	1	0	0	1	0	1	1	0	1	0	0	0	0	1	1	0	0	0	0	1	0	0	0	1	0	0	1	1	1	1	0
GSM1523774	97.7	0	1	0	0	0	0	0	1	0	0	1	0	0	0	1	0	0	1	0	0	0	0	0	1	0	0	1	1	0	0	1	1	0	0	0	0	1	0	1	0	1	1	0	0	1	0	1	1
GSM1523775	97.6	0	1	1	1	1	1	0	1	0	0	1	0	0	1	1	1	1	0	1	0	1	1	0	0	1	0	1	1	1	0	0	0	1	0	0	1	0	1	1	1	0	1	1	1	0	0	1	0
GSM1523776	97.4667	0	0	0	1	1	1	0	0	0	0	1	0	0	1	1	1	1	0	1	1	1	1	1	0	1	0	0	1	1	1	0	1	0	0	1	1	0	1	1	1	0	1	1	1	0	1	1	0
GSM1523777	92.9333	0	1	0	1	1	1	0	1	0	0	0	0	0	1	1	0	0	0	1	1	1	1	1	1	0	0	0	1	1	1	0	1	1	0	1	1	0	1	1	0	1	1	0	1	0	0	1	0
GSM1523778	92.6333	0	1	0	1	1	0	1	1	0	0	1	0	0	1	1	1	1	1	0	0	1	0	0	1	0	0	1	0	0	1	1	0	1	0	1	0	0	0	0	1	1	1	0	1	0	1	1	0
GSM1523779	92.6	0	1	0	1	1	1	0	1	1	0	1	0	0	1	1	1	1	0	1	1	0	1	0	0	0	0	0	1	1	1	1	1	1	0	1	1	0	1	0	1	1	1	0	1	0	1	1	0
GSM1523780	16.4	1	0	1	1	1	0	0	1	1	0	1	0	0	1	1	1	1	0	1	1	1	1	1	1	0	0	0	0	1	0	0	1	0	0	1	1	0	1	1	1	0	1	0	0	0	1	1	0
GSM1523781	2.93333	1	1	0	0	1	0	0	1	0	0	1	1	1	1	0	1	1	0	1	1	0	0	0	1	0	0	0	1	1	1	1	0	0	0	1	0	0	0	1	0	1	1	1	1	0	1	1	1
GSM1523782	4.4	1	1	0	1	1	0	0	1	0	0	1	0	0	1	1	0	1	0	1	1	1	1	1	1	0	0	1	0	1	1	0	0	0	0	0	1	1	1	1	1	1	1	0	1	0	1	0	0
GSM1523783	91.9333	0	1	0	1	1	0	0	1	1	0	1	0	0	1	1	0	0	0	0	0	0	1	1	1	1	0	0	1	1	1	1	1	0	1	0	0	0	1	1	1	1	1	0	1	0	1	1	0
GSM1523784	91.3	0	1	0	1	1	1	0	1	0	0	1	0	0	0	1	0	0	0	1	0	1	1	1	1	1	0	1	1	1	0	1	1	1	0	0	0	0	1	1	1	1	1	0	1	0	1	1	0
GSM1523785	11.7667	1	1	0	1	0	0	0	1	0	0	1	0	0	1	1	0	1	0	0	1	1	1	1	1	0	0	1	1	1	1	1	1	0	0	1	0	0	1	1	1	1	1	0	1	0	1	0	0
GSM1523786	28.4667	1	1	0	1	1	1	0	1	0	0	1	0	0	1	1	1	1	0	1	1	1	1	1	1	1	1	1	1	1	0	1	1	1	0	1	0	0	1	1	1	1	1	1	1	0	1	0	0
GSM1523787	89.6333	0	1	0	1	1	0	1	1	0	0	1	0	0	1	1	0	1	0	1	1	1	1	1	1	0	0	0	0	1	1	0	0	1	0	1	0	0	1	1	1	0	0	1	1	0	0	1	0
GSM1523788	8.26667	1	1	0	1	1	0	1	1	1	0	1	0	0	0	1	1	0	1	0	0	1	1	1	1	0	1	0	0	0	0	1	0	0	0	0	0	1	1	0	0	1	1	0	0	1	1	0	1
GSM1523789	11.8	1	1	0	0	1	0	0	1	0	1	0	0	0	0	1	0	0	0	1	0	0	1	1	1	1	0	0	1	1	0	1	0	1	0	0	0	1	0	0	0	1	0	0	1	1	1	1	0
GSM1523790	80.9333	0	1	0	1	1	1	1	1	1	0	1	0	0	1	1	1	0	1	1	1	1	1	0	0	0	0	0	0	1	0	0	0	1	0	1	0	0	1	0	1	1	1	0	0	0	1	0	0
GSM1523791	81.1333	0	0	0	1	1	1	0	1	1	0	1	0	0	1	1	1	1	0	1	1	0	1	0	0	0	0	1	0	1	0	0	1	1	0	1	1	0	1	1	1	0	1	0	1	0	1	0	0
GSM1523792	80.8	0	1	1	1	1	1	0	1	0	0	1	0	0	1	1	0	1	0	1	1	1	1	0	1	0	0	1	1	1	1	1	0	1	0	0	0	0	1	0	1	0	1	1	1	0	1	1	0
GSM1523793	80.7333	0	0	0	1	1	0	1	1	0	0	1	0	0	0	1	1	1	1	1	0	1	1	0	0	0	0	0	1	0	1	1	1	1	0	1	0	0	0	0	1	1	1	0	0	0	1	0	0
GSM1523794	27	1	1	0	1	1	0	1	1	0	0	0	0	0	1	0	1	1	0	0	1	1	1	0	0	0	1	0	0	0	0	1	0	1	0	0	0	0	0	1	1	1	1	1	0	0	1	0	0
GSM1523795	80.0667	0	0	0	1	0	1	0	1	1	0	1	0	0	1	1	0	1	0	1	1	1	1	0	1	0	0	0	0	1	1	0	0	0	0	1	0	0	1	1	0	1	1	1	1	0	1	1	1
GSM1523796	57.6333	1	1	0	1	1	0	1	1	1	0	1	0	1	1	1	1	1	1	0	0	0	1	1	1	0	0	0	0	0	0	1	0	0	0	0	0	0	1	0	0	1	1	0	1	1	1	0	0
GSM1523797	28.2667	1	1	0	1	1	0	1	1	0	0	0	0	0	1	0	1	1	0	1	1	1	1	0	0	0	0	1	1	1	1	1	0	0	0	0	0	0	1	1	1	1	1	0	1	0	1	1	0
GSM1523798	61.8333	1	1	0	1	1	0	1	1	0	0	1	0	1	0	1	1	1	1	0	0	0	0	1	0	0	0	0	0	0	1	1	1	1	0	0	0	1	0	0	0	1	1	0	0	1	1	0	1
GSM1523799	77.5	0	1	0	1	1	0	0	1	1	0	1	0	0	1	0	1	1	0	1	0	0	1	1	1	0	0	0	0	1	0	0	0	0	0	0	0	0	0	1	1	1	1	0	1	0	1	0	1
GSM1523800	76.9333	0	0	0	1	1	0	0	1	0	0	0	0	0	1	1	1	0	0	1	1	1	1	0	0	0	0	1	0	1	1	0	0	1	0	1	1	0	1	1	1	1	1	1	0	0	1	0	0
GSM1523801	76.9333	0	0	0	1	1	1	0	1	0	0	1	0	1	1	1	0	1	0	1	1	1	1	1	0	0	0	0	1	1	1	0	0	0	0	0	1	0	1	1	1	0	1	0	1	0	1	0	0
GSM1523802	76.7667	0	1	0	1	1	0	1	1	0	0	1	0	0	1	1	1	1	0	0	0	1	1	1	0	1	0	1	1	1	1	0	0	1	0	0	1	0	1	1	1	0	0	0	1	0	1	1	1
GSM1523803	7.06667	1	0	0	0	1	1	1	1	0	0	1	0	0	1	1	0	1	0	1	0	1	1	1	1	1	0	1	1	0	0	0	0	1	0	0	1	0	1	0	1	1	1	0	1	0	1	0	0
GSM1523804	76.7	0	1	0	1	1	1	0	1	0	0	1	0	0	0	1	1	0	0	1	0	1	1	1	0	0	0	1	1	1	1	1	1	1	0	0	0	0	1	1	1	0	1	1	1	0	1	1	0
GSM1523805	4.46667	1	0	0	1	1	0	0	1	1	0	1	0	0	1	1	1	0	1	1	0	0	1	0	1	0	1	0	0	1	0	1	1	0	0	0	0	0	0	0	1	1	1	0	0	0	1	1	0
GSM1523806	12.7	1	1	0	1	1	1	0	1	0	0	0	0	1	1	1	1	1	0	0	0	1	0	1	0	1	0	1	1	0	0	1	0	0	0	1	1	0	0	1	1	1	1	1	1	0	1	1	0
GSM1523807	73.7333	0	1	0	1	0	0	1	1	1	0	1	0	0	0	1	0	1	0	0	1	1	0	0	1	0	0	1	1	1	1	1	0	1	0	0	0	0	1	1	1	1	1	0	1	0	1	1	1
GSM1523808	73.5	0	1	0	1	1	1	1	1	0	0	1	0	0	0	1	1	1	1	1	0	1	1	0	0	1	0	0	1	1	1	1	1	1	1	0	0	0	1	0	1	1	1	0	1	0	1	1	0
GSM1523809	73.4333	0	0	1	1	1	1	1	1	0	0	1	0	0	1	1	0	0	0	0	0	1	1	1	1	1	0	1	1	0	0	0	0	1	0	1	1	1	1	0	1	1	1	0	1	0	1	1	0
GSM1523810	73.0667	0	0	1	1	1	1	0	1	1	0	1	0	1	1	1	1	1	0	1	1	1	1	1	0	0	0	0	1	1	1	0	0	0	1	1	1	1	1	0	1	0	1	0	0	0	1	0	0
GSM1523811	72.8667	0	1	0	1	1	1	0	1	0	0	1	0	0	1	1	1	1	0	1	1	1	1	1	1	1	0	1	0	1	1	1	0	1	0	1	1	0	1	1	1	1	1	0	1	0	1	1	0
GSM1523812	72.8333	0	0	0	1	1	1	0	1	0	0	1	0	0	1	1	1	0	1	1	1	1	1	1	1	0	0	0	0	1	1	1	0	1	0	0	1	0	0	0	1	0	1	0	0	0	1	1	0
GSM1523813	72.8333	0	0	0	1	1	1	1	1	0	0	1	0	0	1	1	0	0	0	1	1	1	1	1	1	0	0	1	1	1	1	0	0	1	0	1	1	0	1	1	1	1	1	1	1	0	1	0	0
GSM1523814	72.7333	0	0	1	1	1	0	1	1	0	0	1	1	1	1	1	1	1	0	0	1	1	1	1	1	0	0	1	1	0	0	0	0	0	0	0	0	0	1	0	1	0	1	1	1	0	1	1	1
GSM1523815	25.1667	1	0	0	1	1	1	1	1	0	0	0	1	1	0	1	1	1	0	0	1	1	0	1	1	0	0	0	0	1	1	0	1	1	0	1	1	1	0	1	0	1	1	0	1	0	1	0	0
GSM1523816	72.0667	0	0	1	1	1	1	0	1	0	0	1	0	1	1	1	0	1	0	1	1	1	1	0	1	0	0	1	1	1	1	0	0	0	0	1	1	0	1	1	1	0	0	0	1	0	1	1	1
GSM1523817	6.23333	1	0	0	0	0	0	0	0	0	1	0	1	1	0	1	0	1	0	0	1	1	0	0	1	0	0	0	1	0	1	0	0	0	0	0	1	1	0	1	0	1	1	0	0	0	0	0	0
GSM1523818	9.83333	1	1	1	1	1	1	0	0	0	0	1	0	1	1	1	1	0	0	1	0	1	1	1	1	1	0	0	1	1	0	0	1	0	1	1	0	0	1	1	1	1	0	0	1	0	1	1	0
GSM1523819	10.1	1	1	0	1	1	0	1	1	0	0	0	0	0	1	1	1	1	0	0	0	1	1	1	1	0	0	0	1	1	0	0	0	1	0	0	0	0	1	1	1	1	1	0	1	0	1	1	1
GSM1523820	23.7	1	1	0	1	1	0	1	0	0	0	1	1	1	0	1	1	1	1	0	1	1	1	1	1	0	0	1	1	1	0	0	1	1	0	0	0	0	1	1	1	1	1	0	0	0	1	0	1
GSM1523821	71.1	0	1	0	1	1	1	0	1	0	0	1	0	1	1	0	0	1	0	1	1	1	1	0	1	0	0	1	1	1	1	0	0	0	1	1	1	0	1	1	1	1	1	0	1	0	1	1	0
GSM1523822	70.9667	0	0	0	1	1	0	0	0	0	0	1	0	0	1	1	1	0	0	1	1	1	1	0	1	1	0	0	0	1	0	0	0	0	0	1	0	0	1	0	1	1	1	0	1	0	1	1	0
GSM1523823	70.9	0	0	0	1	0	1	0	1	0	0	1	0	0	1	1	1	1	0	1	1	1	1	1	1	0	0	0	1	1	0	0	0	0	1	1	1	1	1	0	0	0	1	0	1	0	1	1	0
GSM1523824	70.6667	0	1	0	1	1	1	0	1	0	0	1	0	0	1	1	0	1	0	1	1	1	1	0	1	1	0	0	1	1	1	1	0	0	0	1	1	0	1	0	1	0	1	1	1	0	1	1	0
GSM1523825	4	1	0	0	0	0	0	0	1	0	0	0	0	0	1	0	1	1	0	0	1	1	1	0	0	0	0	0	0	0	1	0	1	0	0	0	1	0	1	0	1	1	1	0	0	0	1	1	0
GSM1523826	2.7	1	1	0	1	1	1	0	1	0	0	1	1	0	1	1	1	1	1	0	1	1	0	1	1	0	0	0	0	1	1	1	1	1	0	0	0	0	0	0	1	1	0	0	1	0	1	0	1
GSM1523827	70.0333	0	1	0	0	1	0	0	1	0	0	1	0	0	1	1	1	0	1	0	0	1	0	1	1	1	1	1	1	0	0	1	1	1	0	0	0	0	0	1	1	1	1	0	0	0	1	1	1
GSM1523828	5.86667	1	0	0	1	1	1	1	1	1	0	0	0	0	1	1	0	1	1	0	0	1	1	1	1	1	0	0	0	0	0	1	1	1	0	1	0	0	1	1	1	1	1	1	0	0	1	0	0
GSM1523829	69.8333	0	1	1	1	1	1	1	1	0	0	1	1	0	1	1	1	1	0	0	1	1	1	0	1	1	0	1	0	1	1	1	1	1	0	0	0	0	1	1	1	1	1	1	1	0	1	1	1
GSM1523830	53.4333	1	0	0	1	1	1	0	1	0	0	1	0	0	1	1	1	1	0	0	1	0	1	1	1	1	0	0	1	1	1	0	1	0	1	1	1	0	1	1	1	0	1	0	1	0	1	1	0
GSM1523831	30.9	1	1	0	1	1	1	1	1	1	0	0	0	0	1	1	0	0	0	1	1	0	1	0	1	0	0	0	0	1	1	0	0	0	0	0	1	0	0	0	1	1	1	1	0	0	0	1	1
GSM1523832	17.6667	1	1	0	1	1	0	1	1	0	0	1	0	1	1	1	0	1	1	0	0	1	0	1	1	0	0	0	0	0	1	1	1	1	0	0	0	0	0	1	1	1	1	0	1	0	1	0	0
GSM1523833	8.86667	1	1	0	1	1	1	0	1	0	0	0	0	0	1	1	0	1	0	0	0	1	1	1	1	1	0	1	0	1	0	1	1	0	0	0	1	0	1	0	1	1	1	1	0	0	1	1	1
GSM1523834	44.5667	1	1	0	1	1	0	1	1	0	0	1	0	0	0	1	1	1	1	0	0	0	0	1	1	0	0	0	1	1	1	1	1	0	0	0	0	0	1	1	0	1	0	0	1	0	1	0	0
GSM1523835	69.3	0	1	0	1	1	0	1	1	0	0	0	1	0	1	0	1	1	1	0	0	1	1	1	1	0	1	0	1	1	0	1	0	0	0	1	0	0	1	0	1	1	1	1	0	0	1	1	0
GSM1523836	69.2333	0	0	1	1	0	1	0	1	0	0	0	0	0	1	1	0	1	1	1	1	0	0	0	1	1	0	0	0	0	1	0	1	0	0	0	1	1	0	1	1	0	1	1	1	0	1	0	0
GSM1523837	26.8333	1	1	1	1	1	1	1	1	1	0	1	0	1	0	1	1	0	0	1	0	1	1	0	1	1	0	0	1	1	1	1	1	1	0	1	0	0	1	1	1	0	0	0	1	0	1	1	0
GSM1523838	10.3333	1	1	0	1	1	1	1	0	0	0	0	0	0	1	1	1	1	0	1	1	1	1	1	1	0	0	0	0	0	1	0	0	1	0	1	0	0	1	0	1	1	1	1	1	0	1	0	0
GSM1523839	69.1333	0	0	0	0	1	1	1	1	1	0	0	0	0	1	1	1	1	1	0	0	0	1	1	0	0	0	0	1	0	0	1	0	1	0	0	0	0	1	0	1	1	1	0	0	0	1	1	0
GSM1523840	22.8333	1	0	0	1	1	1	0	1	1	0	0	0	1	1	1	0	0	0	1	0	0	1	1	1	0	0	0	0	0	1	1	0	1	0	1	0	0	0	0	1	1	0	1	0	0	0	0	0
GSM1523841	42.0667	1	1	0	1	1	1	0	1	0	1	1	0	0	1	1	0	0	0	1	1	1	1	1	1	0	0	0	1	1	1	1	0	0	0	1	1	0	1	0	1	0	1	0	1	0	1	1	0
GSM1523842	48.7333	1	1	0	1	0	0	1	1	0	0	1	0	0	0	1	1	1	0	0	0	0	0	1	1	1	0	0	1	0	0	1	1	0	0	0	0	0	1	1	1	1	0	0	1	0	1	0	1
GSM1523843	25.8667	1	1	0	1	1	1	0	1	1	0	1	0	0	1	1	1	1	1	0	1	1	0	1	1	0	0	1	0	0	0	1	1	1	0	1	0	0	1	1	1	1	1	0	0	0	1	0	0
GSM1523844	68.9	0	1	0	1	1	0	1	1	0	0	0	0	1	1	1	0	1	1	0	0	1	0	0	1	0	0	0	0	1	0	0	0	1	0	0	0	0	1	0	1	1	1	0	0	1	1	1	1
GSM1523845	9.66667	1	1	0	1	1	1	1	1	0	0	1	1	0	0	1	1	1	0	0	0	1	0	1	1	0	0	0	0	1	0	0	1	1	0	0	0	0	0	0	1	1	1	0	1	0	1	0	0
GSM1523846	68.3667	0	1	0	1	1	1	1	1	0	0	1	0	0	1	1	0	0	1	1	1	1	1	1	1	0	0	0	0	1	0	1	1	1	0	0	1	0	0	1	1	1	1	1	0	1	1	1	0
GSM1523847	68.1333	0	0	0	1	1	1	1	1	0	0	1	0	1	1	1	0	1	0	1	1	1	1	1	1	1	0	1	1	0	0	1	0	1	0	1	1	0	0	1	1	1	1	1	1	0	1	1	0
GSM1523848	68.1333	0	0	0	1	0	1	1	1	0	0	1	0	0	0	1	1	1	1	0	0	1	0	0	1	1	0	0	0	0	1	0	0	1	0	0	1	1	0	0	0	1	1	0	0	1	1	0	0
GSM1523849	28.0333	1	1	0	1	0	0	1	1	0	0	1	0	0	1	1	1	1	1	0	1	1	0	1	1	0	0	0	0	0	0	1	0	1	0	0	0	0	0	1	1	1	1	1	0	1	1	0	0
GSM1523850	36.4	1	1	0	0	0	0	1	1	0	0	0	0	0	1	1	0	0	1	0	0	0	0	1	1	1	1	1	1	0	1	1	1	1	0	0	0	1	0	1	1	1	1	0	1	1	0	1	0
GSM1523851	67.2333	0	0	0	1	1	1	1	1	0	0	1	0	0	1	1	1	1	0	1	1	1	1	0	1	1	0	1	0	1	1	0	1	1	1	1	1	0	1	1	1	0	1	1	0	0	0	0	0
GSM1523852	31	1	1	0	0	1	0	1	1	0	0	1	0	0	1	1	0	1	0	1	1	1	0	1	1	1	0	1	1	1	1	1	1	1	0	0	0	0	0	1	1	1	1	0	1	0	1	1	1
GSM1523853	66.7333	0	1	1	1	0	1	1	1	0	0	1	0	0	1	1	0	1	0	1	0	0	0	1	1	0	0	1	0	1	1	1	0	1	0	1	0	0	0	0	1	1	1	0	1	0	0	1	1
GSM1523854	66.7333	0	0	0	1	1	1	1	1	0	0	1	0	0	1	1	0	1	0	0	1	1	0	0	1	0	0	0	0	0	0	1	1	1	1	0	0	0	0	0	1	1	1	1	1	0	1	1	0
GSM1523855	21.9333	1	1	0	1	1	0	1	1	1	0	0	0	1	1	1	1	1	0	0	0	1	1	0	1	1	0	0	0	1	1	1	1	0	0	1	1	0	1	1	1	1	1	1	1	0	1	1	0
GSM1523856	66.2	0	1	0	1	1	1	1	1	0	1	0	0	0	0	0	1	1	1	1	1	1	1	0	1	1	0	0	0	0	1	1	0	0	0	1	1	0	0	1	1	0	1	0	1	0	1	0	0
GSM1523857	14.4333	1	1	0	0	0	0	1	1	1	0	0	0	1	1	1	0	0	1	0	0	0	0	1	1	1	0	1	0	0	0	1	0	1	0	0	0	0	0	0	1	1	0	0	0	0	1	1	0
GSM1523858	17.1	1	1	0	0	0	0	1	0	0	1	0	0	1	0	1	0	0	1	0	0	0	0	1	1	0	1	0	0	0	1	1	1	0	0	0	0	1	0	0	0	1	0	0	0	1	1	0	0
GSM1523859	53.1333	0	0	0	1	1	0	1	1	0	0	1	0	1	1	1	0	1	0	0	0	1	1	1	1	1	0	1	0	0	0	1	0	1	0	0	1	0	1	1	1	1	0	0	1	0	1	1	1
GSM1523860	42.2	1	1	0	1	1	1	0	1	1	0	1	0	0	1	1	1	1	0	1	0	1	1	1	1	1	0	0	1	1	0	1	0	1	0	1	1	0	1	1	1	1	1	0	1	0	1	1	0
GSM1523861	64.8	0	1	0	1	1	1	1	1	0	0	0	0	0	1	1	0	1	0	1	1	1	1	0	0	0	0	0	1	0	1	1	1	1	0	1	0	0	1	1	1	1	0	0	1	0	1	0	0
GSM1523862	21	1	1	0	1	0	0	1	0	1	1	0	0	0	0	1	0	0	1	0	0	0	0	1	1	0	1	0	0	0	0	1	1	0	0	0	0	1	0	0	0	1	0	0	0	1	1	0	1
GSM1523863	64.5667	0	0	0	1	0	1	1	1	0	0	1	0	0	1	1	0	1	0	1	1	1	1	1	0	0	0	1	0	1	1	0	0	0	0	1	1	1	1	0	1	1	1	1	0	0	1	0	0
GSM1523864	63.9667	0	1	0	1	1	1	0	1	0	0	1	0	0	1	1	0	1	0	1	1	1	1	1	1	0	0	1	1	1	0	0	0	1	1	1	0	0	1	0	1	0	1	1	1	0	1	1	0
GSM1523865	63.7	0	0	0	1	1	1	1	1	0	0	1	0	1	0	1	1	0	0	1	1	1	1	1	1	0	0	1	1	1	1	1	0	0	0	1	1	1	1	1	1	0	1	1	1	0	1	1	0
GSM1523866	4.36667	1	0	0	0	1	0	1	1	0	0	1	0	0	1	1	1	0	1	0	0	0	1	1	1	0	1	0	0	0	0	1	0	1	0	0	0	1	1	0	1	1	0	0	0	1	1	0	0
GSM1523867	33.2667	1	1	0	1	1	1	0	1	1	0	1	0	0	0	1	1	0	0	1	1	1	1	0	1	0	0	0	1	1	1	1	0	1	0	1	0	0	1	0	1	1	1	0	1	0	1	1	1
GSM1523868	63.2667	0	1	0	1	1	0	1	1	1	0	1	0	0	1	1	1	1	0	1	1	1	1	0	1	0	0	0	0	1	0	1	0	1	0	0	1	0	1	0	1	1	1	1	0	0	1	0	0
GSM1523869	62.5333	0	1	0	1	1	0	0	1	1	0	1	1	0	1	1	0	1	0	0	1	1	1	0	0	0	0	1	1	1	1	1	0	1	1	1	0	0	1	1	1	0	1	1	1	0	1	1	1
GSM1523870	62.4667	0	0	0	1	1	1	0	1	0	0	1	0	0	1	1	1	1	0	1	1	1	1	1	0	0	0	0	0	0	1	0	0	1	0	1	1	1	1	0	1	1	1	1	1	0	1	1	0
GSM1523871	62.3667	0	0	0	1	1	0	1	1	0	0	1	0	0	1	1	1	1	0	1	1	0	1	1	1	0	0	1	1	0	1	0	0	1	0	1	1	0	1	1	1	1	1	1	1	0	1	1	0
GSM1523872	15.0333	1	1	0	1	1	0	1	1	1	1	1	0	0	1	1	1	0	1	0	1	1	1	1	1	0	0	1	1	1	0	1	0	1	0	0	0	1	1	0	1	1	1	0	1	0	1	1	0
GSM1523873	24.0333	1	1	0	1	1	0	1	1	0	0	1	0	0	1	0	1	1	0	1	0	1	1	1	1	0	0	0	1	1	1	1	0	0	0	1	1	1	1	1	1	1	1	0	0	0	1	0	0
GSM1523874	62.1	0	1	0	0	1	1	1	1	0	0	1	0	0	1	1	1	1	0	0	1	1	1	0	1	0	0	0	1	0	1	0	0	1	0	0	0	0	1	0	1	1	1	0	1	0	1	1	0
GSM1523875	8.46667	1	1	0	1	1	0	0	1	0	0	0	1	0	1	1	0	1	0	0	0	1	1	0	1	1	0	0	1	1	0	1	0	0	0	1	0	1	1	0	1	1	0	0	1	0	0	1	0
GSM1523876	61.9	0	1	0	1	1	1	0	1	1	0	1	0	0	1	1	0	1	0	1	1	1	1	1	1	0	0	1	0	1	1	0	0	1	1	1	1	0	1	1	1	1	1	1	1	0	1	0	0
GSM1523877	13.1	1	1	0	1	1	1	0	1	0	0	0	0	0	1	1	0	0	0	1	0	1	1	1	1	0	0	1	1	1	1	1	0	0	0	1	0	0	1	0	1	1	1	1	1	0	0	1	0
GSM1523878	61.8667	0	0	0	1	1	1	1	1	0	0	1	0	0	1	1	1	1	0	0	0	1	1	1	0	0	0	0	1	1	1	1	0	1	0	0	0	0	1	1	1	1	1	0	0	0	1	1	0
GSM1523879	61.1667	0	1	1	1	1	0	0	1	0	0	1	0	0	1	1	1	1	0	0	0	1	1	0	1	1	0	0	1	1	1	0	0	0	0	0	0	1	1	0	1	1	1	0	1	0	0	1	1
GSM1523880	60.9667	0	0	0	1	1	1	0	1	0	0	1	0	0	1	1	1	1	0	1	1	1	1	1	1	0	0	0	1	1	1	0	0	0	1	1	1	0	1	0	1	0	1	1	1	0	1	0	0
GSM1523881	14.9	1	0	0	1	1	0	1	1	1	0	0	0	0	1	1	0	0	1	0	0	0	1	1	1	1	0	0	1	1	0	1	1	1	0	0	0	1	0	0	1	1	0	1	0	0	1	1	0
GSM1523882	60.7	0	0	1	1	1	1	0	1	0	0	0	0	0	1	1	0	0	0	1	1	1	1	1	1	0	0	0	1	1	1	0	0	1	1	1	1	1	1	1	1	0	1	1	1	0	1	1	0
GSM1523883	39.5333	1	0	0	1	1	1	1	1	0	0	1	0	0	1	1	1	0	0	1	1	1	1	1	1	0	0	0	1	1	1	0	1	1	1	1	1	0	1	1	1	0	1	1	1	0	1	1	0
GSM1523884	60.4333	0	1	0	1	1	0	1	1	0	0	1	0	0	1	1	0	0	1	1	0	1	1	1	1	0	0	1	1	1	1	1	0	1	0	0	0	0	1	0	1	1	1	1	1	0	1	1	1
GSM1523885	60.2333	0	0	0	1	1	1	0	0	0	1	1	0	0	1	1	1	1	0	1	1	1	1	0	1	1	0	1	0	1	1	0	0	1	1	1	1	0	1	0	1	1	1	0	0	0	1	1	0
GSM1523886	5.6	1	1	0	0	1	0	1	1	1	0	1	0	0	1	1	0	1	1	1	0	0	1	1	1	0	1	0	0	0	0	1	1	1	0	0	0	1	1	0	1	1	1	0	0	1	1	0	0
GSM1523887	60.2	0	1	0	1	1	1	1	1	0	0	1	0	0	1	0	0	1	0	1	1	1	1	0	1	0	0	1	0	0	0	0	0	0	0	0	0	0	1	1	1	1	1	1	1	0	0	0	0
GSM1523888	59.9	0	0	1	1	1	1	0	0	0	0	1	0	1	1	1	1	1	0	1	1	1	1	1	1	0	0	0	1	1	1	0	0	0	0	1	1	1	1	1	1	1	1	1	1	0	1	0	0
GSM1523889	59.6667	0	0	0	0	1	1	1	0	0	0	0	0	1	1	1	0	1	1	1	1	1	1	1	0	0	0	1	1	1	1	1	1	1	0	1	0	0	1	1	1	1	1	1	1	0	1	0	0
GSM1523890	59.5667	0	0	1	1	1	1	1	1	0	0	1	0	0	1	1	0	1	0	0	1	1	1	1	1	0	0	1	0	1	1	1	1	1	0	1	0	0	1	0	1	1	1	0	1	0	1	1	0
GSM1523891	59.5667	0	1	0	1	1	0	1	1	0	0	1	0	0	1	1	1	1	1	0	1	1	1	1	1	0	0	1	1	1	1	1	0	0	0	0	0	0	1	1	1	1	1	0	0	0	1	1	0
GSM1523892	59.4667	0	1	0	1	0	0	0	1	0	0	0	0	0	0	1	0	1	0	0	0	0	0	1	1	0	0	0	0	0	1	0	0	1	0	0	1	0	0	1	0	1	1	0	1	0	1	0	0
GSM1523893	20.1	1	1	1	0	1	0	1	1	0	0	1	0	1	1	1	0	0	0	1	1	1	1	0	1	0	0	0	0	1	1	0	0	0	0	0	0	1	1	1	1	1	1	0	1	0	0	1	0
GSM1523894	35.7667	1	0	0	1	1	0	1	1	0	0	1	0	0	1	1	0	1	0	1	1	1	1	0	1	1	0	1	1	1	0	0	0	0	0	0	0	0	1	0	1	1	1	0	0	0	1	1	0
GSM1523895	59.0333	0	0	0	1	1	0	1	1	0	0	1	0	0	1	1	0	1	0	1	1	1	1	1	1	0	0	0	0	1	1	0	0	0	0	1	1	0	1	0	1	1	1	1	0	0	1	0	0
GSM1523896	28.0333	1	1	0	1	1	1	1	0	0	0	1	0	1	1	1	1	1	1	0	1	0	1	1	1	0	0	0	0	1	0	1	0	1	0	0	0	0	1	0	1	1	1	1	1	0	1	0	1
GSM1523897	58.8667	0	0	0	1	1	1	1	1	1	0	1	0	0	0	1	1	1	0	1	1	1	1	1	1	0	0	1	1	1	0	1	0	1	0	1	0	0	1	1	1	1	1	0	1	0	1	1	0
GSM1523898	58.8333	0	1	1	1	1	0	0	1	0	0	1	0	1	1	1	0	1	0	0	1	1	1	0	1	1	0	0	0	1	1	0	0	0	0	1	1	1	1	1	1	1	1	1	1	0	0	0	0
GSM1523899	58.0667	0	1	0	1	1	0	1	1	0	1	1	0	0	1	0	0	1	0	0	0	0	1	1	1	0	0	1	0	1	0	1	0	1	0	0	0	0	1	1	1	1	0	1	0	0	0	1	0
GSM1523901	57.4667	0	0	1	1	1	0	0	0	0	0	1	0	0	1	1	0	1	0	1	1	1	1	0	1	0	0	0	0	1	1	0	0	0	1	1	0	0	1	1	1	0	1	0	1	0	1	1	0
GSM1523903	39.8	1	0	0	1	1	0	1	1	0	0	0	0	0	1	1	1	1	1	1	1	1	1	1	1	1	0	1	0	1	0	1	0	1	0	1	0	0	1	1	1	1	1	1	0	0	1	1	0
GSM1523904	55.3667	0	0	1	1	1	0	1	1	0	0	0	0	0	0	1	0	1	0	1	1	1	1	1	1	1	0	1	0	1	0	1	0	1	0	1	0	0	0	1	1	1	1	0	0	0	1	1	0
GSM1523905	55.3	0	1	0	1	1	1	1	1	0	0	1	0	0	1	1	1	1	0	1	1	1	1	0	1	0	0	0	0	1	1	1	1	1	0	1	1	0	1	1	1	1	1	1	1	0	1	1	0
GSM1523906	55.3	0	0	0	1	1	1	1	1	0	0	1	0	0	1	1	1	1	1	1	1	1	1	1	1	0	0	0	0	1	1	1	1	1	0	0	1	1	1	1	1	1	1	1	0	1	1	1	0
GSM1523908	55.0667	0	0	0	1	1	0	1	1	0	0	1	0	0	1	0	1	1	0	0	1	1	1	0	1	0	0	0	0	1	0	0	0	1	0	0	0	0	1	1	1	1	1	0	0	0	1	1	0
GSM1523909	54.5333	0	0	0	1	0	0	0	1	1	0	1	0	0	1	1	0	1	0	1	1	0	1	1	1	0	0	0	0	1	1	0	0	0	0	0	1	0	0	1	1	0	1	1	0	0	1	1	0
GSM1523910	54.3333	0	1	0	1	1	1	0	1	0	0	1	0	0	1	1	1	1	0	1	1	1	1	0	1	0	0	0	1	1	0	0	0	1	0	0	1	0	1	1	1	0	1	1	1	0	1	1	0
GSM1523911	21.8333	1	0	0	1	0	0	1	1	0	0	1	0	0	1	1	1	1	0	1	1	0	0	1	1	0	0	0	0	1	0	1	1	1	1	1	0	0	0	1	1	1	1	0	0	0	1	1	0
GSM1523918	28.1333	1	1	0	1	1	0	1	1	1	1	0	0	0	0	1	0	1	0	0	0	1	0	1	1	0	1	0	1	0	0	1	0	0	0	0	0	1	1	0	1	1	1	0	1	1	0	0	0
GSM1523919	84.1	0	1	1	1	1	1	1	1	0	0	1	0	1	1	1	1	0	0	0	0	1	1	1	1	1	0	1	1	1	1	1	1	1	0	0	0	0	1	1	1	1	1	0	1	0	1	1	0
GSM1523920	9.33333	1	1	0	1	1	1	0	1	0	0	1	0	1	1	1	1	0	0	0	0	0	0	1	0	1	0	1	1	0	0	1	1	1	0	0	0	0	0	0	1	1	1	0	1	0	1	1	1
GSM1523921	83.3	0	1	1	1	1	1	0	1	0	0	1	0	0	1	1	0	1	0	1	1	0	1	0	1	1	0	0	0	1	1	0	0	1	1	1	1	0	1	1	1	1	1	0	1	0	1	1	0
GSM1523922	23.6	1	1	0	1	1	1	1	1	0	0	1	0	1	0	1	0	1	0	0	1	1	1	0	1	1	0	0	0	1	0	1	0	0	0	1	0	0	0	1	1	0	1	0	1	0	1	0	0
GSM1523923	26.4	1	1	1	1	1	1	0	1	0	0	1	0	0	1	1	0	0	0	1	1	1	1	0	1	0	0	1	1	1	1	1	0	0	0	1	1	0	1	1	1	1	1	0	1	0	1	1	0
GSM1523924	82.2	0	1	1	1	1	0	0	1	0	0	1	0	0	1	1	0	1	0	1	0	1	0	1	1	1	0	1	1	1	0	1	1	1	0	0	0	0	1	1	1	1	1	0	1	0	1	1	0
GSM1523925	6.3	1	1	0	1	1	0	0	1	0	0	1	1	0	1	1	1	1	1	0	0	0	1	1	0	0	0	0	1	0	1	0	0	0	0	0	0	1	1	0	0	1	0	0	1	0	1	1	1
GSM1523926	69.0333	0	0	1	1	1	0	0	1	0	1	1	0	0	1	1	0	1	0	1	0	1	1	1	1	1	0	1	0	1	0	0	0	0	0	1	1	0	1	1	1	1	1	0	1	0	1	1	0
GSM1523927	80.7667	0	1	1	1	1	1	0	1	0	0	1	0	0	1	1	0	0	0	1	0	1	1	0	1	1	0	0	1	1	1	0	0	0	1	1	1	0	1	1	1	0	1	1	1	0	1	1	1
GSM1523928	54.1333	1	0	0	1	1	0	1	1	0	0	0	0	1	1	1	1	1	0	0	0	1	1	1	1	1	0	0	1	1	1	0	0	0	0	1	1	0	1	1	1	1	1	1	1	0	1	1	0
GSM1523929	88.3333	0	1	0	1	1	0	0	1	0	0	1	0	0	1	0	1	1	0	1	0	1	1	0	0	0	0	0	1	1	1	0	0	0	0	1	1	0	1	1	1	1	1	0	1	0	1	1	0
GSM1523930	78.5333	0	1	0	1	1	0	1	1	0	0	1	0	0	1	1	1	1	0	0	0	1	1	0	1	1	0	0	1	1	1	1	0	0	0	0	0	0	1	1	1	1	0	0	1	1	1	0	0
GSM1523931	77.6	0	0	0	1	1	0	0	1	0	0	0	0	0	1	1	1	1	0	1	0	1	1	1	0	0	0	0	1	1	1	1	0	0	1	1	1	1	1	1	1	1	1	0	0	1	1	0	0
GSM1523932	12.6667	1	1	0	1	1	0	1	1	0	0	1	0	0	1	1	0	1	0	1	1	1	1	0	1	1	0	0	1	1	1	1	1	0	0	0	0	0	1	1	1	1	1	0	1	0	1	1	1
GSM1523933	75.2667	0	0	0	1	1	0	0	1	0	0	1	0	0	1	1	1	1	0	0	0	1	1	1	0	0	0	0	0	1	1	0	1	0	0	1	0	0	1	1	1	1	1	1	1	0	1	0	0
GSM1523934	12.8	1	1	0	1	1	0	1	1	0	0	1	0	0	1	0	0	1	0	1	0	1	1	1	1	0	0	0	1	1	0	1	0	0	0	0	0	0	1	1	1	1	1	0	0	0	1	1	0
GSM1523935	87.4	0	1	0	1	1	0	1	0	0	0	0	0	0	1	1	1	1	1	0	0	0	0	1	1	0	0	0	0	0	0	1	0	0	0	0	0	1	1	1	0	1	0	0	0	1	1	0	0
GSM1523936	17.5667	1	1	0	0	1	0	1	1	0	1	0	0	1	1	1	1	0	1	0	0	1	1	1	1	1	0	1	1	0	0	1	1	1	0	1	0	0	1	0	1	1	1	0	1	1	1	1	1
GSM1523937	19.6667	1	0	0	1	1	0	0	1	0	1	1	0	1	1	0	1	1	0	1	0	1	1	1	1	1	0	0	1	1	0	1	0	0	0	1	0	0	1	1	1	1	0	0	1	1	1	0	0
GSM1523938	5.76667	1	1	0	0	0	0	1	0	0	1	0	0	0	1	0	0	0	1	0	0	0	0	1	1	0	1	0	0	0	0	1	1	0	0	0	0	1	0	1	0	1	0	0	0	1	1	0	1
GSM1523939	11.2333	1	1	0	1	0	0	1	0	0	1	0	0	0	0	1	1	0	1	0	0	0	0	1	1	0	1	0	0	0	1	1	1	0	0	0	0	1	0	1	0	1	0	0	0	1	1	0	1
GSM1523940	20.0333	1	0	0	1	1	1	0	1	1	0	0	1	0	1	1	1	1	0	1	0	1	1	1	1	0	0	1	0	1	0	1	0	0	1	0	1	0	1	1	1	1	1	1	0	0	1	1	0
GSM1523941	4.53333	1	1	0	1	1	0	1	1	1	0	1	0	0	1	0	1	1	0	0	1	0	1	1	1	0	0	0	1	0	0	0	0	0	0	0	1	1	1	0	1	1	1	0	0	0	1	1	0
GSM1523942	70.2667	0	1	0	1	1	0	0	1	0	0	1	0	0	1	1	0	1	0	0	0	1	1	1	1	0	0	1	1	1	1	1	0	0	0	0	0	0	1	1	1	1	1	0	1	0	1	1	0
GSM1523943	5.53333	1	0	0	1	1	1	1	1	0	0	1	0	0	1	1	1	0	0	1	1	1	1	0	1	0	0	0	1	1	0	1	0	0	0	1	1	0	1	1	1	0	1	0	1	0	1	1	0
GSM1523944	69.6333	0	0	0	0	1	0	1	1	1	0	1	0	0	1	1	0	1	0	1	1	1	1	0	0	0	0	1	0	0	1	1	0	1	0	0	0	1	1	1	1	1	1	0	1	0	1	0	0
GSM1523945	17.5333	1	1	0	1	1	0	1	0	0	0	0	0	0	1	0	1	1	0	1	0	1	1	0	1	0	0	0	1	0	0	1	0	0	0	0	0	1	1	0	1	1	0	0	0	1	0	0	0
GSM1523946	68.9333	0	1	0	1	1	0	0	1	1	0	1	0	1	1	1	1	1	0	1	1	1	1	1	1	0	0	0	1	1	1	0	0	1	0	0	0	0	0	0	1	1	1	0	1	0	1	1	0
GSM1523947	68.4333	0	0	0	1	1	0	0	1	0	0	1	0	0	1	0	0	1	0	1	1	1	1	1	0	0	0	0	1	1	1	0	0	1	0	1	1	0	1	1	1	0	1	1	1	0	1	1	0
GSM1523948	27.4667	1	1	0	0	1	0	1	0	0	1	0	0	0	1	1	1	1	0	0	0	0	0	1	1	1	1	1	1	0	0	1	0	1	0	0	0	0	1	0	1	1	1	0	0	1	1	0	0
GSM1523949	10.1	1	1	0	1	0	0	0	0	1	1	0	1	1	1	1	1	0	1	0	0	0	1	1	1	0	1	0	1	1	1	1	1	0	0	0	0	1	1	0	0	1	0	0	0	1	1	0	1
GSM1523950	68.2	0	0	0	1	1	0	0	1	0	0	1	0	0	1	1	0	1	0	1	1	1	1	1	0	0	0	0	1	1	1	0	0	0	0	1	1	1	1	0	1	0	1	0	1	0	0	1	0
GSM1523951	53.0333	1	0	0	1	1	0	1	0	0	0	1	0	0	0	1	1	1	0	0	0	1	1	1	1	1	0	0	0	1	0	1	1	1	0	0	0	1	1	0	1	1	1	1	0	1	1	0	0
GSM1523952	100.867	0	0	0	1	1	1	0	1	0	0	1	0	0	0	1	0	1	0	1	0	1	1	1	0	1	0	1	1	1	0	1	0	1	1	0	0	0	1	0	1	1	1	1	1	0	1	1	0
GSM1523953	84.7667	0	1	1	1	1	0	0	1	0	0	0	0	0	1	1	1	1	0	1	0	0	1	1	1	1	0	0	0	1	0	0	0	0	0	1	0	0	1	1	1	1	0	1	1	0	0	1	1
GSM1523954	100.867	0	1	1	1	1	1	0	1	0	0	1	0	0	1	1	0	0	0	1	0	1	0	0	1	1	0	1	1	1	1	0	1	1	1	0	0	0	1	1	1	1	1	0	1	0	1	1	1
GSM1523955	34.3667	1	1	0	0	1	0	0	1	0	0	1	1	0	0	1	1	1	1	0	0	1	1	1	1	0	0	1	0	0	0	1	1	1	0	0	0	0	1	1	1	1	1	1	1	0	1	1	1
GSM1523956	31.1333	1	0	0	1	1	1	1	1	0	0	1	1	0	0	1	1	0	0	0	0	0	1	0	1	0	0	0	1	0	0	1	0	1	0	0	1	0	0	1	1	1	1	0	0	0	0	1	0
GSM1523957	100.633	0	1	0	1	1	0	0	1	0	0	1	0	0	1	1	1	1	0	1	0	1	1	0	1	1	0	1	1	1	0	0	0	0	1	0	0	0	1	1	1	1	0	0	1	0	0	1	0
GSM1523958	100.233	0	1	0	1	1	1	1	1	0	0	1	0	0	1	1	0	1	1	0	0	0	0	0	1	1	0	1	1	0	0	1	0	1	0	0	0	0	1	1	1	1	1	1	0	0	1	1	0
GSM1523959	17.4333	1	1	1	1	1	1	0	1	0	0	1	0	0	1	0	0	1	0	1	0	1	1	0	1	1	0	0	1	1	1	1	0	0	0	1	1	0	1	0	1	1	1	0	1	0	1	1	0
GSM1523960	99	0	1	1	1	1	0	0	1	0	0	1	0	1	1	1	0	1	0	1	1	1	1	1	1	1	0	1	1	1	1	0	0	1	0	0	1	1	1	0	1	1	0	0	1	0	0	1	0
GSM1523961	9.5	1	0	0	1	1	0	0	1	1	0	1	0	0	1	0	1	0	0	1	0	1	1	0	1	0	0	1	0	1	0	0	0	0	0	1	0	0	1	0	1	1	0	0	0	0	1	1	0
GSM1523962	20.1333	1	1	0	0	0	0	1	1	0	1	0	0	0	0	1	0	0	1	0	0	0	0	1	1	0	1	0	1	0	1	1	1	1	0	0	0	1	1	0	1	1	0	0	1	1	1	1	1
GSM1523963	45.7667	1	1	0	0	1	1	0	1	0	0	1	0	0	1	1	1	0	0	1	0	1	1	1	1	1	0	1	1	1	0	1	1	1	0	0	0	0	1	1	1	1	1	0	1	0	1	1	0
GSM1523964	98.5333	0	1	0	1	1	1	0	0	0	0	1	0	0	1	1	1	0	0	1	1	1	1	0	1	1	0	1	1	1	0	0	0	0	1	1	0	0	1	1	1	1	1	1	1	0	0	1	0
GSM1523965	11.4667	1	1	0	1	1	1	1	1	1	0	1	0	0	1	0	1	1	1	0	0	0	1	1	1	0	0	0	1	0	0	1	0	1	0	0	0	0	0	0	1	1	1	0	0	1	1	1	0
GSM1523966	51.8	1	1	0	1	1	0	1	1	1	0	1	0	0	1	1	0	1	0	0	1	1	1	1	1	0	0	0	1	1	1	0	0	1	0	0	1	0	1	1	1	1	1	0	1	0	1	0	0
GSM1523967	98.4667	0	0	0	1	0	1	0	1	0	0	1	0	0	1	1	0	0	0	0	0	1	1	1	1	1	0	1	1	1	0	1	0	1	0	0	0	0	0	1	1	0	1	0	1	0	1	1	0
GSM1523968	45.1667	1	1	0	1	1	0	0	0	1	1	0	0	0	0	1	0	1	1	0	0	0	0	1	1	0	1	0	1	0	1	1	1	0	0	0	0	1	0	0	0	1	0	0	1	1	1	0	0
GSM1523969	17.9	1	1	1	1	1	1	0	1	0	0	1	0	0	0	1	0	0	1	1	0	1	0	1	1	1	1	1	1	1	1	1	1	0	0	1	0	0	1	0	1	1	1	0	1	0	1	1	1
GSM1523970	15.7	1	0	0	1	1	0	1	0	1	0	1	0	0	0	1	0	1	0	0	0	1	1	1	1	0	0	1	0	1	1	0	0	1	0	1	0	0	1	1	1	1	1	0	1	0	1	0	0
GSM1523971	13.3	1	1	0	1	0	0	0	0	0	0	1	1	0	0	1	1	1	1	0	0	0	1	1	1	0	0	0	1	0	0	1	1	0	0	0	0	1	0	1	0	1	0	0	1	1	1	0	1
GSM1523972	6.5	1	1	0	1	1	0	1	1	0	1	1	0	0	0	0	0	1	0	0	0	1	1	1	1	0	0	0	0	1	0	0	0	0	0	0	0	0	1	1	1	1	1	1	0	0	1	1	1
GSM1523973	87.2667	0	0	0	1	1	1	0	1	0	1	0	0	0	1	1	0	1	0	1	0	1	1	1	0	1	0	0	1	1	1	1	0	0	0	1	1	0	1	1	1	1	0	0	1	0	0	0	0
GSM1523974	98.2333	0	1	0	1	1	0	1	1	1	0	1	0	1	1	1	1	1	0	0	0	1	1	0	1	1	0	1	1	1	0	0	0	0	0	0	0	0	1	0	1	0	0	1	0	0	0	1	0
GSM1523975	7.2	1	1	0	1	1	0	1	1	0	1	0	0	1	0	0	1	0	1	0	0	0	1	1	1	0	0	0	0	1	1	1	0	0	0	0	0	1	1	0	1	1	0	0	0	1	1	0	0
GSM1523976	56	1	1	0	1	1	0	1	1	1	0	1	0	1	0	1	1	0	0	0	0	1	1	1	1	0	0	1	1	1	1	1	1	0	0	1	0	0	1	1	1	1	1	0	1	0	1	1	0
GSM1523977	1	1	1	0	1	1	0	0	1	0	0	0	1	0	1	0	1	1	0	0	0	1	1	1	1	0	0	0	1	0	1	1	0	0	0	1	0	0	1	1	1	1	1	0	1	0	1	1	1
GSM1523978	16.2333	1	1	0	1	1	0	1	1	0	0	1	0	0	1	0	1	1	0	0	0	1	1	0	0	0	0	0	1	1	1	0	0	0	0	1	0	0	1	1	1	1	0	0	1	0	1	0	1
GSM1523979	9.43333	1	0	0	1	1	1	1	1	0	0	1	1	0	1	1	1	1	0	1	1	1	1	0	0	0	0	0	1	1	1	0	0	0	0	1	1	1	1	0	1	0	1	0	1	0	1	0	0
GSM1523980	6.7	1	1	0	1	0	0	1	1	1	0	1	0	0	0	1	1	0	1	0	0	0	1	1	1	0	0	0	1	1	1	1	0	0	0	0	0	1	1	1	0	1	1	0	1	1	1	0	1
GSM1523981	97.2	0	1	0	1	1	0	1	1	1	0	1	0	0	1	1	1	1	1	0	0	0	1	1	1	0	0	0	1	0	0	1	1	0	0	0	0	0	1	0	0	1	1	0	0	1	1	0	0
GSM1523982	8.7	1	1	0	1	0	0	1	1	1	0	0	0	0	0	1	1	1	1	0	0	1	0	1	1	0	0	0	0	0	1	1	0	0	0	0	0	0	0	1	0	1	1	0	0	1	1	0	0
GSM1523983	10.1	1	0	0	1	0	1	0	1	0	1	1	0	0	0	1	1	0	0	1	1	1	0	1	1	0	0	0	1	0	0	0	0	1	0	1	0	1	1	0	1	1	1	1	1	0	1	1	0
GSM1523984	96.9667	0	0	0	1	0	0	0	1	1	0	0	1	0	0	0	1	0	1	1	0	1	1	1	1	0	0	0	1	0	0	0	0	0	0	1	1	1	1	0	1	1	0	0	0	1	0	0	0
GSM1523985	77.5333	1	1	0	1	1	1	0	1	0	1	1	0	0	1	1	1	1	0	1	0	1	1	1	1	0	0	0	1	1	1	1	0	0	0	1	1	0	1	1	1	0	1	0	0	1	1	0	0
GSM1523986	86.8	0	1	0	0	1	0	1	1	0	0	1	0	0	1	1	0	1	1	1	0	1	0	1	1	1	0	1	1	1	1	1	1	1	0	0	0	0	1	0	1	1	1	0	1	1	1	1	0
GSM1523987	18.2667	1	1	0	1	1	1	0	1	0	0	1	0	0	1	1	0	0	0	0	0	1	1	1	1	1	0	1	1	1	1	1	1	1	0	0	0	0	1	1	1	1	1	0	1	0	1	1	0
GSM1523988	14.8333	1	1	0	1	0	0	1	0	1	1	0	0	0	0	1	1	0	1	0	0	0	0	1	1	0	1	0	1	0	0	1	0	0	0	0	0	1	0	0	0	1	0	0	0	1	1	0	0
GSM1523989	86.7	0	1	0	1	1	1	0	1	0	0	1	0	0	1	1	1	1	1	0	0	1	1	1	1	1	1	1	1	1	0	1	0	0	0	0	0	0	1	1	1	1	1	0	1	1	1	1	0
GSM1523990	14.1667	1	0	0	1	1	1	1	1	1	0	0	0	1	0	1	1	1	1	1	0	0	1	1	1	0	0	0	0	0	0	1	0	1	0	0	0	0	1	0	1	0	1	0	1	1	1	0	0
GSM1523991	95.2	0	1	0	1	1	0	0	1	1	1	1	0	1	0	1	0	1	0	0	1	1	1	1	1	0	0	1	1	1	1	1	0	1	0	0	0	1	1	1	1	1	1	0	1	1	0	1	0
GSM1523992	20.1333	1	1	1	1	1	0	0	0	0	0	0	0	0	1	1	1	1	0	1	1	1	1	1	1	1	0	0	1	1	1	1	1	0	0	1	1	0	1	1	1	1	0	0	1	0	1	1	0
GSM1523993	68.1333	1	1	0	1	1	1	1	1	1	0	1	0	0	0	1	1	1	0	0	0	1	1	1	1	1	0	1	1	0	0	1	1	1	1	1	0	0	1	1	1	0	1	1	1	0	1	0	0
GSM1523994	86.3667	0	1	1	1	1	0	0	1	0	0	1	0	0	1	1	0	0	0	0	0	1	1	0	1	1	0	1	1	1	1	1	1	0	0	0	0	0	1	1	1	1	1	0	1	0	1	1	1
GSM1523995	6.36667	1	0	0	1	1	0	0	0	1	0	1	0	1	0	1	1	1	0	1	0	0	1	1	1	1	0	1	1	0	0	1	0	0	0	0	0	1	1	0	1	1	0	0	0	0	0	1	0
GSM1523996	35.2	1	1	0	1	1	1	1	1	1	0	1	0	0	1	1	0	1	0	1	0	0	0	1	1	1	0	1	1	0	0	1	1	1	0	0	0	0	1	1	1	1	1	0	1	1	1	1	0
GSM1523997	25.2	1	1	0	1	1	1	0	1	0	0	0	0	0	1	1	0	1	0	0	1	1	1	0	1	0	0	0	0	1	1	0	0	0	0	1	1	1	1	1	1	1	1	1	1	0	1	1	0
GSM1523998	21.2333	1	1	0	1	1	0	1	1	0	1	0	0	0	1	0	1	1	0	0	1	1	1	0	1	0	0	0	0	1	0	0	0	1	0	1	1	1	1	1	1	1	1	1	0	0	0	1	0
GSM1523999	93.8667	0	1	1	1	1	0	0	1	1	0	1	0	0	0	1	1	1	0	1	0	1	1	1	1	1	0	1	1	1	1	0	0	1	0	1	0	0	1	1	1	0	1	0	0	0	1	0	0
GSM1524000	93.8667	0	1	0	1	1	1	1	1	0	0	1	0	0	0	1	0	1	1	1	0	1	1	1	1	1	0	0	1	1	1	1	0	1	0	1	1	0	1	1	1	1	1	1	1	0	1	0	0
GSM1524001	93.6333	0	0	0	1	0	0	0	1	0	0	1	0	0	0	1	1	1	0	0	0	1	1	1	1	0	0	1	1	0	1	0	0	0	0	0	0	0	1	1	1	1	1	1	0	0	1	1	1
GSM1524002	86.1333	0	1	0	1	1	1	0	1	1	0	1	0	0	1	1	1	1	0	1	0	1	0	0	0	1	0	0	1	1	0	0	0	1	1	0	1	0	1	0	1	0	1	1	1	0	1	1	0
GSM1524003	85.9333	0	1	0	1	1	0	0	1	0	0	1	1	0	1	1	0	1	0	0	0	1	1	0	1	1	0	0	1	1	1	0	1	1	0	1	1	1	1	1	1	1	0	0	1	0	0	1	1
GSM1524004	5.93333	1	1	0	1	1	1	0	1	0	0	1	0	0	1	1	0	0	0	0	0	1	1	1	1	1	0	1	1	1	1	1	0	1	0	0	0	0	1	1	1	0	1	0	1	0	1	1	0
GSM1524005	9.46667	1	1	0	1	0	0	1	1	0	0	1	1	0	1	1	1	1	0	0	0	1	1	0	1	0	0	0	0	1	1	0	1	0	0	0	0	0	0	1	1	1	1	0	1	0	1	1	1
GSM1524006	26.2667	1	1	0	1	0	0	1	0	1	1	0	0	1	0	1	1	0	1	0	0	0	0	1	1	0	1	0	0	0	0	1	1	0	0	0	0	1	0	0	0	1	0	0	0	1	0	0	1
GSM1524007	10.3667	1	1	0	1	1	1	0	1	1	0	1	1	0	1	0	1	1	0	0	1	1	0	0	1	0	0	0	1	0	1	0	0	0	0	0	0	0	0	0	1	1	1	0	1	0	1	0	1
GSM1524008	10.8333	1	1	0	1	1	0	1	1	1	0	1	0	0	1	0	0	0	0	1	0	1	1	1	1	0	0	0	0	1	0	0	0	1	0	1	1	0	1	0	1	0	0	0	0	0	1	1	0
GSM1524009	65	1	1	0	1	1	0	0	1	1	0	1	0	0	0	1	1	0	1	0	0	1	1	1	1	1	1	0	1	1	1	0	0	0	0	0	0	0	1	1	1	1	1	0	1	1	1	1	0
GSM1524010	19.7	1	1	0	0	0	0	1	0	0	1	0	0	1	0	1	1	0	1	0	0	0	0	0	1	0	1	0	1	0	1	1	1	0	0	0	0	1	0	0	0	1	0	0	1	1	1	1	1
GSM1524011	90.2	0	0	0	1	1	1	0	1	0	0	1	0	0	0	1	0	1	0	1	1	1	1	1	0	1	0	1	1	1	0	0	0	1	1	1	1	0	1	1	1	1	1	0	1	0	0	1	0
GSM1524012	85.2333	0	1	0	1	1	0	0	1	0	0	1	1	0	1	1	1	1	0	0	1	1	1	0	1	1	0	0	1	1	1	0	0	0	0	1	1	0	0	1	1	1	1	0	1	0	1	1	1
GSM1524013	89.9	0	0	0	1	1	1	0	1	0	0	1	1	1	0	1	1	1	0	1	1	1	1	1	0	0	0	1	1	1	0	1	1	0	1	1	0	0	1	0	1	1	1	1	1	0	1	0	0
GSM1524014	11.3333	1	0	0	1	0	0	1	1	0	0	1	0	0	1	0	0	0	0	0	0	0	1	1	1	0	0	1	0	1	1	0	0	0	0	1	1	1	1	0	1	1	0	0	1	0	1	0	1
GSM1524015	24.8667	1	1	0	1	1	0	0	1	0	0	0	1	0	1	1	1	1	0	0	1	0	1	1	1	0	0	0	1	1	0	1	0	0	0	1	1	0	1	1	1	1	0	0	1	0	1	1	1
GSM1524016	27.8	1	1	0	1	1	1	1	1	0	0	1	0	0	0	1	1	1	0	0	0	1	1	0	1	1	0	0	1	1	0	1	0	1	0	0	0	0	1	1	1	0	1	0	1	1	1	1	0
GSM1524017	85.0333	0	1	0	1	1	1	0	1	0	0	1	0	0	1	1	0	1	0	1	1	1	1	1	1	1	0	1	1	1	1	0	0	1	0	1	1	0	1	1	1	0	1	0	1	0	1	1	0
GSM1524018	84.7667	0	0	1	1	1	1	1	1	0	1	1	0	0	0	1	0	1	0	1	0	1	1	1	0	0	0	1	0	1	1	1	0	1	1	1	0	0	1	1	1	1	1	0	1	0	1	1	0
GSM1524019	8.33333	1	0	0	1	1	0	0	1	0	0	1	1	0	1	1	1	0	0	0	0	1	1	1	1	0	0	0	1	0	0	1	0	0	0	0	0	0	1	1	1	1	1	1	0	0	1	0	1
GSM1524020	84.3	0	0	0	1	1	0	0	1	0	0	1	0	0	1	1	0	1	0	1	0	1	1	1	1	1	0	1	1	1	0	1	0	1	0	1	0	0	1	1	1	1	1	0	1	0	1	1	0
GSM1524021	12.9333	1	0	0	1	1	1	0	1	0	0	1	0	0	1	0	1	1	1	1	1	1	0	1	1	0	0	0	1	0	0	1	0	0	0	0	0	0	1	1	1	1	1	0	1	1	1	1	0
GSM1524022	8.03333	1	1	0	1	1	0	0	1	0	0	0	0	0	0	0	1	0	1	0	0	0	1	0	1	0	1	0	0	1	0	1	0	0	0	0	0	1	0	1	1	1	1	0	0	1	1	1	0
GSM1524023	83.8333	0	1	0	1	1	0	0	1	0	0	1	0	0	1	1	0	1	0	0	0	1	0	1	0	0	0	1	1	1	1	0	0	0	0	0	1	1	1	1	1	1	1	1	1	0	1	0	0
GSM1524024	89.4333	1	0	0	1	1	1	1	1	1	0	1	0	0	1	1	0	1	0	1	0	0	1	1	1	1	0	1	1	1	0	1	1	1	0	0	0	0	1	0	1	1	0	0	1	1	1	0	0
GSM1524025	81.8333	1	0	0	1	1	0	1	1	1	0	1	0	0	1	1	1	1	0	1	0	0	1	0	1	0	0	0	1	1	1	0	0	1	0	0	0	1	0	1	1	0	1	0	0	0	1	1	0
GSM1524026	83.6	0	1	0	1	1	0	1	0	0	0	1	0	0	0	1	1	0	1	0	0	1	1	1	1	1	1	1	1	1	0	1	0	0	0	0	0	0	1	1	1	1	0	0	1	1	1	1	0
GSM1524027	59.7	1	1	1	1	1	1	1	1	0	0	0	0	0	1	1	1	1	0	0	1	1	0	1	1	1	0	0	1	1	1	1	0	0	0	0	0	0	1	1	1	0	1	0	1	0	1	0	0
GSM1524028	47.7	1	1	1	1	1	1	0	1	1	0	1	0	1	0	1	0	1	0	0	1	1	0	1	1	1	0	0	1	1	0	1	0	1	0	0	0	0	1	0	1	1	1	0	1	0	1	0	0
GSM1524029	31.1	1	1	0	1	0	0	0	0	0	1	0	1	0	0	0	1	0	1	0	0	0	1	1	1	0	1	0	1	1	0	1	1	0	0	0	0	1	0	1	0	1	0	0	0	1	1	0	1
GSM1524030	31.3333	1	1	0	1	0	0	1	0	1	1	0	0	1	0	1	0	0	1	0	0	0	0	1	1	0	1	0	0	0	0	1	1	0	0	0	0	1	0	1	0	1	0	0	0	1	1	0	0
GSM1524031	82	0	0	0	1	1	1	0	1	0	0	1	1	0	1	1	1	1	0	1	1	1	1	1	0	1	0	1	1	1	1	0	0	0	0	1	1	0	1	1	1	1	1	0	1	0	0	0	0
GSM1524032	77.2	1	1	1	1	1	0	0	1	0	0	1	0	0	1	1	0	0	0	1	1	1	1	1	1	0	0	0	1	1	1	0	0	0	0	1	1	0	1	1	1	1	1	0	1	0	1	1	0
GSM1524033	80.8333	0	0	0	1	1	0	0	0	0	0	1	0	0	1	0	1	1	0	0	0	1	1	1	1	0	0	0	1	1	0	1	0	0	0	1	1	0	1	1	1	1	1	0	0	1	1	1	0
GSM1524034	44.0667	1	1	0	1	1	1	1	1	0	0	1	0	1	1	1	0	1	0	0	0	0	0	1	1	1	0	1	1	0	1	1	1	1	0	0	0	1	1	1	1	1	0	0	1	0	1	1	1
GSM1524035	80.3	0	1	0	1	1	0	0	1	0	0	1	0	1	0	1	1	0	1	0	0	0	0	1	1	0	1	0	1	0	0	1	1	0	0	0	0	1	1	1	0	1	0	0	0	1	1	1	1
GSM1524036	79.9333	0	0	0	1	1	1	0	1	1	0	1	0	1	1	1	1	0	0	1	1	1	1	0	1	1	0	1	1	1	1	1	1	0	0	1	1	0	1	1	1	1	1	0	1	0	1	1	0
GSM1524037	23.4333	1	1	0	1	1	1	1	1	1	1	0	0	0	1	1	1	0	1	0	0	1	1	1	1	1	1	0	1	0	1	0	0	1	0	0	0	1	1	1	1	1	1	0	0	1	1	0	0
GSM1524038	8.63333	1	1	0	1	1	1	1	1	0	0	1	0	0	1	0	1	1	0	1	0	0	1	1	1	0	0	0	0	0	0	1	0	1	0	1	0	0	1	1	1	1	1	0	1	1	1	1	0
GSM1524039	12.0667	1	1	0	1	1	0	1	1	1	0	1	0	0	1	1	1	1	1	0	0	1	1	1	1	0	0	0	0	0	0	1	0	0	0	0	0	0	1	0	1	1	1	0	0	1	1	0	0
GSM1524040	36.1667	1	0	0	1	1	1	0	1	0	0	1	0	0	0	1	0	1	0	1	0	0	1	1	1	0	0	1	1	0	0	1	0	1	0	0	0	0	0	1	1	1	1	0	1	0	1	0	0
GSM1524041	77.3333	0	0	0	1	1	1	0	1	0	0	1	0	0	0	1	0	1	0	1	1	1	1	1	1	1	0	0	1	1	0	0	0	0	1	1	1	0	1	1	1	0	1	0	1	0	1	0	0
GSM1524042	10.8333	1	1	0	1	1	0	0	0	1	0	1	1	0	0	1	0	1	0	0	1	1	1	1	1	0	0	0	1	1	0	1	0	0	0	0	0	0	0	0	1	1	1	0	0	1	1	0	0
GSM1524043	16.8333	1	1	0	1	1	1	1	1	0	0	1	0	1	1	1	1	1	0	1	1	1	1	1	1	1	0	0	1	1	1	0	0	0	1	0	1	0	1	1	1	1	1	0	1	0	1	1	0
GSM1524044	22.8667	1	1	0	1	1	0	1	1	0	0	1	0	1	1	1	1	1	1	0	0	1	0	1	1	1	0	0	1	0	1	1	0	0	0	0	0	1	1	0	1	1	1	1	0	1	1	0	0
GSM1524045	89.1333	0	1	0	1	1	1	1	1	0	0	1	0	0	0	1	0	1	0	0	0	0	1	1	1	1	0	1	1	1	0	1	1	1	0	0	0	0	1	1	1	1	0	0	0	0	0	1	1
GSM1524046	88.0333	0	1	0	1	1	0	1	1	0	0	0	0	0	1	1	1	1	1	1	0	1	1	1	1	1	0	0	1	1	1	1	0	0	0	0	1	0	1	0	1	1	1	0	1	1	1	1	0
GSM1524047	69.8667	0	1	1	1	1	0	0	1	0	0	1	0	0	1	1	0	1	0	0	0	1	1	1	1	1	0	1	1	1	0	0	0	0	0	0	0	0	1	1	1	1	0	0	1	0	0	1	0
GSM1524048	46.8	1	0	0	1	1	0	1	1	0	0	0	0	0	1	1	1	1	0	1	1	1	0	0	1	1	0	1	1	1	0	0	0	0	0	0	1	1	1	0	0	1	1	0	1	1	1	0	0
GSM1524049	87.8	0	1	0	1	1	0	1	1	1	0	1	0	0	1	1	1	1	1	1	0	1	1	1	1	0	0	0	1	1	0	0	0	0	0	0	1	0	1	0	1	1	1	0	0	1	1	1	1
GSM1524050	57.1333	1	0	0	1	1	1	0	1	0	0	1	0	1	1	1	1	1	0	0	0	1	1	1	1	1	0	1	1	1	0	1	0	1	0	1	0	0	1	1	1	1	1	0	1	0	1	1	0
GSM1524051	87.2667	0	1	0	1	1	1	1	1	0	0	1	0	0	0	1	1	1	0	0	0	1	1	1	0	1	0	0	1	1	0	0	0	0	1	1	0	0	1	1	1	1	1	0	1	0	1	1	0
GSM1524052	13.1667	1	1	0	1	1	0	1	1	0	1	0	0	1	1	1	1	1	1	1	0	1	0	1	1	0	0	1	0	1	1	1	1	1	0	0	0	1	1	0	0	1	0	0	1	0	1	0	0
GSM1524053	86.9333	0	0	0	1	1	0	0	1	0	0	1	0	0	1	1	1	0	0	1	1	1	1	1	1	0	0	0	1	1	0	0	0	0	0	1	1	0	1	0	1	1	1	0	1	0	1	1	0
GSM1524054	86.5667	0	1	0	1	1	1	0	1	0	0	1	0	0	1	1	1	1	0	1	1	1	1	0	1	0	0	1	1	1	1	1	0	0	0	1	1	0	1	1	1	1	1	1	1	0	0	1	0
GSM1524055	37.9333	1	1	0	1	1	0	1	0	0	0	0	0	0	1	0	1	1	1	0	0	1	1	1	1	0	0	1	0	1	0	1	0	0	0	0	0	0	1	1	1	1	1	0	0	1	1	1	0
GSM1524056	14.1667	1	0	0	1	1	0	1	1	0	0	0	0	1	1	1	1	1	0	0	0	1	1	1	1	0	0	0	0	1	1	0	0	0	0	1	1	0	1	1	1	1	1	1	0	0	1	0	0
GSM1524057	15.9333	1	1	0	1	0	0	1	0	1	1	0	0	0	0	1	0	0	1	0	0	0	0	1	1	0	0	0	1	0	0	1	0	0	0	0	0	1	0	0	0	1	0	0	0	1	1	1	0
GSM1524058	85.4667	0	0	0	1	1	0	1	1	0	0	1	0	0	1	0	1	1	1	0	0	1	1	1	1	0	0	0	1	1	1	1	0	0	0	0	0	0	1	1	0	1	0	0	0	1	1	0	0
GSM1524059	85.2	0	1	0	1	1	0	1	1	1	0	0	0	0	0	1	1	1	1	1	0	1	1	1	1	1	0	0	1	0	1	1	0	0	0	0	0	0	1	0	1	1	1	0	0	1	1	0	0
GSM1524060	84.8333	0	1	0	0	1	1	1	1	1	1	0	0	0	1	1	1	1	1	1	1	0	1	1	0	0	0	0	1	1	1	1	0	1	1	1	0	0	1	1	1	1	1	0	1	0	1	0	0
GSM1524061	84.6	0	0	1	1	1	1	0	1	0	0	1	0	0	1	1	0	1	0	1	1	1	1	1	1	1	0	1	1	1	1	0	0	0	0	1	1	0	1	0	1	0	1	1	0	0	0	1	0
GSM1524062	70.2	1	1	0	1	1	0	1	0	0	1	0	0	1	0	1	1	0	1	0	0	0	0	1	1	0	1	0	0	0	0	1	1	0	0	0	0	1	0	0	0	1	0	0	0	1	1	0	0
GSM1524068	92.8667	0	0	1	1	1	0	0	1	0	0	1	0	0	1	1	1	1	0	1	0	1	1	0	1	1	0	0	1	1	1	0	0	0	0	1	1	1	1	1	1	0	1	0	1	0	1	1	0
GSM1524069	85.6	1	0	0	1	1	1	0	1	0	0	1	0	0	1	1	1	0	0	1	1	1	1	0	1	1	0	1	1	1	1	1	0	0	0	1	0	1	1	1	1	1	1	1	1	0	0	1	0
GSM1524070	91.6333	0	0	1	1	1	0	1	1	0	0	1	0	0	1	1	0	1	0	0	0	1	1	0	1	1	0	1	1	1	0	1	0	1	0	1	0	1	1	1	1	1	1	0	0	0	1	0	0
GSM1524071	90.7667	0	1	1	1	1	0	0	1	0	0	0	0	0	1	1	1	1	0	0	0	1	1	1	1	1	0	1	1	1	1	1	0	0	0	0	0	0	1	0	1	1	0	0	1	0	1	0	0
GSM1524072	42.9333	1	1	0	1	1	0	0	1	0	0	0	0	0	1	0	1	1	0	0	0	1	1	1	1	0	1	1	1	1	1	1	0	0	0	0	1	0	1	1	1	1	1	0	1	0	1	1	0
[truncated: 1 more columns]

## Sheet: Fig2C
ID	AMscore	AMscore_level	os	death	cohort
TCGA-3M-AB46	0.0262853	1	57.98	0	TCGA
TCGA-B7-5816	0.277195	1	26.68	0	TCGA
TCGA-B7-5818	-0.469965	0	11.7	0	TCGA
TCGA-B7-A5TI	-0.787885	0	19.55	0	TCGA
TCGA-B7-A5TJ	-0.955775	0	11.01	0	TCGA
TCGA-B7-A5TK	0.576344	1	9.46	0	TCGA
TCGA-B7-A5TN	0.215477	1	9.43	0	TCGA
TCGA-BR-4187	0.776217	1	4.63	1	TCGA
TCGA-BR-4257	-0.270345	1	9.66	1	TCGA
TCGA-BR-4280	-0.90844	0	6.6	1	TCGA
TCGA-BR-6452	-0.878823	0	34.66	0	TCGA
TCGA-BR-6453	0.441047	1	15.93	0	TCGA
TCGA-BR-6455	0.406258	1	13.86	1	TCGA
TCGA-BR-6456	0.719011	1	17.28	1	TCGA
TCGA-BR-6457	0.806574	1	13.67	0	TCGA
TCGA-BR-6458	0.0698098	1	19.32	1	TCGA
TCGA-BR-6563	0.0344918	1	39.09	0	TCGA
TCGA-BR-6564	0.581016	1	26.08	1	TCGA
TCGA-BR-6565	-0.0129614	1	9.17	1	TCGA
TCGA-BR-6566	-0.491493	0	32.75	0	TCGA
TCGA-BR-6705	0.678675	1	25.59	1	TCGA
TCGA-BR-6706	0.448538	1	18.04	1	TCGA
TCGA-BR-6707	-0.00063183	1	19.88	1	TCGA
TCGA-BR-6709	0.761342	1	12.16	1	TCGA
TCGA-BR-6801	-0.361368	0	40.18	0	TCGA
TCGA-BR-6802	-0.301222	1	30.88	0	TCGA
TCGA-BR-6803	0.28373	1	31.18	0	TCGA
TCGA-BR-6852	-0.658016	0	44.91	0	TCGA
TCGA-BR-7196	0.495567	1	21.88	0	TCGA
TCGA-BR-7197	-0.371242	0	9.2	0	TCGA
TCGA-BR-7703	-0.313035	1	36.14	0	TCGA
TCGA-BR-7704	-0.18551	1	35.22	0	TCGA
TCGA-BR-7707	-2.14435	0	35.81	0	TCGA
TCGA-BR-7715	-0.554544	0	33.61	0	TCGA
TCGA-BR-7716	-0.360894	0	39.75	0	TCGA
TCGA-BR-7717	-0.130501	1	18.13	1	TCGA
TCGA-BR-7722	0.197757	1	15.31	1	TCGA
TCGA-BR-7723	-0.299422	1	28.71	1	TCGA
TCGA-BR-7851	-1.03381	0	19.1333	1	TCGA
TCGA-BR-7901	1.07858	1	3.45	1	TCGA
TCGA-BR-7957	0.236706	1	9.07	1	TCGA
TCGA-BR-7958	0.118626	1	29.53	0	TCGA
TCGA-BR-7959	0.028079	1	33.18	0	TCGA
TCGA-BR-8058	0.672751	1	37.22	0	TCGA
TCGA-BR-8059	0.034142	1	14.42	1	TCGA
TCGA-BR-8060	0.59821	1	11.43	1	TCGA
TCGA-BR-8077	0.460195	1	0.69	0	TCGA
TCGA-BR-8078	-0.95777	0	29.57	0	TCGA
TCGA-BR-8080	0.576103	1	9.59	1	TCGA
TCGA-BR-8081	-0.493682	0	32.23	0	TCGA
TCGA-BR-8284	0.218912	1	8.05	1	TCGA
TCGA-BR-8286	-0.986392	0	29.4	0	TCGA
TCGA-BR-8289	-0.0520585	1	2.66	1	TCGA
TCGA-BR-8291	0.697916	1	19.94	1	TCGA
TCGA-BR-8295	0.210219	1	2.2	1	TCGA
TCGA-BR-8296	0.294018	1	15.57	1	TCGA
TCGA-BR-8297	0.379444	1	7.39	0	TCGA
TCGA-BR-8361	-0.872598	0	31.08	0	TCGA
TCGA-BR-8362	-0.105384	1	13.07	1	TCGA
TCGA-BR-8363	0.116903	1	0.26	1	TCGA
TCGA-BR-8364	0.573666	1	22.17	0	TCGA
TCGA-BR-8365	1.14587	1	17.51	1	TCGA
TCGA-BR-8366	-0.423244	0	0.95	0	TCGA
TCGA-BR-8367	-0.304413	1	26.31	1	TCGA
TCGA-BR-8368	-0.8643	0	4.3	0	TCGA
TCGA-BR-8369	-0.338479	1	14.03	0	TCGA
TCGA-BR-8371	1.28175	1	11.79	1	TCGA
TCGA-BR-8372	-1.01576	0	31.24	0	TCGA
TCGA-BR-8373	-0.603116	0	14.78	0	TCGA
TCGA-BR-8381	0.0184683	1	7.36	0	TCGA
TCGA-BR-8382	-0.149145	1	25.03	1	TCGA
TCGA-BR-8384	1.1407	1	3.71	0	TCGA
TCGA-BR-8483	0.195944	1	5.39	0	TCGA
TCGA-BR-8484	-0.0498087	1	25.16	1	TCGA
TCGA-BR-8485	-0.34934	0	9.2	0	TCGA
TCGA-BR-8486	-0.513975	0	20.2	0	TCGA
TCGA-BR-8487	-1.05663	0	1.12	0	TCGA
TCGA-BR-8588	-0.456146	0	12.78	0	TCGA
TCGA-BR-8589	-1.39219	0	27.1	0	TCGA
TCGA-BR-8590	0.737109	1	9.33	1	TCGA
TCGA-BR-8591	-0.74085	0	28.12	0	TCGA
TCGA-BR-8592	1.02099	1	6.27	1	TCGA
TCGA-BR-8676	-0.633537	0	7.52	0	TCGA
TCGA-BR-8677	0.302003	1	26.71	0	TCGA
TCGA-BR-8678	-0.99266	0	24.77	0	TCGA
TCGA-BR-8680	-0.991011	0	31.93	0	TCGA
TCGA-BR-8682	-1.04785	0	32.56	0	TCGA
TCGA-BR-8683	0.700349	1	9.86	1	TCGA
TCGA-BR-8686	0.456202	1	20.86	1	TCGA
TCGA-BR-8687	0.10064	1	8.21	1	TCGA
TCGA-BR-8690	0.309303	1	10.68	0	TCGA
TCGA-BR-A44T	0.498962	1	34.1	0	TCGA
TCGA-BR-A44U	-0.14634	1	13.86	1	TCGA
TCGA-BR-A452	0.594143	1	7.52	1	TCGA
TCGA-BR-A453	0.892222	1	6.08	1	TCGA
TCGA-BR-A4CS	1.00761	1	1.48	1	TCGA
TCGA-BR-A4IU	0.437038	1	27.53	0	TCGA
TCGA-BR-A4IV	0.606514	1	28.55	1	TCGA
TCGA-BR-A4IY	-0.187386	1	12.88	0	TCGA
TCGA-BR-A4IZ	0.638911	1	8.97	1	TCGA
TCGA-BR-A4J1	0.403526	1	0.72	1	TCGA
TCGA-BR-A4J2	0.30014	1	14.16	0	TCGA
TCGA-BR-A4J4	-0.84408	0	0.53	0	TCGA
TCGA-BR-A4J5	0.358008	1	28.32	0	TCGA
TCGA-BR-A4J6	-0.107979	1	0.66	0	TCGA
TCGA-BR-A4J7	0.134377	1	32.49	0	TCGA
TCGA-BR-A4J8	-0.435786	0	13.5	0	TCGA
TCGA-BR-A4J9	1.01542	1	0.46	0	TCGA
TCGA-BR-A4PD	-0.122299	1	20.63	0	TCGA
TCGA-BR-A4PE	-1.02545	0	20.4	0	TCGA
TCGA-BR-A4PF	-0.633056	0	1.15	0	TCGA
TCGA-BR-A4QI	-0.0967241	1	21.42	1	TCGA
TCGA-BR-A4QL	-0.281474	1	16.13	1	TCGA
TCGA-BR-A4QM	-0.757655	0	5.12	0	TCGA
TCGA-CD-5798	0.59913	1	13.4	0	TCGA
TCGA-CD-5799	-0.536142	0	13.01	0	TCGA
TCGA-CD-5800	0.277888	1	13.14	0	TCGA
TCGA-CD-5801	0.0183751	1	13.17	1	TCGA
TCGA-CD-5803	1.18093	1	11.2	1	TCGA
TCGA-CD-5804	-0.240653	1	12.09	0	TCGA
TCGA-CD-5813	0.897853	1	12.39	1	TCGA
TCGA-CD-8524	0.0792664	1	12.75	0	TCGA
TCGA-CD-8525	0.308585	1	12.58	0	TCGA
TCGA-CD-8526	0.203728	1	12.52	0	TCGA
TCGA-CD-8527	0.21745	1	7.16	1	TCGA
TCGA-CD-8528	-0.580624	0	12.32	0	TCGA
TCGA-CD-8529	-0.606707	0	12.29	0	TCGA
TCGA-CD-8530	0.364713	1	12.39	0	TCGA
TCGA-CD-8531	-0.119501	1	12.58	0	TCGA
TCGA-CD-8532	0.37772	1	11.63	1	TCGA
TCGA-CD-8533	-0.271449	1	15.37	0	TCGA
TCGA-CD-8534	0.024004	1	12.06	0	TCGA
TCGA-CD-8535	-0.952065	0	12.81	0	TCGA
TCGA-CD-8536	-0.518565	0	12.42	0	TCGA
TCGA-CD-A486	0.50383	1	6.31	1	TCGA
TCGA-CD-A487	0.132743	1	12.29	0	TCGA
TCGA-CD-A489	0.759742	1	11.3	1	TCGA
TCGA-CD-A48A	-0.492827	0	12.42	0	TCGA
TCGA-CD-A48C	0.700754	1	11.6	1	TCGA
TCGA-CD-A4MG	-0.205872	1	6.57	1	TCGA
TCGA-CD-A4MH	-0.113189	1	12.19	0	TCGA
TCGA-CD-A4MI	0.753569	1	11.76	1	TCGA
TCGA-CD-A4MJ	-0.942262	0	12.61	0	TCGA
TCGA-CG-4437	-0.190162	1	8.05	0	TCGA
TCGA-CG-4441	-0.186014	1	13.99	1	TCGA
TCGA-CG-5717	0.0044827	1	6.96	1	TCGA
TCGA-CG-5718	0.124525	1	35.97	1	TCGA
TCGA-CG-5719	0.622204	1	1.02	0	TCGA
TCGA-CG-5720	0.0404241	1	0.99	1	TCGA
TCGA-CG-5721	0.224322	1	6.01	0	TCGA
TCGA-CG-5722	0.335619	1	0.99	0	TCGA
TCGA-CG-5723	-0.100448	1	104.99	0	TCGA
TCGA-CG-5724	0.0382878	1	12.02	1	TCGA
TCGA-CG-5725	0.300727	1	15.01	1	TCGA
TCGA-CG-5726	-1.3007	0	28.94	1	TCGA
TCGA-CG-5732	0.148798	1	68.99	1	TCGA
TCGA-CG-5734	0.357692	1	7.98	1	TCGA
TCGA-D7-5577	-0.183097	1	25.69	1	TCGA
TCGA-D7-5578	-0.0897189	1	12.65	0	TCGA
TCGA-D7-6518	0.437399	1	19.12	0	TCGA
TCGA-D7-6519	0.451207	1	20.53	0	TCGA
TCGA-D7-6520	0.144823	1	18.82	0	TCGA
TCGA-D7-6521	0.686801	1	18.53	0	TCGA
TCGA-D7-6522	0.222801	1	18.59	0	TCGA
TCGA-D7-6524	0.331071	1	17.84	0	TCGA
TCGA-D7-6525	0.160406	1	13.34	1	TCGA
TCGA-D7-6526	-1.05796	0	17.18	0	TCGA
TCGA-D7-6527	0.143456	1	10.25	1	TCGA
TCGA-D7-6528	-1.46341	0	15.21	0	TCGA
TCGA-D7-6815	-0.619758	0	15.97	0	TCGA
TCGA-D7-6817	-0.179139	1	12.78	0	TCGA
TCGA-D7-6818	0.640317	1	12.35	1	TCGA
TCGA-D7-6820	-0.500705	0	11.3	0	TCGA
TCGA-D7-6822	-0.765144	0	12.32	0	TCGA
TCGA-D7-8570	-1.41565	0	24.7	0	TCGA
TCGA-D7-8572	-0.0284808	1	16.79	0	TCGA
TCGA-D7-8573	-1.5288	0	19.48	0	TCGA
TCGA-D7-8574	0.310761	1	17.18	0	TCGA
TCGA-D7-8575	0.0605311	1	18.2	1	TCGA
TCGA-D7-8576	-0.0180691	1	14.65	1	TCGA
TCGA-D7-8578	-0.0607924	1	21.12	0	TCGA
TCGA-D7-8579	-0.180353	1	20.89	0	TCGA
TCGA-D7-A4YT	-0.965856	0	14.26	0	TCGA
TCGA-D7-A4YU	-0.0992168	1	16.43	0	TCGA
TCGA-D7-A4YV	-0.288222	1	5.91	1	TCGA
TCGA-D7-A4YX	-0.489707	0	36.4	0	TCGA
TCGA-D7-A4YY	-0.748531	0	13.76	0	TCGA
TCGA-D7-A4Z0	-0.763846	0	14.75	0	TCGA
TCGA-D7-A6EV	-0.829298	0	11.24	0	TCGA
TCGA-D7-A6EX	-0.577802	0	11.3	0	TCGA
TCGA-D7-A6EY	0.281011	1	11.43	1	TCGA
TCGA-D7-A6EZ	-0.266628	1	20.3	1	TCGA
TCGA-D7-A6F0	-0.437935	0	22.27	0	TCGA
TCGA-D7-A6F2	-0.557419	0	15.64	0	TCGA
TCGA-D7-A747	0.875787	1	8.38	1	TCGA
TCGA-D7-A748	0.885673	1	4.34	1	TCGA
TCGA-D7-A74A	-1.10345	0	19.94	0	TCGA
TCGA-EQ-8122	0.193124	1	7.98	1	TCGA
TCGA-EQ-A4SO	-0.855183	0	16.23	0	TCGA
TCGA-F1-6874	-1.3763	0	14.45	0	TCGA
TCGA-F1-6875	-0.546592	0	72.17	1	TCGA
TCGA-F1-A448	-0.74016	0	21.25	0	TCGA
TCGA-F1-A72C	0.423303	1	11.37	0	TCGA
TCGA-FP-7735	-0.243602	1	3.48	1	TCGA
TCGA-FP-7829	-0.609516	0	19.51	0	TCGA
TCGA-FP-7916	0.438624	1	14.06	1	TCGA
TCGA-FP-7998	-0.0535451	1	22.27	0	TCGA
TCGA-FP-8099	-0.2651	1	17.05	0	TCGA
TCGA-FP-8209	0.760128	1	59.49	1	TCGA
TCGA-FP-8210	0.680134	1	5.03	1	TCGA
TCGA-FP-8211	-0.0609512	1	13.57	0	TCGA
TCGA-FP-8631	0.200621	1	0.56	0	TCGA
TCGA-FP-A4BE	-0.67984	0	11.07	0	TCGA
TCGA-FP-A4BF	0.333542	1	5.52	1	TCGA
TCGA-FP-A8CX	-0.396435	0	0.23	0	TCGA
TCGA-FP-A9TM	-0.394687	0	6.21	0	TCGA
TCGA-HF-7132	-0.47068	0	77.23	0	TCGA
TCGA-HF-7133	-0.249056	1	63.01	0	TCGA
TCGA-HF-7134	-1.57013	0	52.17	0	TCGA
TCGA-HF-A5NB	-1.26028	0	30.49	0	TCGA
TCGA-HJ-7597	-1.32868	0	26.45	1	TCGA
TCGA-HU-8238	-0.59532	0	1.51	0	TCGA
TCGA-HU-8243	0.171477	1	5.91	1	TCGA
TCGA-HU-8244	-1.62437	0	24.38	0	TCGA
TCGA-HU-8249	-1.89698	0	28.94	0	TCGA
TCGA-HU-8602	-0.697529	0	22.31	0	TCGA
TCGA-HU-8604	-0.783166	0	22.8	0	TCGA
TCGA-HU-8608	-0.580832	0	21.06	0	TCGA
TCGA-HU-8610	-0.776088	0	0.76	0	TCGA
TCGA-HU-A4G2	-1.2338	0	24.28	0	TCGA
TCGA-HU-A4G3	-0.618455	0	5.58	0	TCGA
TCGA-HU-A4G6	-1.32554	0	24.24	0	TCGA
TCGA-HU-A4G8	-0.757075	0	22.67	0	TCGA
TCGA-HU-A4G9	-2.05293	0	24.18	0	TCGA
TCGA-HU-A4GC	-0.165072	1	3.25	0	TCGA
TCGA-HU-A4GD	-1.05983	0	22.73	0	TCGA
TCGA-HU-A4GF	-0.845371	0	25.79	0	TCGA
TCGA-HU-A4GH	-1.15037	0	11.76	0	TCGA
TCGA-HU-A4GJ	0.375803	1	21.35	0	TCGA
TCGA-HU-A4GN	-1.29461	0	29.96	0	TCGA
TCGA-HU-A4GP	-1.19022	0	8.97	0	TCGA
TCGA-HU-A4GQ	0.279865	1	0.1	1	TCGA
TCGA-HU-A4GT	-1.09375	0	6.5	0	TCGA
TCGA-HU-A4GU	-1.23216	0	6.57	0	TCGA
TCGA-HU-A4GX	-0.934444	0	20.24	0	TCGA
TCGA-HU-A4GY	0.675939	1	0.26	0	TCGA
TCGA-HU-A4H0	-0.937469	0	2.1	0	TCGA
TCGA-HU-A4H2	0.163371	1	12.94	0	TCGA
TCGA-HU-A4H3	-0.927469	0	28.98	0	TCGA
TCGA-HU-A4H4	-1.45556	0	23.82	0	TCGA
TCGA-HU-A4H5	-0.75154	0	23.78	0	TCGA
TCGA-HU-A4H6	-0.283309	1	21.16	0	TCGA
TCGA-HU-A4H8	-1.18732	0	14.06	0	TCGA
TCGA-HU-A4HB	0.59281	1	15.67	1	TCGA
TCGA-HU-A4HD	0.288135	1	33.38	0	TCGA
TCGA-IN-7806	-0.658386	0	36.33	0	TCGA
TCGA-IN-7808	-0.28935	1	3.45	1	TCGA
TCGA-IN-8462	-0.0174079	1	18.79	0	TCGA
TCGA-IN-8663	-0.84502	0	3.38	1	TCGA
TCGA-IN-A6RI	-0.927432	0	18.36	0	TCGA
TCGA-IN-A6RJ	-0.494253	0	12.45	0	TCGA
TCGA-IN-A6RL	0.700923	1	13.34	1	TCGA
TCGA-IN-A6RN	-0.00371559	1	19.51	0	TCGA
TCGA-IN-A6RR	-0.0670715	1	6.73	1	TCGA
TCGA-IN-A6RS	-0.878037	0	12.58	0	TCGA
TCGA-IN-A7NR	-0.0837258	1	6.5	0	TCGA
TCGA-IN-A7NT	0.187136	1	10.61	0	TCGA
TCGA-IN-A7NU	-0.344998	0	11.7	0	TCGA
TCGA-IN-AB1V	0.00152728	1	15.74	0	TCGA
TCGA-IN-AB1X	-0.708808	0	13.5	0	TCGA
TCGA-IP-7968	-0.848376	0	2.53	0	TCGA
TCGA-KB-A6F7	-0.315778	1	63.57	0	TCGA
TCGA-KB-A93G	-0.112061	1	20.14	0	TCGA
TCGA-KB-A93H	-0.91802	0	37.61	0	TCGA
TCGA-KB-A93J	0.176742	1	36.93	0	TCGA
TCGA-MX-A5UG	0.537266	1	3.71	1	TCGA
TCGA-MX-A5UJ	0.599306	1	19.71	0	TCGA
TCGA-MX-A663	0.416734	1	9.86	1	TCGA
TCGA-MX-A666	-0.235284	1	14.03	0	TCGA
TCGA-R5-A7O7	-0.349033	0	45.63	0	TCGA
TCGA-R5-A7ZE	-0.256316	1	18.2	1	TCGA
TCGA-R5-A7ZF	-0.468128	0	8.51	1	TCGA
TCGA-R5-A7ZI	-0.449523	0	74.47	0	TCGA
TCGA-R5-A7ZR	-0.410152	0	6.08	1	TCGA
TCGA-R5-A805	0.163485	1	9.23	1	TCGA
TCGA-RD-A7BS	0.598643	1	11.04	1	TCGA
TCGA-RD-A7BT	0.017942	1	8.61	1	TCGA
TCGA-RD-A7BW	0.949439	1	5.12	1	TCGA
TCGA-RD-A7C1	-0.230576	1	16.66	1	TCGA
TCGA-RD-A8MV	-1.3002	0	122.21	0	TCGA
TCGA-RD-A8MW	0.779656	1	37.88	1	TCGA
TCGA-RD-A8N0	-0.236059	1	40.6	0	TCGA
TCGA-RD-A8N1	-0.522652	0	115.6	0	TCGA
TCGA-RD-A8N2	0.270581	1	116.29	0	TCGA
TCGA-RD-A8N4	0.918685	1	71.32	0	TCGA
TCGA-RD-A8N5	-0.0019192	1	57.39	1	TCGA
TCGA-RD-A8N6	0.0653147	1	8.94	1	TCGA
TCGA-RD-A8N9	-0.102535	1	35.58	0	TCGA
TCGA-RD-A8NB	-0.747916	0	16.85	1	TCGA
TCGA-SW-A7EA	-0.368847	0	19.02	0	TCGA
TCGA-SW-A7EB	0.236806	1	5.78	0	TCGA
TCGA-VQ-A8DT	-1.42998	0	48.75	0	TCGA
TCGA-VQ-A8DU	-0.300089	1	5.45	1	TCGA
TCGA-VQ-A8DV	-0.310797	1	13.24	1	TCGA
TCGA-VQ-A8DZ	-0.124502	1	13.01	1	TCGA
TCGA-VQ-A8E0	-0.0333865	1	18.46	1	TCGA
TCGA-VQ-A8E2	-0.0976585	1	43.33	0	TCGA
TCGA-VQ-A8E3	-0.709939	0	21.71	1	TCGA
TCGA-VQ-A8E7	-1.48067	0	37.39	0	TCGA
TCGA-VQ-A8P2	-1.74851	0	38.11	0	TCGA
TCGA-VQ-A8P3	-0.184352	1	37.19	0	TCGA
TCGA-VQ-A8P5	-0.175461	1	7.72	1	TCGA
TCGA-VQ-A8P8	-0.795696	0	30.95	0	TCGA
TCGA-VQ-A8PB	-1.04358	0	34.26	1	TCGA
TCGA-VQ-A8PC	-0.166275	1	46.22	1	TCGA
TCGA-VQ-A8PD	-0.151754	1	16.29	1	TCGA
TCGA-VQ-A8PE	-0.105507	1	22.17	1	TCGA
TCGA-VQ-A8PF	0.272618	1	2.5	1	TCGA
TCGA-VQ-A8PH	0.232823	1	12.78	1	TCGA
TCGA-VQ-A8PJ	-0.262206	1	2.69	1	TCGA
TCGA-VQ-A8PK	-0.0780441	1	17.84	1	TCGA
TCGA-VQ-A8PM	-0.124562	1	1.87	1	TCGA
TCGA-VQ-A8PO	-1.11542	0	9.26	1	TCGA
TCGA-VQ-A8PP	-0.289488	1	23.39	1	TCGA
TCGA-VQ-A8PQ	0.538253	1	15.64	1	TCGA
TCGA-VQ-A8PU	-0.504495	0	27.33	1	TCGA
TCGA-VQ-A8PX	-1.15509	0	64.52	0	TCGA
TCGA-VQ-A91A	-0.383277	0	39.42	0	TCGA
TCGA-VQ-A91D	-0.999597	0	11.7	1	TCGA
TCGA-VQ-A91E	-1.51343	0	21.81	0	TCGA
TCGA-VQ-A91K	-1.16566	0	61.17	0	TCGA
TCGA-VQ-A91N	-0.688921	0	18.73	1	TCGA
TCGA-VQ-A91Q	0.54434	1	20.8	1	TCGA
TCGA-VQ-A91S	-0.47133	0	32.85	0	TCGA
TCGA-VQ-A91U	0.256235	1	1.71	1	TCGA
TCGA-VQ-A91V	-1.79533	0	42.61	0	TCGA
TCGA-VQ-A91W	-0.931793	0	60.81	0	TCGA
TCGA-VQ-A91X	-1.13435	0	9.49	1	TCGA
TCGA-VQ-A91Y	0.741392	1	9.72	1	TCGA
TCGA-VQ-A91Z	-1.34218	0	55.52	0	TCGA
TCGA-VQ-A922	0.453992	1	9.03	1	TCGA
TCGA-VQ-A923	-0.559162	0	2	1	TCGA
TCGA-VQ-A924	-0.897564	0	55.39	1	TCGA
TCGA-VQ-A925	-0.941612	0	4.53	1	TCGA
TCGA-VQ-A927	-0.344907	1	6.57	1	TCGA
TCGA-VQ-A928	-0.276237	1	5.72	1	TCGA
TCGA-VQ-A92D	-0.931203	0	66.75	0	TCGA
TCGA-VQ-A94O	-0.193668	1	21.02	1	TCGA
TCGA-VQ-A94P	1.13824	1	2.66	1	TCGA
TCGA-VQ-A94R	-0.0932126	1	42.51	1	TCGA
TCGA-VQ-A94T	-0.522353	0	11.24	1	TCGA
TCGA-VQ-A94U	-1.03798	0	26.91	0	TCGA
TCGA-VQ-AA64	0.0969753	1	18.4	1	TCGA
TCGA-VQ-AA68	-0.918329	0	43.63	0	TCGA
TCGA-VQ-AA69	-1.3481	0	28.38	0	TCGA
TCGA-VQ-AA6A	-0.425523	0	38.9	0	TCGA
TCGA-VQ-AA6B	-0.986812	0	32.92	0	TCGA
TCGA-VQ-AA6D	-0.881309	0	17.12	0	TCGA
TCGA-VQ-AA6F	-0.729412	0	54.07	0	TCGA
TCGA-VQ-AA6G	-0.840585	0	26.02	1	TCGA
TCGA-VQ-AA6I	-0.335782	1	16.13	1	TCGA
TCGA-VQ-AA6J	-0.190463	1	27.53	0	TCGA
TCGA-VQ-AA6K	-0.442403	0	12.42	1	TCGA
TCGA-ZA-A8F6	-0.108137	1	17.25	0	TCGA
TCGA-ZQ-A9CR	0.321348	1	0.79	1	TCGA
TCGA-BR-4191	0.683837	1	18.33	1	TCGA
TCGA-BR-4201	0.268794	1	30.88	1	TCGA
TCGA-BR-4253	0.348888	1	4.07	1	TCGA
TCGA-BR-4255	0.706954	1	4.07	1	TCGA
TCGA-BR-4256	0.439173	1	9.33	1	TCGA
TCGA-BR-4267	-0.132305	1	6.18	1	TCGA
TCGA-BR-4279	0.738262	1	9.56	1	TCGA
TCGA-CG-4301	0.168688	1	3.02	0	TCGA
TCGA-CG-4304	-0.749485	0	26.52	0	TCGA
TCGA-CG-4305	0.00342963	1	15.93	0	TCGA
TCGA-CG-4306	0.328893	1	1.02	1	TCGA
TCGA-CG-4436	-0.6706	0	7.98	0	TCGA
TCGA-CG-4438	-0.406053	0	54.04	0	TCGA
TCGA-CG-4440	0.0465533	1	4.01	1	TCGA
TCGA-CG-4443	-1.4459	0	29.96	0	TCGA
TCGA-CG-4444	-0.516429	0	47.01	0	TCGA
TCGA-CG-4449	0.347649	1	19.05	0	TCGA
TCGA-CG-4465	-0.494624	0	9	1	TCGA
TCGA-CG-4466	-0.612498	0	18.96	0	TCGA
TCGA-CG-4469	-0.191067	1	7.06	1	TCGA
TCGA-CG-4472	0.801025	1	11.99	0	TCGA
TCGA-CG-4475	-0.256708	1	22.96	0	TCGA
TCGA-CG-4477	0.0862962	1	30.95	0	TCGA
GSM1523727	-1.87665	0	88.7333	0	ACRG
GSM1523728	-1.16481	0	88.2333	0	ACRG
GSM1523729	-1.57393	0	88.2333	0	ACRG
GSM1523744	-1.14646	0	105.7	0	ACRG
GSM1523745	-1.14059	0	105.533	0	ACRG
GSM1523746	-0.336783	1	25.5	1	ACRG
GSM1523747	-0.111285	1	8.7	1	ACRG
GSM1523748	-1.01212	0	104.933	0	ACRG
GSM1523765	-0.324925	1	14.2	1	ACRG
GSM1523768	-0.321986	1	24.2333	1	ACRG
GSM1523769	-0.545826	0	13.7333	1	ACRG
GSM1523770	-0.485566	0	22.0667	1	ACRG
GSM1523771	0.967344	1	12.6667	1	ACRG
GSM1523772	0.48074	1	10.0333	1	ACRG
GSM1523773	0.963813	1	4.33333	1	ACRG
GSM1523774	-0.351394	0	97.7	0	ACRG
GSM1523775	-2.27134	0	97.6	0	ACRG
GSM1523776	-1.54833	0	97.4667	0	ACRG
GSM1523777	-1.07935	0	92.9333	0	ACRG
GSM1523778	-0.513612	0	92.6333	0	ACRG
GSM1523779	-0.856085	0	92.6	0	ACRG
GSM1523780	-0.952497	0	16.4	1	ACRG
GSM1523781	0.345008	1	2.93333	1	ACRG
GSM1523782	-0.996594	0	4.4	1	ACRG
GSM1523783	-0.483672	0	91.9333	0	ACRG
GSM1523784	-0.99268	0	91.3	0	ACRG
GSM1523785	-0.904014	0	11.7667	1	ACRG
GSM1523786	-1.15359	0	28.4667	1	ACRG
GSM1523787	-1.24673	0	89.6333	0	ACRG
GSM1523788	0.452955	1	8.26667	1	ACRG
GSM1523789	-0.302835	1	11.8	1	ACRG
GSM1523790	-0.570866	0	80.9333	0	ACRG
GSM1523791	-1.48572	0	81.1333	0	ACRG
GSM1523792	-1.7563	0	80.8	0	ACRG
GSM1523793	-0.652237	0	80.7333	0	ACRG
GSM1523794	-0.113567	1	27	1	ACRG
GSM1523795	-0.924349	0	80.0667	0	ACRG
GSM1523796	0.467804	1	57.6333	1	ACRG
GSM1523797	-0.921207	0	28.2667	1	ACRG
GSM1523798	-0.123133	1	61.8333	1	ACRG
GSM1523799	0.18196	1	77.5	0	ACRG
GSM1523800	-1.41842	0	76.9333	0	ACRG
GSM1523801	-1.54915	0	76.9333	0	ACRG
GSM1523802	-1.61263	0	76.7667	0	ACRG
GSM1523803	-0.816676	0	7.06667	1	ACRG
GSM1523804	-1.59185	0	76.7	0	ACRG
GSM1523805	0.323278	1	4.46667	1	ACRG
GSM1523806	-0.948131	0	12.7	1	ACRG
GSM1523807	-0.860389	0	73.7333	0	ACRG
GSM1523808	-0.985991	0	73.5	0	ACRG
GSM1523809	-1.24501	0	73.4333	0	ACRG
GSM1523810	-1.63805	0	73.0667	0	ACRG
GSM1523811	-1.14241	0	72.8667	0	ACRG
GSM1523812	-0.866889	0	72.8333	0	ACRG
GSM1523813	-1.57289	0	72.8333	0	ACRG
GSM1523814	-0.353944	0	72.7333	0	ACRG
GSM1523815	-0.0816155	1	25.1667	1	ACRG
GSM1523816	-1.96782	0	72.0667	0	ACRG
GSM1523817	0.226506	1	6.23333	1	ACRG
GSM1523818	-1.04915	0	9.83333	1	ACRG
GSM1523819	-0.407133	0	10.1	1	ACRG
GSM1523820	-0.0099065	1	23.7	1	ACRG
GSM1523821	-1.24786	0	71.1	0	ACRG
GSM1523822	-0.572394	0	70.9667	0	ACRG
GSM1523823	-1.22502	0	70.9	0	ACRG
GSM1523824	-1.0479	0	70.6667	0	ACRG
GSM1523825	-0.0388707	1	4	1	ACRG
GSM1523826	0.235211	1	2.7	1	ACRG
GSM1523827	-0.415916	0	70.0333	0	ACRG
GSM1523828	-0.26694	1	5.86667	1	ACRG
GSM1523829	-0.576653	0	69.8333	0	ACRG
GSM1523830	-1.27302	0	53.4333	1	ACRG
GSM1523831	0.0962926	1	30.9	1	ACRG
GSM1523832	-0.146814	1	17.6667	1	ACRG
GSM1523833	0.0582063	1	8.86667	1	ACRG
GSM1523834	-0.257312	1	44.5667	1	ACRG
GSM1523835	0.403203	1	69.3	0	ACRG
GSM1523836	-1.14774	0	69.2333	0	ACRG
GSM1523837	-0.989629	0	26.8333	1	ACRG
GSM1523838	-0.531314	0	10.3333	1	ACRG
GSM1523839	-0.285324	1	69.1333	0	ACRG
GSM1523840	-0.209556	1	22.8333	1	ACRG
GSM1523841	-0.738962	0	42.0667	1	ACRG
GSM1523842	-0.0403519	1	48.7333	1	ACRG
GSM1523843	-0.365493	0	25.8667	1	ACRG
GSM1523844	-0.207426	1	68.9	0	ACRG
GSM1523845	0.386834	1	9.66667	1	ACRG
GSM1523846	-0.405248	0	68.3667	0	ACRG
GSM1523847	-1.21681	0	68.1333	0	ACRG
GSM1523848	-0.461236	0	68.1333	0	ACRG
GSM1523849	-0.300174	1	28.0333	1	ACRG
GSM1523850	-0.442916	0	36.4	1	ACRG
GSM1523851	-1.6656	0	67.2333	0	ACRG
GSM1523852	-0.720789	0	31	1	ACRG
GSM1523853	-1.10289	0	66.7333	0	ACRG
GSM1523854	-0.371988	0	66.7333	0	ACRG
GSM1523855	0.0339935	1	21.9333	1	ACRG
GSM1523856	-0.232835	1	66.2	0	ACRG
GSM1523857	0.605269	1	14.4333	1	ACRG
GSM1523858	1.08857	1	17.1	1	ACRG
GSM1523859	-0.69636	0	53.1333	0	ACRG
GSM1523860	-0.817641	0	42.2	1	ACRG
GSM1523861	-1.03833	0	64.8	0	ACRG
GSM1523862	1.09529	1	21	1	ACRG
GSM1523863	-1.20712	0	64.5667	0	ACRG
GSM1523864	-1.69314	0	63.9667	0	ACRG
GSM1523865	-1.24911	0	63.7	0	ACRG
GSM1523866	0.0574132	1	4.36667	1	ACRG
GSM1523867	-0.678613	0	33.2667	1	ACRG
GSM1523868	0.0896643	1	63.2667	0	ACRG
GSM1523869	-1.50274	0	62.5333	0	ACRG
GSM1523870	-1.19833	0	62.4667	0	ACRG
GSM1523871	-1.47308	0	62.3667	0	ACRG
GSM1523872	-0.272852	1	15.0333	1	ACRG
GSM1523873	-0.475701	0	24.0333	1	ACRG
GSM1523874	-0.377791	0	62.1	0	ACRG
GSM1523875	0.182696	1	8.46667	1	ACRG
GSM1523876	-1.39871	0	61.9	0	ACRG
GSM1523877	-0.973587	0	13.1	1	ACRG
GSM1523878	-1.19926	0	61.8667	0	ACRG
GSM1523879	-0.974089	0	61.1667	0	ACRG
GSM1523880	-1.40593	0	60.9667	0	ACRG
GSM1523881	-0.209884	1	14.9	1	ACRG
GSM1523882	-2.13898	0	60.7	0	ACRG
GSM1523883	-1.46923	0	39.5333	1	ACRG
GSM1523884	-0.951177	0	60.4333	0	ACRG
GSM1523885	-1.33354	0	60.2333	0	ACRG
GSM1523886	0.344485	1	5.6	1	ACRG
GSM1523887	-0.555748	0	60.2	0	ACRG
GSM1523888	-1.45591	0	59.9	0	ACRG
GSM1523889	-1.26107	0	59.6667	0	ACRG
GSM1523890	-0.984002	0	59.5667	0	ACRG
GSM1523891	-0.755376	0	59.5667	0	ACRG
GSM1523892	-0.657329	0	59.4667	0	ACRG
GSM1523893	-0.314776	1	20.1	1	ACRG
GSM1523894	-0.943635	0	35.7667	1	ACRG
GSM1523895	-0.672718	0	59.0333	0	ACRG
GSM1523896	-0.141439	1	28.0333	1	ACRG
GSM1523897	-1.06848	0	58.8667	0	ACRG
GSM1523898	-1.11533	0	58.8333	0	ACRG
GSM1523899	-0.489546	0	58.0667	0	ACRG
GSM1523901	-1.76031	0	57.4667	0	ACRG
GSM1523903	-0.745033	0	39.8	1	ACRG
GSM1523904	-1.05095	0	55.3667	0	ACRG
GSM1523905	-0.667486	0	55.3	0	ACRG
GSM1523906	-0.385048	0	55.3	0	ACRG
GSM1523908	-0.204816	1	55.0667	0	ACRG
GSM1523909	-0.686057	0	54.5333	0	ACRG
GSM1523910	-1.07567	0	54.3333	0	ACRG
GSM1523911	-0.722538	0	21.8333	1	ACRG
GSM1523918	0.245687	1	28.1333	1	ACRG
GSM1523919	-0.967523	0	84.1	0	ACRG
GSM1523920	-0.296128	1	9.33333	1	ACRG
GSM1523921	-1.63663	0	83.3	0	ACRG
GSM1523922	-0.487097	0	23.6	1	ACRG
GSM1523923	-1.49325	0	26.4	1	ACRG
GSM1523924	-1.30077	0	82.2	0	ACRG
GSM1523925	-0.00834872	1	6.3	1	ACRG
GSM1523926	-1.33136	0	69.0333	0	ACRG
GSM1523927	-1.82784	0	80.7667	0	ACRG
GSM1523928	-0.817718	0	54.1333	1	ACRG
GSM1523929	-1.10432	0	88.3333	0	ACRG
GSM1523930	-0.559109	0	78.5333	0	ACRG
GSM1523931	-1.47331	0	77.6	0	ACRG
GSM1523932	-0.563023	0	12.6667	1	ACRG
GSM1523933	-0.984726	0	75.2667	0	ACRG
GSM1523934	-0.3377	1	12.8	1	ACRG
GSM1523935	0.064647	1	87.4	0	ACRG
GSM1523936	0.078408	1	17.5667	1	ACRG
GSM1523937	-0.489829	0	19.6667	1	ACRG
GSM1523938	1.12408	1	5.76667	1	ACRG
GSM1523939	0.621005	1	11.2333	1	ACRG
GSM1523940	-0.437286	0	20.0333	1	ACRG
GSM1523941	0.555387	1	4.53333	1	ACRG
GSM1523942	-0.991292	0	70.2667	0	ACRG
GSM1523943	-0.960409	0	5.53333	1	ACRG
GSM1523944	-0.938474	0	69.6333	0	ACRG
GSM1523945	0.00246131	1	17.5333	1	ACRG
GSM1523946	-0.639399	0	68.9333	0	ACRG
GSM1523947	-1.80511	0	68.4333	0	ACRG
GSM1523948	0.195351	1	27.4667	1	ACRG
GSM1523949	1.00035	1	10.1	1	ACRG
GSM1523950	-1.55463	0	68.2	0	ACRG
GSM1523951	-0.219959	1	53.0333	1	ACRG
GSM1523952	-1.71939	0	100.867	0	ACRG
GSM1523953	-1.02762	0	84.7667	0	ACRG
GSM1523954	-1.71304	0	100.867	0	ACRG
GSM1523955	0.350214	1	34.3667	1	ACRG
GSM1523956	-0.0164452	1	31.1333	1	ACRG
GSM1523957	-1.35585	0	100.633	0	ACRG
GSM1523958	-0.916182	0	100.233	0	ACRG
GSM1523959	-0.838505	0	17.4333	1	ACRG
GSM1523960	-1.52158	0	99	0	ACRG
GSM1523961	-0.0860318	1	9.5	1	ACRG
GSM1523962	0.217789	1	20.1333	1	ACRG
GSM1523963	-0.402986	0	45.7667	1	ACRG
GSM1523964	-1.44631	0	98.5333	0	ACRG
GSM1523965	0.133905	1	11.4667	1	ACRG
GSM1523966	-0.747887	0	51.8	1	ACRG
GSM1523967	-1.42717	0	98.4667	0	ACRG
GSM1523968	0.50375	1	45.1667	1	ACRG
GSM1523969	-0.953499	0	17.9	1	ACRG
GSM1523970	-0.718882	0	15.7	1	ACRG
GSM1523971	0.158414	1	13.3	1	ACRG
GSM1523972	0.246086	1	6.5	1	ACRG
GSM1523973	-1.29194	0	87.2667	0	ACRG
GSM1523974	-0.633186	0	98.2333	0	ACRG
GSM1523975	0.832511	1	7.2	1	ACRG
GSM1523976	-0.311564	1	56	1	ACRG
GSM1523977	0.362828	1	1	1	ACRG
GSM1523978	-0.81505	0	16.2333	1	ACRG
GSM1523979	-0.886692	0	9.43333	1	ACRG
GSM1523980	-0.231725	1	6.7	1	ACRG
GSM1523981	0.320983	1	97.2	0	ACRG
GSM1523982	0.149399	1	8.7	1	ACRG
GSM1523983	-0.487815	0	10.1	1	ACRG
GSM1523984	0.506007	1	96.9667	0	ACRG
GSM1523985	-0.972126	0	77.5333	1	ACRG
GSM1523986	-0.491547	0	86.8	0	ACRG
GSM1523987	-0.988019	0	18.2667	1	ACRG
GSM1523988	0.742841	1	14.8333	1	ACRG
GSM1523989	-0.808362	0	86.7	0	ACRG
GSM1523990	-0.219067	1	14.1667	1	ACRG
GSM1523991	-0.893321	0	95.2	0	ACRG
GSM1523992	-0.955472	0	20.1333	1	ACRG
GSM1523993	-0.969555	0	68.1333	1	ACRG
GSM1523994	-1.09721	0	86.3667	0	ACRG
GSM1523995	-0.530388	0	6.36667	1	ACRG
GSM1523996	-0.532496	0	35.2	1	ACRG
GSM1523997	-0.792779	0	25.2	1	ACRG
GSM1523998	-0.392126	0	21.2333	1	ACRG
GSM1523999	-1.81507	0	93.8667	0	ACRG
GSM1524000	-1.10002	0	93.8667	0	ACRG
GSM1524001	-0.876004	0	93.6333	0	ACRG
GSM1524002	-1.054	0	86.1333	0	ACRG
GSM1524003	-0.703106	0	85.9333	0	ACRG
GSM1524004	-1.37376	0	5.93333	1	ACRG
GSM1524005	0.169641	1	9.46667	1	ACRG
GSM1524006	1.19654	1	26.2667	1	ACRG
GSM1524007	0.42165	1	10.3667	1	ACRG
GSM1524008	0.030763	1	10.8333	1	ACRG
GSM1524009	-0.525753	0	65	1	ACRG
GSM1524010	0.567128	1	19.7	1	ACRG
GSM1524011	-2.16018	0	90.2	0	ACRG
GSM1524012	-0.509661	0	85.2333	0	ACRG
GSM1524013	-0.495698	0	89.9	0	ACRG
GSM1524014	-0.425574	0	11.3333	1	ACRG
GSM1524015	0.13425	1	24.8667	1	ACRG
GSM1524016	-0.898432	0	27.8	1	ACRG
GSM1524017	-1.78048	0	85.0333	0	ACRG
GSM1524018	-1.87439	0	84.7667	0	ACRG
GSM1524019	-0.185953	1	8.33333	1	ACRG
GSM1524020	-1.50238	0	84.3	0	ACRG
GSM1524021	-0.434768	0	12.9333	1	ACRG
GSM1524022	-0.0133444	1	8.03333	1	ACRG
GSM1524023	-1.40134	0	83.8333	0	ACRG
GSM1524024	-0.632414	0	89.4333	1	ACRG
GSM1524025	-1.22247	0	81.8333	1	ACRG
GSM1524026	-0.572069	0	83.6	0	ACRG
GSM1524027	-0.89675	0	59.7	1	ACRG
GSM1524028	-0.591727	0	47.7	1	ACRG
GSM1524029	0.53389	1	31.1	1	ACRG
GSM1524030	0.947437	1	31.3333	1	ACRG
GSM1524031	-1.33328	0	82	0	ACRG
GSM1524032	-1.3097	0	77.2	1	ACRG
GSM1524033	-0.577431	0	80.8333	0	ACRG
GSM1524034	-0.633793	0	44.0667	1	ACRG
GSM1524035	-0.0480092	1	80.3	0	ACRG
GSM1524036	-0.819699	0	79.9333	0	ACRG
GSM1524037	-0.340704	1	23.4333	1	ACRG
GSM1524038	-0.269125	1	8.63333	1	ACRG
GSM1524039	0.379329	1	12.0667	1	ACRG
GSM1524040	-1.30934	0	36.1667	1	ACRG
GSM1524041	-1.52751	0	77.3333	0	ACRG
GSM1524042	0.23561	1	10.8333	1	ACRG
GSM1524043	-0.851253	0	16.8333	1	ACRG
GSM1524044	-0.0836772	1	22.8667	1	ACRG
GSM1524045	-0.832049	0	89.1333	0	ACRG
GSM1524046	-0.339855	1	88.0333	0	ACRG
GSM1524047	-1.36316	0	69.8667	0	ACRG
GSM1524048	-0.759471	0	46.8	1	ACRG
GSM1524049	-0.199572	1	87.8	0	ACRG
GSM1524050	-1.22631	0	57.1333	1	ACRG
GSM1524051	-1.0822	0	87.2667	0	ACRG
GSM1524052	-0.148855	1	13.1667	1	ACRG
GSM1524053	-0.756716	0	86.9333	0	ACRG
GSM1524054	-1.31435	0	86.5667	0	ACRG
GSM1524055	-0.113478	1	37.9333	1	ACRG
GSM1524056	-0.57924	0	14.1667	1	ACRG
GSM1524057	0.673138	1	15.9333	1	ACRG
GSM1524058	-0.429967	0	85.4667	0	ACRG
GSM1524059	-0.0400659	1	85.2	0	ACRG
GSM1524060	-0.852862	0	84.8333	0	ACRG
GSM1524061	-1.89589	0	84.6	0	ACRG
GSM1524062	0.751513	1	70.2	1	ACRG
GSM1524068	-1.73809	0	92.8667	0	ACRG
GSM1524069	-1.40928	0	85.6	1	ACRG
GSM1524070	-1.57795	0	91.6333	0	ACRG
GSM1524071	-0.942498	0	90.7667	0	ACRG
GSM1524072	-0.633019	0	42.9333	1	ACRG

[truncated: 37 more sheets: Fig2D, Fig2E, Fig3A, Fig3B, Fig3C, Fig3D, Fig3E, Fig3F, Fig3G, Fig3H, Fig4A, Fig4B, Fig4C, Fig5A, Fig5B, Fig5C, Fig5D, Fig5E, Fig5F, Fig6A …]
